# Supplementary material for: Pareto Optimality Explanation of the Glycolytic Alternatives in Nature
Source: Sci Rep. 2019 Feb 22;9:2633. doi: 10.1038/s41598-019-38836-9 (PMC6384925; doi:10.1038/s41598-019-38836-9)
Supplement: Supplementary file 2 — Supplementary Dataset [file 41598_2019_38836_MOESM2_ESM.zip]

Archive with 6 entries (6 files):
- Supplementary_File_6_unique_5_ATP_pathways.json
- Supplementary_File_1.xlsx
- Supplementary_File_2_unique_1_ATP_pathways.json
- Supplementary_File_3_unique_2_ATP_pathways.json
- Supplementary_File_4_unique_3_ATP_pathways.json
- Supplementary_File_5_unique_4_ATP_pathways.json
