# Supplementary material for: Pareto Optimality Explanation of the Glycolytic Alternatives in Nature
Source: Sci Rep. 2019 Feb 22;9:2633. doi: 10.1038/s41598-019-38836-9 (PMC6384925; doi:10.1038/s41598-019-38836-9)
Supplement: Supplementary file 2 — Supplementary Dataset [file 41598_2019_38836_MOESM2_ESM.zip › Supplementary_File_6_unique_5_ATP_pathways.json]

{
    "1": {
        "modelstat": 1, 
        "num_reaction": 21, 
        "pathway": {
            "EX_adp": -5.0, 
            "EX_atp": 5.0, 
            "EX_glc": -1.0, 
            "EX_h2o": 5.0, 
            "EX_hplus": 2.0, 
            "EX_nad": -2.0, 
            "EX_nadh": 2.0, 
            "EX_phosphate": -5.0, 
            "EX_pyruvate": 2.0, 
            "R00200": -2.0, 
            "R00307": 1.0, 
            "R00658": 2.0, 
            "R00760": 1.0, 
            "R01015": -1.0, 
            "R01061": 2.0, 
            "R01512": -2.0, 
            "R01514": -2.0, 
            "R01748": -2.0, 
            "R01829": 1.0, 
            "R01845": -1.0, 
            "R08575": -1.0
        }, 
        "solvestat": 1, 
        "total_flux_no_exchange": 18.0
    }, 
    "2": {
        "modelstat": 1, 
        "num_reaction": 25, 
        "pathway": {
            "EX_adp": -5.0, 
            "EX_atp": 5.0, 
            "EX_glc": -1.0, 
            "EX_h2o": 5.0, 
            "EX_hplus": 2.0, 
            "EX_nad": -1.0, 
            "EX_nadh": 1.0, 
            "EX_nadp": -1.0, 
            "EX_nadph": 1.0, 
            "EX_phosphate": -5.0, 
            "EX_pyruvate": 2.0, 
            "R00200": -2.0, 
            "R00304": -1.0, 
            "R00658": 2.0, 
            "R00959": 1.0, 
            "R01015": -1.0, 
            "R01058": 1.0, 
            "R01061": 1.0, 
            "R01512": -1.0, 
            "R01514": -2.0, 
            "R01748": -2.0, 
            "R01827": -1.0, 
            "R01829": 1.0, 
            "R01845": -1.0, 
            "R02740": 1.0
        }, 
        "solvestat": 1, 
        "total_flux_no_exchange": 18.0
    }, 
    "3": {
        "modelstat": 1, 
        "num_reaction": 21, 
        "pathway": {
            "EX_adp": -5.0, 
            "EX_atp": 5.0, 
            "EX_glc": -1.0, 
            "EX_h2o": 5.0, 
            "EX_hplus": 2.0, 
            "EX_nadp": -2.0, 
            "EX_nadph": 2.0, 
            "EX_phosphate": -5.0, 
            "EX_pyruvate": 2.0, 
            "R00200": -2.0, 
            "R00307": 1.0, 
            "R00658": 2.0, 
            "R00867": 1.0, 
            "R01015": -1.0, 
            "R01063": 2.0, 
            "R01512": -2.0, 
            "R01514": -2.0, 
            "R01748": -2.0, 
            "R01827": -1.0, 
            "R01829": 1.0, 
            "R01845": -1.0
        }, 
        "solvestat": 1, 
        "total_flux_no_exchange": 18.0
    }, 
    "4": {
        "modelstat": 1, 
        "num_reaction": 23, 
        "pathway": {
            "EX_adp": -5.0, 
            "EX_atp": 5.0, 
            "EX_glc": -1.0, 
            "EX_h2o": 5.0, 
            "EX_hplus": 2.0, 
            "EX_nadp": -2.0, 
            "EX_nadph": 2.0, 
            "EX_phosphate": -5.0, 
            "EX_pyruvate": 2.0, 
            "R00200": -2.0, 
            "R00304": -1.0, 
            "R00658": 2.0, 
            "R00959": 1.0, 
            "R01015": -1.0, 
            "R01058": 1.0, 
            "R01063": 1.0, 
            "R01512": -1.0, 
            "R01514": -2.0, 
            "R01748": -2.0, 
            "R01827": -1.0, 
            "R01829": 1.0, 
            "R01845": -1.0, 
            "R02740": 1.0
        }, 
        "solvestat": 1, 
        "total_flux_no_exchange": 18.0
    }, 
    "5": {
        "modelstat": 1, 
        "num_reaction": 24, 
        "pathway": {
            "EX_adp": -5.0, 
            "EX_atp": 5.0, 
            "EX_glc": -1.0, 
            "EX_h2o": 5.0, 
            "EX_hplus": 2.0, 
            "EX_nad": -1.0, 
            "EX_nadh": 1.0, 
            "EX_nadp": -1.0, 
            "EX_nadph": 1.0, 
            "EX_phosphate": -5.0, 
            "EX_pyruvate": 2.0, 
            "R00200": -2.0, 
            "R00307": 1.0, 
            "R00658": 2.0, 
            "R00867": 1.0, 
            "R01015": -1.0, 
            "R01061": 1.0, 
            "R01063": 1.0, 
            "R01512": -2.0, 
            "R01514": -2.0, 
            "R01748": -2.0, 
            "R01827": -1.0, 
            "R01829": 1.0, 
            "R01845": -1.0
        }, 
        "solvestat": 1, 
        "total_flux_no_exchange": 18.0
    }, 
    "6": {
        "modelstat": 1, 
        "num_reaction": 21, 
        "pathway": {
            "EX_adp": -5.0, 
            "EX_atp": 5.0, 
            "EX_glc": -1.0, 
            "EX_h2o": 5.0, 
            "EX_hplus": 2.0, 
            "EX_nadp": -2.0, 
            "EX_nadph": 2.0, 
            "EX_phosphate": -5.0, 
            "EX_pyruvate": 2.0, 
            "R00200": -2.0, 
            "R00307": 1.0, 
            "R00658": 2.0, 
            "R00867": 1.0, 
            "R01015": -1.0, 
            "R01063": 2.0, 
            "R01512": -2.0, 
            "R01516": -2.0, 
            "R01827": -1.0, 
            "R01829": 1.0, 
            "R01845": -1.0, 
            "R02664": -2.0
        }, 
        "solvestat": 1, 
        "total_flux_no_exchange": 18.0
    }, 
    "7": {
        "modelstat": 1, 
        "num_reaction": 21, 
        "pathway": {
            "EX_adp": -5.0, 
            "EX_atp": 5.0, 
            "EX_glc": -1.0, 
            "EX_h2o": 5.0, 
            "EX_hplus": 2.0, 
            "EX_nadp": -2.0, 
            "EX_nadph": 2.0, 
            "EX_phosphate": -5.0, 
            "EX_pyruvate": 2.0, 
            "R00200": -2.0, 
            "R00304": -1.0, 
            "R00658": 2.0, 
            "R00756": 1.0, 
            "R00771": 1.0, 
            "R01015": -1.0, 
            "R01063": 2.0, 
            "R01068": 1.0, 
            "R01512": -2.0, 
            "R01516": -2.0, 
            "R02664": -2.0, 
            "R08639": 1.0
        }, 
        "solvestat": 1, 
        "total_flux_no_exchange": 18.0
    }, 
    "8": {
        "modelstat": 1, 
        "num_reaction": 23, 
        "pathway": {
            "EX_adp": -5.0, 
            "EX_atp": 5.0, 
            "EX_glc": -1.0, 
            "EX_h2o": 5.0, 
            "EX_hplus": 2.0, 
            "EX_nad": -2.0, 
            "EX_nadh": 2.0, 
            "EX_phosphate": -5.0, 
            "EX_pyruvate": 2.0, 
            "R00200": -2.0, 
            "R00304": -1.0, 
            "R00658": 2.0, 
            "R00959": 1.0, 
            "R01015": -1.0, 
            "R01061": 2.0, 
            "R01512": -1.0, 
            "R01516": -1.0, 
            "R01662": 1.0, 
            "R01827": -1.0, 
            "R01829": 1.0, 
            "R01845": -1.0, 
            "R02664": -2.0, 
            "R02740": 1.0
        }, 
        "solvestat": 1, 
        "total_flux_no_exchange": 18.0
    }, 
    "9": {
        "modelstat": 1, 
        "num_reaction": 26, 
        "pathway": {
            "EX_adp": -5.0, 
            "EX_atp": 5.0, 
            "EX_glc": -1.0, 
            "EX_h2o": 5.0, 
            "EX_hplus": 2.0, 
            "EX_nad": -1.0, 
            "EX_nadh": 1.0, 
            "EX_nadp": -1.0, 
            "EX_nadph": 1.0, 
            "EX_phosphate": -5.0, 
            "EX_pyruvate": 2.0, 
            "R00200": -2.0, 
            "R00304": -1.0, 
            "R00658": 2.0, 
            "R00959": 1.0, 
            "R01015": -1.0, 
            "R01061": 1.0, 
            "R01063": 1.0, 
            "R01512": -2.0, 
            "R01516": -1.0, 
            "R01518": -1.0, 
            "R01827": -1.0, 
            "R01829": 1.0, 
            "R01845": -1.0, 
            "R02664": -1.0, 
            "R02740": 1.0
        }, 
        "solvestat": 1, 
        "total_flux_no_exchange": 18.0
    }, 
    "10": {
        "modelstat": 1, 
        "num_reaction": 21, 
        "pathway": {
            "EX_adp": -5.0, 
            "EX_atp": 5.0, 
            "EX_glc": -1.0, 
            "EX_h2o": 5.0, 
            "EX_hplus": 2.0, 
            "EX_nadp": -2.0, 
            "EX_nadph": 2.0, 
            "EX_phosphate": -5.0, 
            "EX_pyruvate": 2.0, 
            "R00200": -2.0, 
            "R00299": 1.0, 
            "R00658": 2.0, 
            "R00771": 1.0, 
            "R01015": -1.0, 
            "R01063": 2.0, 
            "R01512": -2.0, 
            "R01514": -2.0, 
            "R01748": -2.0, 
            "R01829": 1.0, 
            "R01845": -1.0, 
            "R08575": -1.0
        }, 
        "solvestat": 1, 
        "total_flux_no_exchange": 18.0
    }, 
    "11": {
        "modelstat": 1, 
        "num_reaction": 23, 
        "pathway": {
            "EX_adp": -5.0, 
            "EX_atp": 5.0, 
            "EX_glc": -1.0, 
            "EX_h2o": 5.0, 
            "EX_hplus": 2.0, 
            "EX_nadp": -2.0, 
            "EX_nadph": 2.0, 
            "EX_phosphate": -5.0, 
            "EX_pyruvate": 2.0, 
            "R00200": -2.0, 
            "R00304": -1.0, 
            "R00658": 2.0, 
            "R00771": 1.0, 
            "R01015": -1.0, 
            "R01063": 2.0, 
            "R01512": -2.0, 
            "R01514": -1.0, 
            "R01518": -1.0, 
            "R01748": -1.0, 
            "R01829": 1.0, 
            "R01845": -1.0, 
            "R08575": -1.0, 
            "R08639": 1.0
        }, 
        "solvestat": 1, 
        "total_flux_no_exchange": 18.0
    }, 
    "12": {
        "modelstat": 1, 
        "num_reaction": 21, 
        "pathway": {
            "EX_adp": -5.0, 
            "EX_atp": 5.0, 
            "EX_glc": -1.0, 
            "EX_h2o": 5.0, 
            "EX_hplus": 2.0, 
            "EX_nad": -2.0, 
            "EX_nadh": 2.0, 
            "EX_phosphate": -5.0, 
            "EX_pyruvate": 2.0, 
            "R00200": -2.0, 
            "R00304": -1.0, 
            "R00658": 2.0, 
            "R00959": 1.0, 
            "R01015": -1.0, 
            "R01061": 2.0, 
            "R01070": 1.0, 
            "R01512": -2.0, 
            "R01514": -2.0, 
            "R01748": -2.0, 
            "R02740": 1.0, 
            "R04779": 1.0
        }, 
        "solvestat": 1, 
        "total_flux_no_exchange": 18.0
    }, 
    "13": {
        "modelstat": 1, 
        "num_reaction": 21, 
        "pathway": {
            "EX_adp": -5.0, 
            "EX_atp": 5.0, 
            "EX_glc": -1.0, 
            "EX_h2o": 5.0, 
            "EX_hplus": 2.0, 
            "EX_nad": -2.0, 
            "EX_nadh": 2.0, 
            "EX_phosphate": -5.0, 
            "EX_pyruvate": 2.0, 
            "R00200": -2.0, 
            "R00307": 1.0, 
            "R00658": 2.0, 
            "R00867": 1.0, 
            "R01015": -1.0, 
            "R01061": 2.0, 
            "R01512": -2.0, 
            "R01516": -2.0, 
            "R01827": -1.0, 
            "R01829": 1.0, 
            "R01845": -1.0, 
            "R02664": -2.0
        }, 
        "solvestat": 1, 
        "total_flux_no_exchange": 18.0
    }, 
    "14": {
        "modelstat": 1, 
        "num_reaction": 24, 
        "pathway": {
            "EX_adp": -5.0, 
            "EX_atp": 5.0, 
            "EX_glc": -1.0, 
            "EX_h2o": 5.0, 
            "EX_hplus": 2.0, 
            "EX_nad": -2.0, 
            "EX_nadh": 2.0, 
            "EX_phosphate": -5.0, 
            "EX_pyruvate": 2.0, 
            "R00200": -2.0, 
            "R00304": -1.0, 
            "R00658": 2.0, 
            "R00959": 1.0, 
            "R01015": -1.0, 
            "R01061": 2.0, 
            "R01512": -1.0, 
            "R01514": -1.0, 
            "R01662": 1.0, 
            "R01748": -1.0, 
            "R01827": -1.0, 
            "R01829": 1.0, 
            "R01845": -1.0, 
            "R02664": -1.0, 
            "R02740": 1.0
        }, 
        "solvestat": 1, 
        "total_flux_no_exchange": 18.0
    }, 
    "15": {
        "modelstat": 1, 
        "num_reaction": 24, 
        "pathway": {
            "EX_adp": -5.0, 
            "EX_atp": 5.0, 
            "EX_glc": -1.0, 
            "EX_h2o": 5.0, 
            "EX_hplus": 2.0, 
            "EX_nad": -1.0, 
            "EX_nadh": 1.0, 
            "EX_nadp": -1.0, 
            "EX_nadph": 1.0, 
            "EX_phosphate": -5.0, 
            "EX_pyruvate": 2.0, 
            "R00200": -2.0, 
            "R00304": -1.0, 
            "R00658": 2.0, 
            "R00756": 1.0, 
            "R00771": 1.0, 
            "R01015": -1.0, 
            "R01061": 1.0, 
            "R01063": 1.0, 
            "R01068": 1.0, 
            "R01512": -2.0, 
            "R01516": -2.0, 
            "R02664": -2.0, 
            "R08639": 1.0
        }, 
        "solvestat": 1, 
        "total_flux_no_exchange": 18.0
    }, 
    "16": {
        "modelstat": 1, 
        "num_reaction": 21, 
        "pathway": {
            "EX_adp": -5.0, 
            "EX_atp": 5.0, 
            "EX_glc": -1.0, 
            "EX_h2o": 5.0, 
            "EX_hplus": 2.0, 
            "EX_nadp": -2.0, 
            "EX_nadph": 2.0, 
            "EX_phosphate": -5.0, 
            "EX_pyruvate": 2.0, 
            "R00200": -2.0, 
            "R00307": 1.0, 
            "R00658": 2.0, 
            "R00760": 1.0, 
            "R01015": -1.0, 
            "R01063": 2.0, 
            "R01512": -2.0, 
            "R01514": -2.0, 
            "R01748": -2.0, 
            "R01829": 1.0, 
            "R01845": -1.0, 
            "R08575": -1.0
        }, 
        "solvestat": 1, 
        "total_flux_no_exchange": 18.0
    }, 
    "17": {
        "modelstat": 1, 
        "num_reaction": 25, 
        "pathway": {
            "EX_adp": -5.0, 
            "EX_atp": 5.0, 
            "EX_glc": -1.0, 
            "EX_h2o": 5.0, 
            "EX_hplus": 2.0, 
            "EX_nad": -1.0, 
            "EX_nadh": 1.0, 
            "EX_nadp": -1.0, 
            "EX_nadph": 1.0, 
            "EX_phosphate": -5.0, 
            "EX_pyruvate": 2.0, 
            "R00200": -2.0, 
            "R00304": -1.0, 
            "R00658": 2.0, 
            "R00959": 1.0, 
            "R01015": -1.0, 
            "R01063": 1.0, 
            "R01512": -1.0, 
            "R01514": -2.0, 
            "R01748": -2.0, 
            "R01827": -1.0, 
            "R01829": 1.0, 
            "R01845": -1.0, 
            "R02740": 1.0, 
            "R10860": 1.0
        }, 
        "solvestat": 1, 
        "total_flux_no_exchange": 18.0
    }, 
    "18": {
        "modelstat": 1, 
        "num_reaction": 24, 
        "pathway": {
            "EX_adp": -5.0, 
            "EX_atp": 5.0, 
            "EX_glc": -1.0, 
            "EX_h2o": 5.0, 
            "EX_hplus": 2.0, 
            "EX_nad": -1.0, 
            "EX_nadh": 1.0, 
            "EX_nadp": -1.0, 
            "EX_nadph": 1.0, 
            "EX_phosphate": -5.0, 
            "EX_pyruvate": 2.0, 
            "R00200": -2.0, 
            "R00304": -1.0, 
            "R00658": 2.0, 
            "R00959": 1.0, 
            "R01015": -1.0, 
            "R01061": 1.0, 
            "R01063": 1.0, 
            "R01070": 1.0, 
            "R01512": -2.0, 
            "R01516": -2.0, 
            "R02664": -2.0, 
            "R02740": 1.0, 
            "R04779": 1.0
        }, 
        "solvestat": 1, 
        "total_flux_no_exchange": 18.0
    }, 
    "19": {
        "modelstat": 1, 
        "num_reaction": 21, 
        "pathway": {
            "EX_adp": -5.0, 
            "EX_atp": 5.0, 
            "EX_glc": -1.0, 
            "EX_h2o": 5.0, 
            "EX_hplus": 2.0, 
            "EX_nadp": -2.0, 
            "EX_nadph": 2.0, 
            "EX_phosphate": -5.0, 
            "EX_pyruvate": 2.0, 
            "R00200": -2.0, 
            "R00304": -1.0, 
            "R00658": 2.0, 
            "R00756": 1.0, 
            "R00771": 1.0, 
            "R01015": -1.0, 
            "R01063": 2.0, 
            "R01068": 1.0, 
            "R01512": -2.0, 
            "R01514": -2.0, 
            "R01748": -2.0, 
            "R08639": 1.0
        }, 
        "solvestat": 1, 
        "total_flux_no_exchange": 18.0
    }, 
    "20": {
        "modelstat": 1, 
        "num_reaction": 23, 
        "pathway": {
            "EX_adp": -5.0, 
            "EX_atp": 5.0, 
            "EX_glc": -1.0, 
            "EX_h2o": 5.0, 
            "EX_hplus": 2.0, 
            "EX_nad": -2.0, 
            "EX_nadh": 2.0, 
            "EX_phosphate": -5.0, 
            "EX_pyruvate": 2.0, 
            "R00200": -2.0, 
            "R00304": -1.0, 
            "R00658": 2.0, 
            "R00959": 1.0, 
            "R01015": -1.0, 
            "R01061": 1.0, 
            "R01512": -1.0, 
            "R01514": -2.0, 
            "R01748": -2.0, 
            "R01827": -1.0, 
            "R01829": 1.0, 
            "R01845": -1.0, 
            "R02740": 1.0, 
            "R10860": 1.0
        }, 
        "solvestat": 1, 
        "total_flux_no_exchange": 18.0
    }, 
    "21": {
        "modelstat": 1, 
        "num_reaction": 21, 
        "pathway": {
            "EX_adp": -5.0, 
            "EX_atp": 5.0, 
            "EX_glc": -1.0, 
            "EX_h2o": 5.0, 
            "EX_hplus": 2.0, 
            "EX_nad": -2.0, 
            "EX_nadh": 2.0, 
            "EX_phosphate": -5.0, 
            "EX_pyruvate": 2.0, 
            "R00200": -2.0, 
            "R00299": 1.0, 
            "R00658": 2.0, 
            "R00771": 1.0, 
            "R01015": -1.0, 
            "R01061": 2.0, 
            "R01512": -2.0, 
            "R01516": -2.0, 
            "R01829": 1.0, 
            "R01845": -1.0, 
            "R02664": -2.0, 
            "R08575": -1.0
        }, 
        "solvestat": 1, 
        "total_flux_no_exchange": 18.0
    }, 
    "22": {
        "modelstat": 1, 
        "num_reaction": 23, 
        "pathway": {
            "EX_adp": -5.0, 
            "EX_atp": 5.0, 
            "EX_glc": -1.0, 
            "EX_h2o": 5.0, 
            "EX_hplus": 2.0, 
            "EX_nadp": -2.0, 
            "EX_nadph": 2.0, 
            "EX_phosphate": -5.0, 
            "EX_pyruvate": 2.0, 
            "R00200": -2.0, 
            "R00304": -1.0, 
            "R00658": 2.0, 
            "R00771": 1.0, 
            "R01015": -1.0, 
            "R01063": 2.0, 
            "R01512": -2.0, 
            "R01516": -1.0, 
            "R01518": -1.0, 
            "R01829": 1.0, 
            "R01845": -1.0, 
            "R02664": -1.0, 
            "R08575": -1.0, 
            "R08639": 1.0
        }, 
        "solvestat": 1, 
        "total_flux_no_exchange": 18.0
    }, 
    "23": {
        "modelstat": 1, 
        "num_reaction": 24, 
        "pathway": {
            "EX_adp": -5.0, 
            "EX_atp": 5.0, 
            "EX_glc": -1.0, 
            "EX_h2o": 5.0, 
            "EX_hplus": 2.0, 
            "EX_nad": -1.0, 
            "EX_nadh": 1.0, 
            "EX_nadp": -1.0, 
            "EX_nadph": 1.0, 
            "EX_phosphate": -5.0, 
            "EX_pyruvate": 2.0, 
            "R00200": -2.0, 
            "R00299": 1.0, 
            "R00658": 2.0, 
            "R00771": 1.0, 
            "R01015": -1.0, 
            "R01061": 1.0, 
            "R01063": 1.0, 
            "R01512": -2.0, 
            "R01514": -2.0, 
            "R01748": -2.0, 
            "R01829": 1.0, 
            "R01845": -1.0, 
            "R08575": -1.0
        }, 
        "solvestat": 1, 
        "total_flux_no_exchange": 18.0
    }, 
    "24": {
        "modelstat": 1, 
        "num_reaction": 25, 
        "pathway": {
            "EX_adp": -5.0, 
            "EX_atp": 5.0, 
            "EX_glc": -1.0, 
            "EX_h2o": 5.0, 
            "EX_hplus": 2.0, 
            "EX_nad": -1.0, 
            "EX_nadh": 1.0, 
            "EX_nadp": -1.0, 
            "EX_nadph": 1.0, 
            "EX_phosphate": -5.0, 
            "EX_pyruvate": 2.0, 
            "R00200": -2.0, 
            "R00304": -1.0, 
            "R00658": 2.0, 
            "R00771": 1.0, 
            "R01015": -1.0, 
            "R01058": 1.0, 
            "R01061": 1.0, 
            "R01512": -1.0, 
            "R01514": -2.0, 
            "R01748": -2.0, 
            "R01829": 1.0, 
            "R01845": -1.0, 
            "R08575": -1.0, 
            "R08639": 1.0
        }, 
        "solvestat": 1, 
        "total_flux_no_exchange": 18.0
    }, 
    "25": {
        "modelstat": 1, 
        "num_reaction": 23, 
        "pathway": {
            "EX_adp": -5.0, 
            "EX_atp": 5.0, 
            "EX_glc": -1.0, 
            "EX_h2o": 5.0, 
            "EX_hplus": 2.0, 
            "EX_nadp": -2.0, 
            "EX_nadph": 2.0, 
            "EX_phosphate": -5.0, 
            "EX_pyruvate": 2.0, 
            "R00200": -2.0, 
            "R00304": -1.0, 
            "R00658": 2.0, 
            "R00959": 1.0, 
            "R01015": -1.0, 
            "R01063": 2.0, 
            "R01512": -2.0, 
            "R01514": -1.0, 
            "R01518": -1.0, 
            "R01748": -1.0, 
            "R01827": -1.0, 
            "R01829": 1.0, 
            "R01845": -1.0, 
            "R02740": 1.0
        }, 
        "solvestat": 1, 
        "total_flux_no_exchange": 18.0
    }, 
    "26": {
        "modelstat": 1, 
        "num_reaction": 21, 
        "pathway": {
            "EX_adp": -5.0, 
            "EX_atp": 5.0, 
            "EX_glc": -1.0, 
            "EX_h2o": 5.0, 
            "EX_hplus": 2.0, 
            "EX_nad": -2.0, 
            "EX_nadh": 2.0, 
            "EX_phosphate": -5.0, 
            "EX_pyruvate": 2.0, 
            "R00200": -2.0, 
            "R00307": 1.0, 
            "R00658": 2.0, 
            "R00760": 1.0, 
            "R01015": -1.0, 
            "R01061": 2.0, 
            "R01512": -2.0, 
            "R01516": -2.0, 
            "R01829": 1.0, 
            "R01845": -1.0, 
            "R02664": -2.0, 
            "R08575": -1.0
        }, 
        "solvestat": 1, 
        "total_flux_no_exchange": 18.0
    }, 
    "27": {
        "modelstat": 1, 
        "num_reaction": 21, 
        "pathway": {
            "EX_adp": -5.0, 
            "EX_atp": 5.0, 
            "EX_glc": -1.0, 
            "EX_h2o": 5.0, 
            "EX_hplus": 2.0, 
            "EX_nadp": -2.0, 
            "EX_nadph": 2.0, 
            "EX_phosphate": -5.0, 
            "EX_pyruvate": 2.0, 
            "R00200": -2.0, 
            "R00304": -1.0, 
            "R00658": 2.0, 
            "R00959": 1.0, 
            "R01015": -1.0, 
            "R01063": 2.0, 
            "R01070": 1.0, 
            "R01512": -2.0, 
            "R01514": -2.0, 
            "R01748": -2.0, 
            "R02740": 1.0, 
            "R04779": 1.0
        }, 
        "solvestat": 1, 
        "total_flux_no_exchange": 18.0
    }, 
    "28": {
        "modelstat": 1, 
        "num_reaction": 21, 
        "pathway": {
            "EX_adp": -5.0, 
            "EX_atp": 5.0, 
            "EX_glc": -1.0, 
            "EX_h2o": 5.0, 
            "EX_hplus": 2.0, 
            "EX_nad": -2.0, 
            "EX_nadh": 2.0, 
            "EX_phosphate": -5.0, 
            "EX_pyruvate": 2.0, 
            "R00200": -2.0, 
            "R00299": 1.0, 
            "R00658": 2.0, 
            "R00771": 1.0, 
            "R01015": -1.0, 
            "R01061": 2.0, 
            "R01512": -2.0, 
            "R01514": -2.0, 
            "R01748": -2.0, 
            "R01829": 1.0, 
            "R01845": -1.0, 
            "R08575": -1.0
        }, 
        "solvestat": 1, 
        "total_flux_no_exchange": 18.0
    }, 
    "29": {
        "modelstat": 1, 
        "num_reaction": 23, 
        "pathway": {
            "EX_adp": -5.0, 
            "EX_atp": 5.0, 
            "EX_glc": -1.0, 
            "EX_h2o": 5.0, 
            "EX_hplus": 2.0, 
            "EX_nad": -2.0, 
            "EX_nadh": 2.0, 
            "EX_phosphate": -5.0, 
            "EX_pyruvate": 2.0, 
            "R00200": -2.0, 
            "R00304": -1.0, 
            "R00658": 2.0, 
            "R00959": 1.0, 
            "R01015": -1.0, 
            "R01061": 2.0, 
            "R01512": -2.0, 
            "R01514": -1.0, 
            "R01518": -1.0, 
            "R01748": -1.0, 
            "R01827": -1.0, 
            "R01829": 1.0, 
            "R01845": -1.0, 
            "R02740": 1.0
        }, 
        "solvestat": 1, 
        "total_flux_no_exchange": 18.0
    }, 
    "30": {
        "modelstat": 1, 
        "num_reaction": 21, 
        "pathway": {
            "EX_adp": -5.0, 
            "EX_atp": 5.0, 
            "EX_glc": -1.0, 
            "EX_h2o": 5.0, 
            "EX_hplus": 2.0, 
            "EX_nad": -2.0, 
            "EX_nadh": 2.0, 
            "EX_phosphate": -5.0, 
            "EX_pyruvate": 2.0, 
            "R00200": -2.0, 
            "R00304": -1.0, 
            "R00658": 2.0, 
            "R00756": 1.0, 
            "R00771": 1.0, 
            "R01015": -1.0, 
            "R01061": 2.0, 
            "R01068": 1.0, 
            "R01512": -2.0, 
            "R01516": -2.0, 
            "R02664": -2.0, 
            "R08639": 1.0
        }, 
        "solvestat": 1, 
        "total_flux_no_exchange": 18.0
    }, 
    "31": {
        "modelstat": 1, 
        "num_reaction": 21, 
        "pathway": {
            "EX_adp": -5.0, 
            "EX_atp": 5.0, 
            "EX_glc": -1.0, 
            "EX_h2o": 5.0, 
            "EX_hplus": 2.0, 
            "EX_nad": -2.0, 
            "EX_nadh": 2.0, 
            "EX_phosphate": -5.0, 
            "EX_pyruvate": 2.0, 
            "R00200": -2.0, 
            "R00304": -1.0, 
            "R00658": 2.0, 
            "R00756": 1.0, 
            "R00771": 1.0, 
            "R01015": -1.0, 
            "R01061": 2.0, 
            "R01068": 1.0, 
            "R01512": -2.0, 
            "R01514": -2.0, 
            "R01748": -2.0, 
            "R08639": 1.0
        }, 
        "solvestat": 1, 
        "total_flux_no_exchange": 18.0
    }, 
    "32": {
        "modelstat": 1, 
        "num_reaction": 26, 
        "pathway": {
            "EX_adp": -5.0, 
            "EX_atp": 5.0, 
            "EX_glc": -1.0, 
            "EX_h2o": 5.0, 
            "EX_hplus": 2.0, 
            "EX_nad": -1.0, 
            "EX_nadh": 1.0, 
            "EX_nadp": -1.0, 
            "EX_nadph": 1.0, 
            "EX_phosphate": -5.0, 
            "EX_pyruvate": 2.0, 
            "R00200": -2.0, 
            "R00304": -1.0, 
            "R00658": 2.0, 
            "R00959": 1.0, 
            "R01015": -1.0, 
            "R01061": 1.0, 
            "R01063": 1.0, 
            "R01070": 1.0, 
            "R01512": -2.0, 
            "R01514": -1.0, 
            "R01516": -1.0, 
            "R01748": -1.0, 
            "R02664": -1.0, 
            "R02740": 1.0, 
            "R04779": 1.0
        }, 
        "solvestat": 1, 
        "total_flux_no_exchange": 18.0
    }, 
    "33": {
        "modelstat": 1, 
        "num_reaction": 25, 
        "pathway": {
            "EX_adp": -5.0, 
            "EX_atp": 5.0, 
            "EX_glc": -1.0, 
            "EX_h2o": 5.0, 
            "EX_hplus": 2.0, 
            "EX_nad": -1.0, 
            "EX_nadh": 1.0, 
            "EX_nadp": -1.0, 
            "EX_nadph": 1.0, 
            "EX_phosphate": -5.0, 
            "EX_pyruvate": 2.0, 
            "R00200": -2.0, 
            "R00304": -1.0, 
            "R00658": 2.0, 
            "R00771": 1.0, 
            "R01015": -1.0, 
            "R01058": 1.0, 
            "R01061": 1.0, 
            "R01512": -1.0, 
            "R01516": -2.0, 
            "R01829": 1.0, 
            "R01845": -1.0, 
            "R02664": -2.0, 
            "R08575": -1.0, 
            "R08639": 1.0
        }, 
        "solvestat": 1, 
        "total_flux_no_exchange": 18.0
    }, 
    "34": {
        "modelstat": 1, 
        "num_reaction": 23, 
        "pathway": {
            "EX_adp": -5.0, 
            "EX_atp": 5.0, 
            "EX_glc": -1.0, 
            "EX_h2o": 5.0, 
            "EX_hplus": 2.0, 
            "EX_nad": -2.0, 
            "EX_nadh": 2.0, 
            "EX_phosphate": -5.0, 
            "EX_pyruvate": 2.0, 
            "R00200": -2.0, 
            "R00304": -1.0, 
            "R00658": 2.0, 
            "R00771": 1.0, 
            "R01015": -1.0, 
            "R01061": 1.0, 
            "R01512": -1.0, 
            "R01516": -2.0, 
            "R01829": 1.0, 
            "R01845": -1.0, 
            "R02664": -2.0, 
            "R08575": -1.0, 
            "R08639": 1.0, 
            "R10860": 1.0
        }, 
        "solvestat": 1, 
        "total_flux_no_exchange": 18.0
    }, 
    "35": {
        "modelstat": 1, 
        "num_reaction": 25, 
        "pathway": {
            "EX_adp": -5.0, 
            "EX_atp": 5.0, 
            "EX_glc": -1.0, 
            "EX_h2o": 5.0, 
            "EX_hplus": 2.0, 
            "EX_nad": -2.0, 
            "EX_nadh": 2.0, 
            "EX_phosphate": -5.0, 
            "EX_pyruvate": 2.0, 
            "R00200": -2.0, 
            "R00304": -1.0, 
            "R00658": 2.0, 
            "R00771": 1.0, 
            "R01015": -1.0, 
            "R01061": 1.0, 
            "R01512": -1.0, 
            "R01514": -1.0, 
            "R01516": -1.0, 
            "R01748": -1.0, 
            "R01829": 1.0, 
            "R01845": -1.0, 
            "R02664": -1.0, 
            "R08575": -1.0, 
            "R08639": 1.0, 
            "R10860": 1.0
        }, 
        "solvestat": 1, 
        "total_flux_no_exchange": 18.0
    }, 
    "36": {
        "modelstat": 1, 
        "num_reaction": 24, 
        "pathway": {
            "EX_adp": -5.0, 
            "EX_atp": 5.0, 
            "EX_glc": -1.0, 
            "EX_h2o": 5.0, 
            "EX_hplus": 2.0, 
            "EX_nad": -1.0, 
            "EX_nadh": 1.0, 
            "EX_nadp": -1.0, 
            "EX_nadph": 1.0, 
            "EX_phosphate": -5.0, 
            "EX_pyruvate": 2.0, 
            "R00200": -2.0, 
            "R00307": 1.0, 
            "R00658": 2.0, 
            "R00760": 1.0, 
            "R01015": -1.0, 
            "R01061": 1.0, 
            "R01063": 1.0, 
            "R01512": -2.0, 
            "R01514": -2.0, 
            "R01748": -2.0, 
            "R01829": 1.0, 
            "R01845": -1.0, 
            "R08575": -1.0
        }, 
        "solvestat": 1, 
        "total_flux_no_exchange": 18.0
    }, 
    "37": {
        "modelstat": 1, 
        "num_reaction": 23, 
        "pathway": {
            "EX_adp": -5.0, 
            "EX_atp": 5.0, 
            "EX_glc": -1.0, 
            "EX_h2o": 5.0, 
            "EX_hplus": 2.0, 
            "EX_nad": -2.0, 
            "EX_nadh": 2.0, 
            "EX_phosphate": -5.0, 
            "EX_pyruvate": 2.0, 
            "R00200": -2.0, 
            "R00304": -1.0, 
            "R00658": 2.0, 
            "R00771": 1.0, 
            "R01015": -1.0, 
            "R01061": 1.0, 
            "R01512": -1.0, 
            "R01514": -2.0, 
            "R01748": -2.0, 
            "R01829": 1.0, 
            "R01845": -1.0, 
            "R08575": -1.0, 
            "R08639": 1.0, 
            "R10860": 1.0
        }, 
        "solvestat": 1, 
        "total_flux_no_exchange": 18.0
    }, 
    "38": {
        "modelstat": 1, 
        "num_reaction": 23, 
        "pathway": {
            "EX_adp": -5.0, 
            "EX_atp": 5.0, 
            "EX_glc": -1.0, 
            "EX_h2o": 5.0, 
            "EX_hplus": 2.0, 
            "EX_nad": -2.0, 
            "EX_nadh": 2.0, 
            "EX_phosphate": -5.0, 
            "EX_pyruvate": 2.0, 
            "R00200": -2.0, 
            "R00307": 1.0, 
            "R00658": 2.0, 
            "R00760": 1.0, 
            "R01015": -1.0, 
            "R01061": 2.0, 
            "R01512": -2.0, 
            "R01514": -1.0, 
            "R01516": -1.0, 
            "R01748": -1.0, 
            "R01829": 1.0, 
            "R01845": -1.0, 
            "R02664": -1.0, 
            "R08575": -1.0
        }, 
        "solvestat": 1, 
        "total_flux_no_exchange": 18.0
    }, 
    "39": {
        "modelstat": 1, 
        "num_reaction": 21, 
        "pathway": {
            "EX_adp": -5.0, 
            "EX_atp": 5.0, 
            "EX_glc": -1.0, 
            "EX_h2o": 5.0, 
            "EX_hplus": 2.0, 
            "EX_nad": -2.0, 
            "EX_nadh": 2.0, 
            "EX_phosphate": -5.0, 
            "EX_pyruvate": 2.0, 
            "R00200": -2.0, 
            "R00307": 1.0, 
            "R00658": 2.0, 
            "R00867": 1.0, 
            "R01015": -1.0, 
            "R01061": 2.0, 
            "R01512": -2.0, 
            "R01514": -2.0, 
            "R01748": -2.0, 
            "R01827": -1.0, 
            "R01829": 1.0, 
            "R01845": -1.0
        }, 
        "solvestat": 1, 
        "total_flux_no_exchange": 18.0
    }, 
    "40": {
        "modelstat": 1, 
        "num_reaction": 23, 
        "pathway": {
            "EX_adp": -5.0, 
            "EX_atp": 5.0, 
            "EX_glc": -1.0, 
            "EX_h2o": 5.0, 
            "EX_hplus": 2.0, 
            "EX_nadp": -2.0, 
            "EX_nadph": 2.0, 
            "EX_phosphate": -5.0, 
            "EX_pyruvate": 2.0, 
            "R00200": -2.0, 
            "R00304": -1.0, 
            "R00658": 2.0, 
            "R00959": 1.0, 
            "R01015": -1.0, 
            "R01063": 2.0, 
            "R01512": -2.0, 
            "R01516": -1.0, 
            "R01518": -1.0, 
            "R01827": -1.0, 
            "R01829": 1.0, 
            "R01845": -1.0, 
            "R02664": -1.0, 
            "R02740": 1.0
        }, 
        "solvestat": 1, 
        "total_flux_no_exchange": 18.0
    }, 
    "41": {
        "modelstat": 1, 
        "num_reaction": 26, 
        "pathway": {
            "EX_adp": -5.0, 
            "EX_atp": 5.0, 
            "EX_glc": -1.0, 
            "EX_h2o": 5.0, 
            "EX_hplus": 2.0, 
            "EX_nad": -1.0, 
            "EX_nadh": 1.0, 
            "EX_nadp": -1.0, 
            "EX_nadph": 1.0, 
            "EX_phosphate": -5.0, 
            "EX_pyruvate": 2.0, 
            "R00200": -2.0, 
            "R00304": -1.0, 
            "R00658": 2.0, 
            "R00771": 1.0, 
            "R01015": -1.0, 
            "R01061": 1.0, 
            "R01063": 1.0, 
            "R01512": -2.0, 
            "R01516": -1.0, 
            "R01518": -1.0, 
            "R01829": 1.0, 
            "R01845": -1.0, 
            "R02664": -1.0, 
            "R08575": -1.0, 
            "R08639": 1.0
        }, 
        "solvestat": 1, 
        "total_flux_no_exchange": 18.0
    }, 
    "42": {
        "modelstat": 1, 
        "num_reaction": 23, 
        "pathway": {
            "EX_adp": -5.0, 
            "EX_atp": 5.0, 
            "EX_glc": -1.0, 
            "EX_h2o": 5.0, 
            "EX_hplus": 2.0, 
            "EX_nadp": -2.0, 
            "EX_nadph": 2.0, 
            "EX_phosphate": -5.0, 
            "EX_pyruvate": 2.0, 
            "R00200": -2.0, 
            "R00299": 1.0, 
            "R00658": 2.0, 
            "R00771": 1.0, 
            "R01015": -1.0, 
            "R01063": 2.0, 
            "R01512": -2.0, 
            "R01514": -1.0, 
            "R01516": -1.0, 
            "R01748": -1.0, 
            "R01829": 1.0, 
            "R01845": -1.0, 
            "R02664": -1.0, 
            "R08575": -1.0
        }, 
        "solvestat": 1, 
        "total_flux_no_exchange": 18.0
    }, 
    "43": {
        "modelstat": 1, 
        "num_reaction": 26, 
        "pathway": {
            "EX_adp": -5.0, 
            "EX_atp": 5.0, 
            "EX_glc": -1.0, 
            "EX_h2o": 5.0, 
            "EX_hplus": 2.0, 
            "EX_nad": -1.0, 
            "EX_nadh": 1.0, 
            "EX_nadp": -1.0, 
            "EX_nadph": 1.0, 
            "EX_phosphate": -5.0, 
            "EX_pyruvate": 2.0, 
            "R00200": -2.0, 
            "R00304": -1.0, 
            "R00658": 2.0, 
            "R00959": 1.0, 
            "R01015": -1.0, 
            "R01061": 1.0, 
            "R01063": 1.0, 
            "R01512": -1.0, 
            "R01516": -1.0, 
            "R01662": 1.0, 
            "R01827": -1.0, 
            "R01829": 1.0, 
            "R01845": -1.0, 
            "R02664": -2.0, 
            "R02740": 1.0
        }, 
        "solvestat": 1, 
        "total_flux_no_exchange": 18.0
    }, 
    "44": {
        "modelstat": 1, 
        "num_reaction": 23, 
        "pathway": {
            "EX_adp": -5.0, 
            "EX_atp": 5.0, 
            "EX_glc": -1.0, 
            "EX_h2o": 5.0, 
            "EX_hplus": 2.0, 
            "EX_nad": -2.0, 
            "EX_nadh": 2.0, 
            "EX_phosphate": -5.0, 
            "EX_pyruvate": 2.0, 
            "R00200": -2.0, 
            "R00304": -1.0, 
            "R00658": 2.0, 
            "R00771": 1.0, 
            "R01015": -1.0, 
            "R01061": 2.0, 
            "R01512": -1.0, 
            "R01516": -1.0, 
            "R01662": 1.0, 
            "R01829": 1.0, 
            "R01845": -1.0, 
            "R02664": -2.0, 
            "R08575": -1.0, 
            "R08639": 1.0
        }, 
        "solvestat": 1, 
        "total_flux_no_exchange": 18.0
    }, 
    "45": {
        "modelstat": 1, 
        "num_reaction": 24, 
        "pathway": {
            "EX_adp": -5.0, 
            "EX_atp": 5.0, 
            "EX_glc": -1.0, 
            "EX_h2o": 5.0, 
            "EX_hplus": 2.0, 
            "EX_nad": -2.0, 
            "EX_nadh": 2.0, 
            "EX_phosphate": -5.0, 
            "EX_pyruvate": 2.0, 
            "R00200": -2.0, 
            "R00304": -1.0, 
            "R00658": 2.0, 
            "R00771": 1.0, 
            "R01015": -1.0, 
            "R01061": 2.0, 
            "R01512": -1.0, 
            "R01514": -1.0, 
            "R01662": 1.0, 
            "R01748": -1.0, 
            "R01829": 1.0, 
            "R01845": -1.0, 
            "R02664": -1.0, 
            "R08575": -1.0, 
            "R08639": 1.0
        }, 
        "solvestat": 1, 
        "total_flux_no_exchange": 18.0
    }, 
    "46": {
        "modelstat": 1, 
        "num_reaction": 23, 
        "pathway": {
            "EX_adp": -5.0, 
            "EX_atp": 5.0, 
            "EX_glc": -1.0, 
            "EX_h2o": 5.0, 
            "EX_hplus": 2.0, 
            "EX_nad": -2.0, 
            "EX_nadh": 2.0, 
            "EX_phosphate": -5.0, 
            "EX_pyruvate": 2.0, 
            "R00200": -2.0, 
            "R00304": -1.0, 
            "R00658": 2.0, 
            "R00959": 1.0, 
            "R01015": -1.0, 
            "R01061": 1.0, 
            "R01512": -1.0, 
            "R01516": -2.0, 
            "R01827": -1.0, 
            "R01829": 1.0, 
            "R01845": -1.0, 
            "R02664": -2.0, 
            "R02740": 1.0, 
            "R10860": 1.0
        }, 
        "solvestat": 1, 
        "total_flux_no_exchange": 18.0
    }, 
    "47": {
        "modelstat": 1, 
        "num_reaction": 27, 
        "pathway": {
            "EX_adp": -5.0, 
            "EX_atp": 5.0, 
            "EX_glc": -1.0, 
            "EX_h2o": 5.0, 
            "EX_hplus": 2.0, 
            "EX_nad": -1.0, 
            "EX_nadh": 1.0, 
            "EX_nadp": -1.0, 
            "EX_nadph": 1.0, 
            "EX_phosphate": -5.0, 
            "EX_pyruvate": 2.0, 
            "R00200": -2.0, 
            "R00304": -1.0, 
            "R00658": 2.0, 
            "R00959": 1.0, 
            "R01015": -1.0, 
            "R01063": 1.0, 
            "R01512": -1.0, 
            "R01514": -1.0, 
            "R01516": -1.0, 
            "R01748": -1.0, 
            "R01827": -1.0, 
            "R01829": 1.0, 
            "R01845": -1.0, 
            "R02664": -1.0, 
            "R02740": 1.0, 
            "R10860": 1.0
        }, 
        "solvestat": 1, 
        "total_flux_no_exchange": 18.0
    }, 
    "48": {
        "modelstat": 1, 
        "num_reaction": 26, 
        "pathway": {
            "EX_adp": -5.0, 
            "EX_atp": 5.0, 
            "EX_glc": -1.0, 
            "EX_h2o": 5.0, 
            "EX_hplus": 2.0, 
            "EX_nad": -1.0, 
            "EX_nadh": 1.0, 
            "EX_nadp": -1.0, 
            "EX_nadph": 1.0, 
            "EX_phosphate": -5.0, 
            "EX_pyruvate": 2.0, 
            "R00200": -2.0, 
            "R00304": -1.0, 
            "R00658": 2.0, 
            "R00959": 1.0, 
            "R01015": -1.0, 
            "R01061": 1.0, 
            "R01063": 1.0, 
            "R01512": -2.0, 
            "R01514": -1.0, 
            "R01518": -1.0, 
            "R01748": -1.0, 
            "R01827": -1.0, 
            "R01829": 1.0, 
            "R01845": -1.0, 
            "R02740": 1.0
        }, 
        "solvestat": 1, 
        "total_flux_no_exchange": 18.0
    }, 
    "49": {
        "modelstat": 1, 
        "num_reaction": 25, 
        "pathway": {
            "EX_adp": -5.0, 
            "EX_atp": 5.0, 
            "EX_glc": -1.0, 
            "EX_h2o": 5.0, 
            "EX_hplus": 2.0, 
            "EX_nad": -1.0, 
            "EX_nadh": 1.0, 
            "EX_nadp": -1.0, 
            "EX_nadph": 1.0, 
            "EX_phosphate": -5.0, 
            "EX_pyruvate": 2.0, 
            "R00200": -2.0, 
            "R00304": -1.0, 
            "R00658": 2.0, 
            "R00771": 1.0, 
            "R01015": -1.0, 
            "R01063": 1.0, 
            "R01512": -1.0, 
            "R01516": -2.0, 
            "R01829": 1.0, 
            "R01845": -1.0, 
            "R02664": -2.0, 
            "R08575": -1.0, 
            "R08639": 1.0, 
            "R10860": 1.0
        }, 
        "solvestat": 1, 
        "total_flux_no_exchange": 18.0
    }, 
    "50": {
        "modelstat": 1, 
        "num_reaction": 21, 
        "pathway": {
            "EX_adp": -5.0, 
            "EX_atp": 5.0, 
            "EX_glc": -1.0, 
            "EX_h2o": 5.0, 
            "EX_hplus": 2.0, 
            "EX_nad": -2.0, 
            "EX_nadh": 2.0, 
            "EX_phosphate": -5.0, 
            "EX_pyruvate": 2.0, 
            "R00200": -2.0, 
            "R00304": -1.0, 
            "R00658": 2.0, 
            "R00959": 1.0, 
            "R01015": -1.0, 
            "R01061": 2.0, 
            "R01070": 1.0, 
            "R01512": -2.0, 
            "R01516": -2.0, 
            "R02664": -2.0, 
            "R02740": 1.0, 
            "R04779": 1.0
        }, 
        "solvestat": 1, 
        "total_flux_no_exchange": 18.0
    }, 
    "51": {
        "modelstat": 1, 
        "num_reaction": 21, 
        "pathway": {
            "EX_adp": -5.0, 
            "EX_atp": 5.0, 
            "EX_glc": -1.0, 
            "EX_h2o": 5.0, 
            "EX_hplus": 2.0, 
            "EX_nadp": -2.0, 
            "EX_nadph": 2.0, 
            "EX_phosphate": -5.0, 
            "EX_pyruvate": 2.0, 
            "R00200": -2.0, 
            "R00307": 1.0, 
            "R00658": 2.0, 
            "R00760": 1.0, 
            "R01015": -1.0, 
            "R01063": 2.0, 
            "R01512": -2.0, 
            "R01516": -2.0, 
            "R01829": 1.0, 
            "R01845": -1.0, 
            "R02664": -2.0, 
            "R08575": -1.0
        }, 
        "solvestat": 1, 
        "total_flux_no_exchange": 18.0
    }, 
    "52": {
        "modelstat": 1, 
        "num_reaction": 23, 
        "pathway": {
            "EX_adp": -5.0, 
            "EX_atp": 5.0, 
            "EX_glc": -1.0, 
            "EX_h2o": 5.0, 
            "EX_hplus": 2.0, 
            "EX_nadp": -2.0, 
            "EX_nadph": 2.0, 
            "EX_phosphate": -5.0, 
            "EX_pyruvate": 2.0, 
            "R00200": -2.0, 
            "R00304": -1.0, 
            "R00658": 2.0, 
            "R00959": 1.0, 
            "R01015": -1.0, 
            "R01063": 2.0, 
            "R01070": 1.0, 
            "R01512": -2.0, 
            "R01514": -1.0, 
            "R01516": -1.0, 
            "R01748": -1.0, 
            "R02664": -1.0, 
            "R02740": 1.0, 
            "R04779": 1.0
        }, 
        "solvestat": 1, 
        "total_flux_no_exchange": 18.0
    }, 
    "53": {
        "modelstat": 1, 
        "num_reaction": 23, 
        "pathway": {
            "EX_adp": -5.0, 
            "EX_atp": 5.0, 
            "EX_glc": -1.0, 
            "EX_h2o": 5.0, 
            "EX_hplus": 2.0, 
            "EX_nad": -2.0, 
            "EX_nadh": 2.0, 
            "EX_phosphate": -5.0, 
            "EX_pyruvate": 2.0, 
            "R00200": -2.0, 
            "R00304": -1.0, 
            "R00658": 2.0, 
            "R00771": 1.0, 
            "R01015": -1.0, 
            "R01061": 2.0, 
            "R01512": -2.0, 
            "R01514": -1.0, 
            "R01518": -1.0, 
            "R01748": -1.0, 
            "R01829": 1.0, 
            "R01845": -1.0, 
            "R08575": -1.0, 
            "R08639": 1.0
        }, 
        "solvestat": 1, 
        "total_flux_no_exchange": 18.0
    }, 
    "54": {
        "modelstat": 1, 
        "num_reaction": 26, 
        "pathway": {
            "EX_adp": -5.0, 
            "EX_atp": 5.0, 
            "EX_glc": -1.0, 
            "EX_h2o": 5.0, 
            "EX_hplus": 2.0, 
            "EX_nad": -1.0, 
            "EX_nadh": 1.0, 
            "EX_nadp": -1.0, 
            "EX_nadph": 1.0, 
            "EX_phosphate": -5.0, 
            "EX_pyruvate": 2.0, 
            "R00200": -2.0, 
            "R00307": 1.0, 
            "R00658": 2.0, 
            "R00760": 1.0, 
            "R01015": -1.0, 
            "R01061": 1.0, 
            "R01063": 1.0, 
            "R01512": -2.0, 
            "R01514": -1.0, 
            "R01516": -1.0, 
            "R01748": -1.0, 
            "R01829": 1.0, 
            "R01845": -1.0, 
            "R02664": -1.0, 
            "R08575": -1.0
        }, 
        "solvestat": 1, 
        "total_flux_no_exchange": 18.0
    }, 
    "55": {
        "modelstat": 1, 
        "num_reaction": 23, 
        "pathway": {
            "EX_adp": -5.0, 
            "EX_atp": 5.0, 
            "EX_glc": -1.0, 
            "EX_h2o": 5.0, 
            "EX_hplus": 2.0, 
            "EX_nad": -2.0, 
            "EX_nadh": 2.0, 
            "EX_phosphate": -5.0, 
            "EX_pyruvate": 2.0, 
            "R00200": -2.0, 
            "R00304": -1.0, 
            "R00658": 2.0, 
            "R00771": 1.0, 
            "R01015": -1.0, 
            "R01061": 2.0, 
            "R01512": -2.0, 
            "R01516": -1.0, 
            "R01518": -1.0, 
            "R01829": 1.0, 
            "R01845": -1.0, 
            "R02664": -1.0, 
            "R08575": -1.0, 
            "R08639": 1.0
        }, 
        "solvestat": 1, 
        "total_flux_no_exchange": 18.0
    }, 
    "56": {
        "modelstat": 1, 
        "num_reaction": 23, 
        "pathway": {
            "EX_adp": -5.0, 
            "EX_atp": 5.0, 
            "EX_glc": -1.0, 
            "EX_h2o": 5.0, 
            "EX_hplus": 2.0, 
            "EX_nadp": -2.0, 
            "EX_nadph": 2.0, 
            "EX_phosphate": -5.0, 
            "EX_pyruvate": 2.0, 
            "R00200": -2.0, 
            "R00304": -1.0, 
            "R00658": 2.0, 
            "R00959": 1.0, 
            "R01015": -1.0, 
            "R01063": 2.0, 
            "R01512": -1.0, 
            "R01516": -1.0, 
            "R01662": 1.0, 
            "R01827": -1.0, 
            "R01829": 1.0, 
            "R01845": -1.0, 
            "R02664": -2.0, 
            "R02740": 1.0
        }, 
        "solvestat": 1, 
        "total_flux_no_exchange": 18.0
    }, 
    "57": {
        "modelstat": 1, 
        "num_reaction": 27, 
        "pathway": {
            "EX_adp": -5.0, 
            "EX_atp": 5.0, 
            "EX_glc": -1.0, 
            "EX_h2o": 5.0, 
            "EX_hplus": 2.0, 
            "EX_nad": -1.0, 
            "EX_nadh": 1.0, 
            "EX_nadp": -1.0, 
            "EX_nadph": 1.0, 
            "EX_phosphate": -5.0, 
            "EX_pyruvate": 2.0, 
            "R00200": -2.0, 
            "R00304": -1.0, 
            "R00658": 2.0, 
            "R00771": 1.0, 
            "R01015": -1.0, 
            "R01058": 1.0, 
            "R01061": 1.0, 
            "R01512": -1.0, 
            "R01514": -1.0, 
            "R01516": -1.0, 
            "R01748": -1.0, 
            "R01829": 1.0, 
            "R01845": -1.0, 
            "R02664": -1.0, 
            "R08575": -1.0, 
            "R08639": 1.0
        }, 
        "solvestat": 1, 
        "total_flux_no_exchange": 18.0
    }, 
    "58": {
        "modelstat": 1, 
        "num_reaction": 21, 
        "pathway": {
            "EX_adp": -5.0, 
            "EX_atp": 5.0, 
            "EX_glc": -1.0, 
            "EX_h2o": 5.0, 
            "EX_hplus": 2.0, 
            "EX_nadp": -2.0, 
            "EX_nadph": 2.0, 
            "EX_phosphate": -5.0, 
            "EX_pyruvate": 2.0, 
            "R00200": -2.0, 
            "R00299": 1.0, 
            "R00658": 2.0, 
            "R00771": 1.0, 
            "R01015": -1.0, 
            "R01063": 2.0, 
            "R01512": -2.0, 
            "R01516": -2.0, 
            "R01829": 1.0, 
            "R01845": -1.0, 
            "R02664": -2.0, 
            "R08575": -1.0
        }, 
        "solvestat": 1, 
        "total_flux_no_exchange": 18.0
    }, 
    "59": {
        "modelstat": 1, 
        "num_reaction": 27, 
        "pathway": {
            "EX_adp": -5.0, 
            "EX_atp": 5.0, 
            "EX_glc": -1.0, 
            "EX_h2o": 5.0, 
            "EX_hplus": 2.0, 
            "EX_nad": -1.0, 
            "EX_nadh": 1.0, 
            "EX_nadp": -1.0, 
            "EX_nadph": 1.0, 
            "EX_phosphate": -5.0, 
            "EX_pyruvate": 2.0, 
            "R00200": -2.0, 
            "R00304": -1.0, 
            "R00658": 2.0, 
            "R00959": 1.0, 
            "R01015": -1.0, 
            "R01058": 1.0, 
            "R01061": 1.0, 
            "R01512": -1.0, 
            "R01514": -1.0, 
            "R01516": -1.0, 
            "R01748": -1.0, 
            "R01827": -1.0, 
            "R01829": 1.0, 
            "R01845": -1.0, 
            "R02664": -1.0, 
            "R02740": 1.0
        }, 
        "solvestat": 1, 
        "total_flux_no_exchange": 18.0
    }, 
    "60": {
        "modelstat": 1, 
        "num_reaction": 23, 
        "pathway": {
            "EX_adp": -5.0, 
            "EX_atp": 5.0, 
            "EX_glc": -1.0, 
            "EX_h2o": 5.0, 
            "EX_hplus": 2.0, 
            "EX_nad": -2.0, 
            "EX_nadh": 2.0, 
            "EX_phosphate": -5.0, 
            "EX_pyruvate": 2.0, 
            "R00200": -2.0, 
            "R00304": -1.0, 
            "R00658": 2.0, 
            "R00959": 1.0, 
            "R01015": -1.0, 
            "R01061": 2.0, 
            "R01070": 1.0, 
            "R01512": -2.0, 
            "R01514": -1.0, 
            "R01516": -1.0, 
            "R01748": -1.0, 
            "R02664": -1.0, 
            "R02740": 1.0, 
            "R04779": 1.0
        }, 
        "solvestat": 1, 
        "total_flux_no_exchange": 18.0
    }, 
    "61": {
        "modelstat": 1, 
        "num_reaction": 23, 
        "pathway": {
            "EX_adp": -5.0, 
            "EX_atp": 5.0, 
            "EX_glc": -1.0, 
            "EX_h2o": 5.0, 
            "EX_hplus": 2.0, 
            "EX_nadp": -2.0, 
            "EX_nadph": 2.0, 
            "EX_phosphate": -5.0, 
            "EX_pyruvate": 2.0, 
            "R00200": -2.0, 
            "R00304": -1.0, 
            "R00658": 2.0, 
            "R00771": 1.0, 
            "R01015": -1.0, 
            "R01058": 1.0, 
            "R01063": 1.0, 
            "R01512": -1.0, 
            "R01514": -2.0, 
            "R01748": -2.0, 
            "R01829": 1.0, 
            "R01845": -1.0, 
            "R08575": -1.0, 
            "R08639": 1.0
        }, 
        "solvestat": 1, 
        "total_flux_no_exchange": 18.0
    }, 
    "62": {
        "modelstat": 1, 
        "num_reaction": 24, 
        "pathway": {
            "EX_adp": -5.0, 
            "EX_atp": 5.0, 
            "EX_glc": -1.0, 
            "EX_h2o": 5.0, 
            "EX_hplus": 2.0, 
            "EX_nad": -1.0, 
            "EX_nadh": 1.0, 
            "EX_nadp": -1.0, 
            "EX_nadph": 1.0, 
            "EX_phosphate": -5.0, 
            "EX_pyruvate": 2.0, 
            "R00200": -2.0, 
            "R00307": 1.0, 
            "R00658": 2.0, 
            "R00867": 1.0, 
            "R01015": -1.0, 
            "R01061": 1.0, 
            "R01063": 1.0, 
            "R01512": -2.0, 
            "R01516": -2.0, 
            "R01827": -1.0, 
            "R01829": 1.0, 
            "R01845": -1.0, 
            "R02664": -2.0
        }, 
        "solvestat": 1, 
        "total_flux_no_exchange": 18.0
    }, 
    "63": {
        "modelstat": 1, 
        "num_reaction": 24, 
        "pathway": {
            "EX_adp": -5.0, 
            "EX_atp": 5.0, 
            "EX_glc": -1.0, 
            "EX_h2o": 5.0, 
            "EX_hplus": 2.0, 
            "EX_nad": -1.0, 
            "EX_nadh": 1.0, 
            "EX_nadp": -1.0, 
            "EX_nadph": 1.0, 
            "EX_phosphate": -5.0, 
            "EX_pyruvate": 2.0, 
            "R00200": -2.0, 
            "R00307": 1.0, 
            "R00658": 2.0, 
            "R00760": 1.0, 
            "R01015": -1.0, 
            "R01061": 1.0, 
            "R01063": 1.0, 
            "R01512": -2.0, 
            "R01516": -2.0, 
            "R01829": 1.0, 
            "R01845": -1.0, 
            "R02664": -2.0, 
            "R08575": -1.0
        }, 
        "solvestat": 1, 
        "total_flux_no_exchange": 18.0
    }, 
    "64": {
        "modelstat": 1, 
        "num_reaction": 26, 
        "pathway": {
            "EX_adp": -5.0, 
            "EX_atp": 5.0, 
            "EX_glc": -1.0, 
            "EX_h2o": 5.0, 
            "EX_hplus": 2.0, 
            "EX_nad": -1.0, 
            "EX_nadh": 1.0, 
            "EX_nadp": -1.0, 
            "EX_nadph": 1.0, 
            "EX_phosphate": -5.0, 
            "EX_pyruvate": 2.0, 
            "R00200": -2.0, 
            "R00304": -1.0, 
            "R00658": 2.0, 
            "R00756": 1.0, 
            "R00771": 1.0, 
            "R01015": -1.0, 
            "R01061": 1.0, 
            "R01063": 1.0, 
            "R01068": 1.0, 
            "R01512": -2.0, 
            "R01514": -1.0, 
            "R01516": -1.0, 
            "R01748": -1.0, 
            "R02664": -1.0, 
            "R08639": 1.0
        }, 
        "solvestat": 1, 
        "total_flux_no_exchange": 18.0
    }, 
    "65": {
        "modelstat": 1, 
        "num_reaction": 24, 
        "pathway": {
            "EX_adp": -5.0, 
            "EX_atp": 5.0, 
            "EX_glc": -1.0, 
            "EX_h2o": 5.0, 
            "EX_hplus": 2.0, 
            "EX_nad": -1.0, 
            "EX_nadh": 1.0, 
            "EX_nadp": -1.0, 
            "EX_nadph": 1.0, 
            "EX_phosphate": -5.0, 
            "EX_pyruvate": 2.0, 
            "R00200": -2.0, 
            "R00304": -1.0, 
            "R00658": 2.0, 
            "R00756": 1.0, 
            "R00771": 1.0, 
            "R01015": -1.0, 
            "R01061": 1.0, 
            "R01063": 1.0, 
            "R01068": 1.0, 
            "R01512": -2.0, 
            "R01514": -2.0, 
            "R01748": -2.0, 
            "R08639": 1.0
        }, 
        "solvestat": 1, 
        "total_flux_no_exchange": 18.0
    }, 
    "66": {
        "modelstat": 1, 
        "num_reaction": 23, 
        "pathway": {
            "EX_adp": -5.0, 
            "EX_atp": 5.0, 
            "EX_glc": -1.0, 
            "EX_h2o": 5.0, 
            "EX_hplus": 2.0, 
            "EX_nadp": -2.0, 
            "EX_nadph": 2.0, 
            "EX_phosphate": -5.0, 
            "EX_pyruvate": 2.0, 
            "R00200": -2.0, 
            "R00304": -1.0, 
            "R00658": 2.0, 
            "R00771": 1.0, 
            "R01015": -1.0, 
            "R01058": 1.0, 
            "R01063": 1.0, 
            "R01512": -1.0, 
            "R01516": -2.0, 
            "R01829": 1.0, 
            "R01845": -1.0, 
            "R02664": -2.0, 
            "R08575": -1.0, 
            "R08639": 1.0
        }, 
        "solvestat": 1, 
        "total_flux_no_exchange": 18.0
    }, 
    "67": {
        "modelstat": 1, 
        "num_reaction": 24, 
        "pathway": {
            "EX_adp": -5.0, 
            "EX_atp": 5.0, 
            "EX_glc": -1.0, 
            "EX_h2o": 5.0, 
            "EX_hplus": 2.0, 
            "EX_nad": -1.0, 
            "EX_nadh": 1.0, 
            "EX_nadp": -1.0, 
            "EX_nadph": 1.0, 
            "EX_phosphate": -5.0, 
            "EX_pyruvate": 2.0, 
            "R00200": -2.0, 
            "R00299": 1.0, 
            "R00658": 2.0, 
            "R00771": 1.0, 
            "R01015": -1.0, 
            "R01061": 1.0, 
            "R01063": 1.0, 
            "R01512": -2.0, 
            "R01516": -2.0, 
            "R01829": 1.0, 
            "R01845": -1.0, 
            "R02664": -2.0, 
            "R08575": -1.0
        }, 
        "solvestat": 1, 
        "total_flux_no_exchange": 18.0
    }, 
    "68": {
        "modelstat": 1, 
        "num_reaction": 21, 
        "pathway": {
            "EX_adp": -5.0, 
            "EX_atp": 5.0, 
            "EX_glc": -1.0, 
            "EX_h2o": 5.0, 
            "EX_hplus": 2.0, 
            "EX_nadp": -2.0, 
            "EX_nadph": 2.0, 
            "EX_phosphate": -5.0, 
            "EX_pyruvate": 2.0, 
            "R00200": -2.0, 
            "R00304": -1.0, 
            "R00658": 2.0, 
            "R00959": 1.0, 
            "R01015": -1.0, 
            "R01063": 2.0, 
            "R01070": 1.0, 
            "R01512": -2.0, 
            "R01516": -2.0, 
            "R02664": -2.0, 
            "R02740": 1.0, 
            "R04779": 1.0
        }, 
        "solvestat": 1, 
        "total_flux_no_exchange": 18.0
    }, 
    "69": {
        "modelstat": 1, 
        "num_reaction": 25, 
        "pathway": {
            "EX_adp": -5.0, 
            "EX_atp": 5.0, 
            "EX_glc": -1.0, 
            "EX_h2o": 5.0, 
            "EX_hplus": 2.0, 
            "EX_nad": -1.0, 
            "EX_nadh": 1.0, 
            "EX_nadp": -1.0, 
            "EX_nadph": 1.0, 
            "EX_phosphate": -5.0, 
            "EX_pyruvate": 2.0, 
            "R00200": -2.0, 
            "R00304": -1.0, 
            "R00658": 2.0, 
            "R00771": 1.0, 
            "R01015": -1.0, 
            "R01063": 1.0, 
            "R01512": -1.0, 
            "R01514": -2.0, 
            "R01748": -2.0, 
            "R01829": 1.0, 
            "R01845": -1.0, 
            "R08575": -1.0, 
            "R08639": 1.0, 
            "R10860": 1.0
        }, 
        "solvestat": 1, 
        "total_flux_no_exchange": 18.0
    }, 
    "70": {
        "modelstat": 1, 
        "num_reaction": 25, 
        "pathway": {
            "EX_adp": -5.0, 
            "EX_atp": 5.0, 
            "EX_glc": -1.0, 
            "EX_h2o": 5.0, 
            "EX_hplus": 2.0, 
            "EX_nad": -1.0, 
            "EX_nadh": 1.0, 
            "EX_nadp": -1.0, 
            "EX_nadph": 1.0, 
            "EX_phosphate": -5.0, 
            "EX_pyruvate": 2.0, 
            "R00200": -2.0, 
            "R00304": -1.0, 
            "R00658": 2.0, 
            "R00959": 1.0, 
            "R01015": -1.0, 
            "R01063": 1.0, 
            "R01512": -1.0, 
            "R01516": -2.0, 
            "R01827": -1.0, 
            "R01829": 1.0, 
            "R01845": -1.0, 
            "R02664": -2.0, 
            "R02740": 1.0, 
            "R10860": 1.0
        }, 
        "solvestat": 1, 
        "total_flux_no_exchange": 18.0
    }, 
    "71": {
        "modelstat": 1, 
        "num_reaction": 24, 
        "pathway": {
            "EX_adp": -5.0, 
            "EX_atp": 5.0, 
            "EX_glc": -1.0, 
            "EX_h2o": 5.0, 
            "EX_hplus": 2.0, 
            "EX_nad": -1.0, 
            "EX_nadh": 1.0, 
            "EX_nadp": -1.0, 
            "EX_nadph": 1.0, 
            "EX_phosphate": -5.0, 
            "EX_pyruvate": 2.0, 
            "R00200": -2.0, 
            "R00304": -1.0, 
            "R00658": 2.0, 
            "R00959": 1.0, 
            "R01015": -1.0, 
            "R01061": 1.0, 
            "R01063": 1.0, 
            "R01070": 1.0, 
            "R01512": -2.0, 
            "R01514": -2.0, 
            "R01748": -2.0, 
            "R02740": 1.0, 
            "R04779": 1.0
        }, 
        "solvestat": 1, 
        "total_flux_no_exchange": 18.0
    }, 
    "72": {
        "modelstat": 1, 
        "num_reaction": 26, 
        "pathway": {
            "EX_adp": -5.0, 
            "EX_atp": 5.0, 
            "EX_glc": -1.0, 
            "EX_h2o": 5.0, 
            "EX_hplus": 2.0, 
            "EX_nad": -1.0, 
            "EX_nadh": 1.0, 
            "EX_nadp": -1.0, 
            "EX_nadph": 1.0, 
            "EX_phosphate": -5.0, 
            "EX_pyruvate": 2.0, 
            "R00200": -2.0, 
            "R00304": -1.0, 
            "R00658": 2.0, 
            "R00771": 1.0, 
            "R01015": -1.0, 
            "R01061": 1.0, 
            "R01063": 1.0, 
            "R01512": -2.0, 
            "R01514": -1.0, 
            "R01518": -1.0, 
            "R01748": -1.0, 
            "R01829": 1.0, 
            "R01845": -1.0, 
            "R08575": -1.0, 
            "R08639": 1.0
        }, 
        "solvestat": 1, 
        "total_flux_no_exchange": 18.0
    }, 
    "73": {
        "modelstat": 1, 
        "num_reaction": 25, 
        "pathway": {
            "EX_adp": -5.0, 
            "EX_atp": 5.0, 
            "EX_glc": -1.0, 
            "EX_h2o": 5.0, 
            "EX_hplus": 2.0, 
            "EX_nadp": -2.0, 
            "EX_nadph": 2.0, 
            "EX_phosphate": -5.0, 
            "EX_pyruvate": 2.0, 
            "R00200": -2.0, 
            "R00304": -1.0, 
            "R00658": 2.0, 
            "R00959": 1.0, 
            "R01015": -1.0, 
            "R01058": 1.0, 
            "R01063": 1.0, 
            "R01512": -1.0, 
            "R01514": -1.0, 
            "R01516": -1.0, 
            "R01748": -1.0, 
            "R01827": -1.0, 
            "R01829": 1.0, 
            "R01845": -1.0, 
            "R02664": -1.0, 
            "R02740": 1.0
        }, 
        "solvestat": 1, 
        "total_flux_no_exchange": 18.0
    }, 
    "74": {
        "modelstat": 1, 
        "num_reaction": 25, 
        "pathway": {
            "EX_adp": -5.0, 
            "EX_atp": 5.0, 
            "EX_glc": -1.0, 
            "EX_h2o": 5.0, 
            "EX_hplus": 2.0, 
            "EX_nad": -2.0, 
            "EX_nadh": 2.0, 
            "EX_phosphate": -5.0, 
            "EX_pyruvate": 2.0, 
            "R00200": -2.0, 
            "R00304": -1.0, 
            "R00658": 2.0, 
            "R00959": 1.0, 
            "R01015": -1.0, 
            "R01061": 1.0, 
            "R01512": -1.0, 
            "R01514": -1.0, 
            "R01516": -1.0, 
            "R01748": -1.0, 
            "R01827": -1.0, 
            "R01829": 1.0, 
            "R01845": -1.0, 
            "R02664": -1.0, 
            "R02740": 1.0, 
            "R10860": 1.0
        }, 
        "solvestat": 1, 
        "total_flux_no_exchange": 18.0
    }, 
    "75": {
        "modelstat": 1, 
        "num_reaction": 24, 
        "pathway": {
            "EX_adp": -5.0, 
            "EX_atp": 5.0, 
            "EX_glc": -1.0, 
            "EX_h2o": 5.0, 
            "EX_hplus": 2.0, 
            "EX_nadp": -2.0, 
            "EX_nadph": 2.0, 
            "EX_phosphate": -5.0, 
            "EX_pyruvate": 2.0, 
            "R00200": -2.0, 
            "R00304": -1.0, 
            "R00658": 2.0, 
            "R00771": 1.0, 
            "R01015": -1.0, 
            "R01063": 2.0, 
            "R01512": -1.0, 
            "R01514": -1.0, 
            "R01662": 1.0, 
            "R01748": -1.0, 
            "R01829": 1.0, 
            "R01845": -1.0, 
            "R02664": -1.0, 
            "R08575": -1.0, 
            "R08639": 1.0
        }, 
        "solvestat": 1, 
        "total_flux_no_exchange": 18.0
    }, 
    "76": {
        "modelstat": 1, 
        "num_reaction": 26, 
        "pathway": {
            "EX_adp": -5.0, 
            "EX_atp": 5.0, 
            "EX_glc": -1.0, 
            "EX_h2o": 5.0, 
            "EX_hplus": 2.0, 
            "EX_nad": -1.0, 
            "EX_nadh": 1.0, 
            "EX_nadp": -1.0, 
            "EX_nadph": 1.0, 
            "EX_phosphate": -5.0, 
            "EX_pyruvate": 2.0, 
            "R00200": -2.0, 
            "R00299": 1.0, 
            "R00658": 2.0, 
            "R00771": 1.0, 
            "R01015": -1.0, 
            "R01061": 1.0, 
            "R01063": 1.0, 
            "R01512": -2.0, 
            "R01514": -1.0, 
            "R01516": -1.0, 
            "R01748": -1.0, 
            "R01829": 1.0, 
            "R01845": -1.0, 
            "R02664": -1.0, 
            "R08575": -1.0
        }, 
        "solvestat": 1, 
        "total_flux_no_exchange": 18.0
    }, 
    "77": {
        "modelstat": 1, 
        "num_reaction": 27, 
        "pathway": {
            "EX_adp": -5.0, 
            "EX_atp": 5.0, 
            "EX_glc": -1.0, 
            "EX_h2o": 5.0, 
            "EX_hplus": 2.0, 
            "EX_nad": -1.0, 
            "EX_nadh": 1.0, 
            "EX_nadp": -1.0, 
            "EX_nadph": 1.0, 
            "EX_phosphate": -5.0, 
            "EX_pyruvate": 2.0, 
            "R00200": -2.0, 
            "R00304": -1.0, 
            "R00658": 2.0, 
            "R00959": 1.0, 
            "R01015": -1.0, 
            "R01061": 1.0, 
            "R01063": 1.0, 
            "R01512": -1.0, 
            "R01514": -1.0, 
            "R01662": 1.0, 
            "R01748": -1.0, 
            "R01827": -1.0, 
            "R01829": 1.0, 
            "R01845": -1.0, 
            "R02664": -1.0, 
            "R02740": 1.0
        }, 
        "solvestat": 1, 
        "total_flux_no_exchange": 18.0
    }, 
    "78": {
        "modelstat": 1, 
        "num_reaction": 23, 
        "pathway": {
            "EX_adp": -5.0, 
            "EX_atp": 5.0, 
            "EX_glc": -1.0, 
            "EX_h2o": 5.0, 
            "EX_hplus": 2.0, 
            "EX_nadp": -2.0, 
            "EX_nadph": 2.0, 
            "EX_phosphate": -5.0, 
            "EX_pyruvate": 2.0, 
            "R00200": -2.0, 
            "R00307": 1.0, 
            "R00658": 2.0, 
            "R00867": 1.0, 
            "R01015": -1.0, 
            "R01063": 2.0, 
            "R01512": -2.0, 
            "R01514": -1.0, 
            "R01516": -1.0, 
            "R01748": -1.0, 
            "R01827": -1.0, 
            "R01829": 1.0, 
            "R01845": -1.0, 
            "R02664": -1.0
        }, 
        "solvestat": 1, 
        "total_flux_no_exchange": 18.0
    }, 
    "79": {
        "modelstat": 1, 
        "num_reaction": 26, 
        "pathway": {
            "EX_adp": -5.0, 
            "EX_atp": 5.0, 
            "EX_glc": -1.0, 
            "EX_h2o": 5.0, 
            "EX_hplus": 2.0, 
            "EX_nad": -1.0, 
            "EX_nadh": 1.0, 
            "EX_nadp": -1.0, 
            "EX_nadph": 1.0, 
            "EX_phosphate": -5.0, 
            "EX_pyruvate": 2.0, 
            "R00200": -2.0, 
            "R00307": 1.0, 
            "R00658": 2.0, 
            "R00867": 1.0, 
            "R01015": -1.0, 
            "R01061": 1.0, 
            "R01063": 1.0, 
            "R01512": -2.0, 
            "R01514": -1.0, 
            "R01516": -1.0, 
            "R01748": -1.0, 
            "R01827": -1.0, 
            "R01829": 1.0, 
            "R01845": -1.0, 
            "R02664": -1.0
        }, 
        "solvestat": 1, 
        "total_flux_no_exchange": 18.0
    }, 
    "80": {
        "modelstat": 1, 
        "num_reaction": 26, 
        "pathway": {
            "EX_adp": -5.0, 
            "EX_atp": 5.0, 
            "EX_glc": -1.0, 
            "EX_h2o": 5.0, 
            "EX_hplus": 2.0, 
            "EX_nad": -1.0, 
            "EX_nadh": 1.0, 
            "EX_nadp": -1.0, 
            "EX_nadph": 1.0, 
            "EX_phosphate": -5.0, 
            "EX_pyruvate": 2.0, 
            "R00200": -2.0, 
            "R00304": -1.0, 
            "R00658": 2.0, 
            "R00771": 1.0, 
            "R01015": -1.0, 
            "R01061": 1.0, 
            "R01063": 1.0, 
            "R01512": -1.0, 
            "R01516": -1.0, 
            "R01662": 1.0, 
            "R01829": 1.0, 
            "R01845": -1.0, 
            "R02664": -2.0, 
            "R08575": -1.0, 
            "R08639": 1.0
        }, 
        "solvestat": 1, 
        "total_flux_no_exchange": 18.0
    }, 
    "81": {
        "modelstat": 1, 
        "num_reaction": 27, 
        "pathway": {
            "EX_adp": -5.0, 
            "EX_atp": 5.0, 
            "EX_glc": -1.0, 
            "EX_h2o": 5.0, 
            "EX_hplus": 2.0, 
            "EX_nad": -1.0, 
            "EX_nadh": 1.0, 
            "EX_nadp": -1.0, 
            "EX_nadph": 1.0, 
            "EX_phosphate": -5.0, 
            "EX_pyruvate": 2.0, 
            "R00200": -2.0, 
            "R00304": -1.0, 
            "R00658": 2.0, 
            "R00771": 1.0, 
            "R01015": -1.0, 
            "R01063": 1.0, 
            "R01512": -1.0, 
            "R01514": -1.0, 
            "R01516": -1.0, 
            "R01748": -1.0, 
            "R01829": 1.0, 
            "R01845": -1.0, 
            "R02664": -1.0, 
            "R08575": -1.0, 
            "R08639": 1.0, 
            "R10860": 1.0
        }, 
        "solvestat": 1, 
        "total_flux_no_exchange": 18.0
    }, 
    "82": {
        "modelstat": 1, 
        "num_reaction": 23, 
        "pathway": {
            "EX_adp": -5.0, 
            "EX_atp": 5.0, 
            "EX_glc": -1.0, 
            "EX_h2o": 5.0, 
            "EX_hplus": 2.0, 
            "EX_nad": -2.0, 
            "EX_nadh": 2.0, 
            "EX_phosphate": -5.0, 
            "EX_pyruvate": 2.0, 
            "R00200": -2.0, 
            "R00304": -1.0, 
            "R00658": 2.0, 
            "R00959": 1.0, 
            "R01015": -1.0, 
            "R01061": 2.0, 
            "R01512": -2.0, 
            "R01516": -1.0, 
            "R01518": -1.0, 
            "R01827": -1.0, 
            "R01829": 1.0, 
            "R01845": -1.0, 
            "R02664": -1.0, 
            "R02740": 1.0
        }, 
        "solvestat": 1, 
        "total_flux_no_exchange": 18.0
    }, 
    "83": {
        "modelstat": 1, 
        "num_reaction": 23, 
        "pathway": {
            "EX_adp": -5.0, 
            "EX_atp": 5.0, 
            "EX_glc": -1.0, 
            "EX_h2o": 5.0, 
            "EX_hplus": 2.0, 
            "EX_nadp": -2.0, 
            "EX_nadph": 2.0, 
            "EX_phosphate": -5.0, 
            "EX_pyruvate": 2.0, 
            "R00200": -2.0, 
            "R00304": -1.0, 
            "R00658": 2.0, 
            "R00959": 1.0, 
            "R01015": -1.0, 
            "R01058": 1.0, 
            "R01063": 1.0, 
            "R01512": -1.0, 
            "R01516": -2.0, 
            "R01827": -1.0, 
            "R01829": 1.0, 
            "R01845": -1.0, 
            "R02664": -2.0, 
            "R02740": 1.0
        }, 
        "solvestat": 1, 
        "total_flux_no_exchange": 18.0
    }, 
    "84": {
        "modelstat": 1, 
        "num_reaction": 23, 
        "pathway": {
            "EX_adp": -5.0, 
            "EX_atp": 5.0, 
            "EX_glc": -1.0, 
            "EX_h2o": 5.0, 
            "EX_hplus": 2.0, 
            "EX_nad": -2.0, 
            "EX_nadh": 2.0, 
            "EX_phosphate": -5.0, 
            "EX_pyruvate": 2.0, 
            "R00200": -2.0, 
            "R00299": 1.0, 
            "R00658": 2.0, 
            "R00771": 1.0, 
            "R01015": -1.0, 
            "R01061": 2.0, 
            "R01512": -2.0, 
            "R01514": -1.0, 
            "R01516": -1.0, 
            "R01748": -1.0, 
            "R01829": 1.0, 
            "R01845": -1.0, 
            "R02664": -1.0, 
            "R08575": -1.0
        }, 
        "solvestat": 1, 
        "total_flux_no_exchange": 18.0
    }, 
    "85": {
        "modelstat": 1, 
        "num_reaction": 27, 
        "pathway": {
            "EX_adp": -5.0, 
            "EX_atp": 5.0, 
            "EX_glc": -1.0, 
            "EX_h2o": 5.0, 
            "EX_hplus": 2.0, 
            "EX_nad": -1.0, 
            "EX_nadh": 1.0, 
            "EX_nadp": -1.0, 
            "EX_nadph": 1.0, 
            "EX_phosphate": -5.0, 
            "EX_pyruvate": 2.0, 
            "R00028": -1.0, 
            "R00200": -1.0, 
            "R00304": -2.0, 
            "R00658": 1.0, 
            "R00838": 1.0, 
            "R00959": 2.0, 
            "R01063": 1.0, 
            "R01512": -1.0, 
            "R01516": -1.0, 
            "R01786": -2.0, 
            "R02035": 1.0, 
            "R02036": 1.0, 
            "R02664": -1.0, 
            "R05605": 1.0, 
            "R10486": -1.0, 
            "R10520": 1.0
        }, 
        "solvestat": 1, 
        "total_flux_no_exchange": 19.0
    }, 
    "86": {
        "modelstat": 1, 
        "num_reaction": 27, 
        "pathway": {
            "EX_adp": -5.0, 
            "EX_atp": 5.0, 
            "EX_glc": -1.0, 
            "EX_h2o": 5.0, 
            "EX_hplus": 2.0, 
            "EX_nad": -1.0, 
            "EX_nadh": 1.0, 
            "EX_nadp": -1.0, 
            "EX_nadph": 1.0, 
            "EX_phosphate": -5.0, 
            "EX_pyruvate": 2.0, 
            "R00028": -1.0, 
            "R00200": -1.0, 
            "R00304": -2.0, 
            "R00658": 1.0, 
            "R00838": 1.0, 
            "R00949": -2.0, 
            "R00960": 2.0, 
            "R01063": 1.0, 
            "R01512": -1.0, 
            "R01516": -1.0, 
            "R02035": 1.0, 
            "R02036": 1.0, 
            "R02664": -1.0, 
            "R05605": 1.0, 
            "R10486": -1.0, 
            "R10520": 1.0
        }, 
        "solvestat": 1, 
        "total_flux_no_exchange": 19.0
    }, 
    "87": {
        "modelstat": 1, 
        "num_reaction": 23, 
        "pathway": {
            "EX_adp": -5.0, 
            "EX_atp": 5.0, 
            "EX_glc": -1.0, 
            "EX_h2o": 5.0, 
            "EX_hplus": 2.0, 
            "EX_nadp": -2.0, 
            "EX_nadph": 2.0, 
            "EX_phosphate": -5.0, 
            "EX_pyruvate": 2.0, 
            "R00200": -2.0, 
            "R00304": -1.0, 
            "R00658": 2.0, 
            "R00949": -1.0, 
            "R00960": 1.0, 
            "R01015": -1.0, 
            "R01058": 2.0, 
            "R01516": -2.0, 
            "R01788": -1.0, 
            "R01827": -1.0, 
            "R01829": 1.0, 
            "R01845": -1.0, 
            "R02664": -2.0, 
            "R02740": 1.0
        }, 
        "solvestat": 1, 
        "total_flux_no_exchange": 19.0
    }, 
    "88": {
        "modelstat": 1, 
        "num_reaction": 23, 
        "pathway": {
            "EX_adp": -5.0, 
            "EX_atp": 5.0, 
            "EX_glc": -1.0, 
            "EX_h2o": 5.0, 
            "EX_hplus": 2.0, 
            "EX_nad": -2.0, 
            "EX_nadh": 2.0, 
            "EX_phosphate": -5.0, 
            "EX_pyruvate": 2.0, 
            "R00200": -2.0, 
            "R00304": -1.0, 
            "R00658": 2.0, 
            "R00949": -1.0, 
            "R00960": 1.0, 
            "R01015": -1.0, 
            "R01061": 2.0, 
            "R01512": -2.0, 
            "R01518": -2.0, 
            "R01788": -1.0, 
            "R01827": -1.0, 
            "R01829": 1.0, 
            "R01845": -1.0, 
            "R02740": 1.0
        }, 
        "solvestat": 1, 
        "total_flux_no_exchange": 19.0
    }, 
    "89": {
        "modelstat": 1, 
        "num_reaction": 22, 
        "pathway": {
            "EX_adp": -5.0, 
            "EX_atp": 5.0, 
            "EX_glc": -1.0, 
            "EX_h2o": 5.0, 
            "EX_hplus": 2.0, 
            "EX_nad": -2.0, 
            "EX_nadh": 2.0, 
            "EX_phosphate": -5.0, 
            "EX_pyruvate": 2.0, 
            "R00200": -2.0, 
            "R00307": 1.0, 
            "R00658": 2.0, 
            "R00868": -1.0, 
            "R01015": -1.0, 
            "R01061": 2.0, 
            "R01070": 1.0, 
            "R01512": -2.0, 
            "R01516": -2.0, 
            "R02167": -1.0, 
            "R02664": -2.0, 
            "R02703": 1.0, 
            "R04779": 1.0
        }, 
        "solvestat": 1, 
        "total_flux_no_exchange": 19.0
    }, 
    "90": {
        "modelstat": 1, 
        "num_reaction": 28, 
        "pathway": {
            "EX_adp": -5.0, 
            "EX_atp": 5.0, 
            "EX_glc": -1.0, 
            "EX_h2o": 5.0, 
            "EX_hplus": 2.0, 
            "EX_nad": -1.0, 
            "EX_nadh": 1.0, 
            "EX_nadp": -1.0, 
            "EX_nadph": 1.0, 
            "EX_phosphate": -5.0, 
            "EX_pyruvate": 2.0, 
            "R00200": -2.0, 
            "R00299": 1.0, 
            "R00339": 1.0, 
            "R00345": 1.0, 
            "R00658": 1.0, 
            "R00771": 1.0, 
            "R01015": -1.0, 
            "R01061": 1.0, 
            "R01063": 1.0, 
            "R01512": -2.0, 
            "R01514": -1.0, 
            "R01516": -1.0, 
            "R01751": -1.0, 
            "R01829": 1.0, 
            "R01845": -1.0, 
            "R02664": -1.0, 
            "R08575": -1.0
        }, 
        "solvestat": 1, 
        "total_flux_no_exchange": 19.0
    }, 
    "91": {
        "modelstat": 1, 
        "num_reaction": 26, 
        "pathway": {
            "EX_adp": -5.0, 
            "EX_atp": 5.0, 
            "EX_glc": -1.0, 
            "EX_h2o": 5.0, 
            "EX_hplus": 2.0, 
            "EX_nad": -1.0, 
            "EX_nadh": 1.0, 
            "EX_nadp": -1.0, 
            "EX_nadph": 1.0, 
            "EX_phosphate": -5.0, 
            "EX_pyruvate": 2.0, 
            "R00200": -2.0, 
            "R00658": 2.0, 
            "R00771": 1.0, 
            "R00842": -1.0, 
            "R00850": 1.0, 
            "R01036": 1.0, 
            "R01061": 1.0, 
            "R01511": -1.0, 
            "R01512": -1.0, 
            "R01516": -2.0, 
            "R01829": 1.0, 
            "R01845": -1.0, 
            "R02664": -2.0, 
            "R08575": -1.0, 
            "R10615": 1.0
        }, 
        "solvestat": 1, 
        "total_flux_no_exchange": 19.0
    }, 
    "92": {
        "modelstat": 1, 
        "num_reaction": 23, 
        "pathway": {
            "EX_adp": -5.0, 
            "EX_atp": 5.0, 
            "EX_glc": -1.0, 
            "EX_h2o": 5.0, 
            "EX_hplus": 2.0, 
            "EX_nadp": -2.0, 
            "EX_nadph": 2.0, 
            "EX_phosphate": -5.0, 
            "EX_pyruvate": 2.0, 
            "R00200": -2.0, 
            "R00307": 1.0, 
            "R00658": 2.0, 
            "R00842": -1.0, 
            "R00845": 1.0, 
            "R00867": 1.0, 
            "R01061": 1.0, 
            "R01063": 1.0, 
            "R01512": -2.0, 
            "R01516": -2.0, 
            "R01827": -1.0, 
            "R01829": 1.0, 
            "R01845": -1.0, 
            "R02664": -2.0
        }, 
        "solvestat": 1, 
        "total_flux_no_exchange": 19.0
    }, 
    "93": {
        "modelstat": 1, 
        "num_reaction": 27, 
        "pathway": {
            "EX_adp": -5.0, 
            "EX_atp": 5.0, 
            "EX_glc": -1.0, 
            "EX_h2o": 5.0, 
            "EX_hplus": 2.0, 
            "EX_nad": -1.0, 
            "EX_nadh": 1.0, 
            "EX_nadp": -1.0, 
            "EX_nadph": 1.0, 
            "EX_phosphate": -5.0, 
            "EX_pyruvate": 2.0, 
            "R00200": -2.0, 
            "R00658": 2.0, 
            "R01015": -1.0, 
            "R01061": 1.0, 
            "R01063": 1.0, 
            "R01100": -1.0, 
            "R01512": -2.0, 
            "R01514": -1.0, 
            "R01518": -1.0, 
            "R01678": 1.0, 
            "R01748": -1.0, 
            "R01788": -1.0, 
            "R01827": -1.0, 
            "R01829": 1.0, 
            "R01845": -1.0, 
            "R02740": 1.0
        }, 
        "solvestat": 1, 
        "total_flux_no_exchange": 19.0
    }, 
    "94": {
        "modelstat": 1, 
        "num_reaction": 24, 
        "pathway": {
            "EX_adp": -5.0, 
            "EX_atp": 5.0, 
            "EX_glc": -1.0, 
            "EX_h2o": 5.0, 
            "EX_hplus": 2.0, 
            "EX_nad": -1.0, 
            "EX_nadh": 1.0, 
            "EX_nadp": -1.0, 
            "EX_nadph": 1.0, 
            "EX_phosphate": -5.0, 
            "EX_pyruvate": 2.0, 
            "R00200": -2.0, 
            "R00299": 1.0, 
            "R00658": 2.0, 
            "R00834": -1.0, 
            "R01015": -1.0, 
            "R01063": 2.0, 
            "R01512": -2.0, 
            "R01514": -2.0, 
            "R01748": -2.0, 
            "R01827": -1.0, 
            "R01829": 1.0, 
            "R01845": -1.0, 
            "R05607": 1.0
        }, 
        "solvestat": 1, 
        "total_flux_no_exchange": 19.0
    }, 
    "95": {
        "modelstat": 1, 
        "num_reaction": 27, 
        "pathway": {
            "EX_adp": -5.0, 
            "EX_atp": 5.0, 
            "EX_glc": -1.0, 
            "EX_h2o": 5.0, 
            "EX_hplus": 2.0, 
            "EX_nad": -1.0, 
            "EX_nadh": 1.0, 
            "EX_nadp": -1.0, 
            "EX_nadph": 1.0, 
            "EX_phosphate": -5.0, 
            "EX_pyruvate": 2.0, 
            "R00028": -1.0, 
            "R00200": -1.0, 
            "R00304": -2.0, 
            "R00658": 1.0, 
            "R00835": 1.0, 
            "R00838": 1.0, 
            "R00949": -2.0, 
            "R00960": 2.0, 
            "R01061": 1.0, 
            "R01512": -1.0, 
            "R01516": -1.0, 
            "R02035": 1.0, 
            "R02036": 1.0, 
            "R02664": -1.0, 
            "R05605": 1.0, 
            "R10486": -1.0
        }, 
        "solvestat": 1, 
        "total_flux_no_exchange": 19.0
    }, 
    "96": {
        "modelstat": 1, 
        "num_reaction": 24, 
        "pathway": {
            "EX_adp": -5.0, 
            "EX_atp": 5.0, 
            "EX_glc": -1.0, 
            "EX_h2o": 5.0, 
            "EX_hplus": 2.0, 
            "EX_nad": -1.0, 
            "EX_nadh": 1.0, 
            "EX_nadp": -1.0, 
            "EX_nadph": 1.0, 
            "EX_phosphate": -5.0, 
            "EX_pyruvate": 2.0, 
            "R00200": -2.0, 
            "R00307": 1.0, 
            "R00658": 2.0, 
            "R00870": -1.0, 
            "R01015": -1.0, 
            "R01063": 2.0, 
            "R01070": 1.0, 
            "R01512": -2.0, 
            "R01516": -2.0, 
            "R02167": -1.0, 
            "R02664": -2.0, 
            "R02703": 1.0, 
            "R04779": 1.0
        }, 
        "solvestat": 1, 
        "total_flux_no_exchange": 19.0
    }, 
    "97": {
        "modelstat": 1, 
        "num_reaction": 23, 
        "pathway": {
            "EX_adp": -5.0, 
            "EX_atp": 5.0, 
            "EX_glc": -1.0, 
            "EX_h2o": 5.0, 
            "EX_hplus": 2.0, 
            "EX_nadp": -2.0, 
            "EX_nadph": 2.0, 
            "EX_phosphate": -5.0, 
            "EX_pyruvate": 2.0, 
            "R00200": -2.0, 
            "R00304": -1.0, 
            "R00658": 2.0, 
            "R00949": -1.0, 
            "R00960": 1.0, 
            "R01015": -1.0, 
            "R01063": 2.0, 
            "R01662": 2.0, 
            "R01788": -1.0, 
            "R01827": -1.0, 
            "R01829": 1.0, 
            "R01845": -1.0, 
            "R02664": -2.0, 
            "R02740": 1.0
        }, 
        "solvestat": 1, 
        "total_flux_no_exchange": 19.0
    }, 
    "98": {
        "modelstat": 1, 
        "num_reaction": 26, 
        "pathway": {
            "EX_adp": -5.0, 
            "EX_atp": 5.0, 
            "EX_glc": -1.0, 
            "EX_h2o": 5.0, 
            "EX_hplus": 2.0, 
            "EX_nad": -1.0, 
            "EX_nadh": 1.0, 
            "EX_nadp": -1.0, 
            "EX_nadph": 1.0, 
            "EX_phosphate": -5.0, 
            "EX_pyruvate": 2.0, 
            "R00200": -1.0, 
            "R00208": 1.0, 
            "R00304": -1.0, 
            "R00658": 2.0, 
            "R00959": 1.0, 
            "R01015": -1.0, 
            "R01061": 1.0, 
            "R01063": 1.0, 
            "R01512": -2.0, 
            "R01516": -2.0, 
            "R01827": -1.0, 
            "R01829": 1.0, 
            "R01845": -1.0, 
            "R02664": -2.0, 
            "R02740": 1.0
        }, 
        "solvestat": 1, 
        "total_flux_no_exchange": 19.0
    }, 
    "99": {
        "modelstat": 1, 
        "num_reaction": 26, 
        "pathway": {
            "EX_adp": -5.0, 
            "EX_atp": 5.0, 
            "EX_glc": -1.0, 
            "EX_h2o": 5.0, 
            "EX_hplus": 2.0, 
            "EX_nad": -1.0, 
            "EX_nadh": 1.0, 
            "EX_nadp": -1.0, 
            "EX_nadph": 1.0, 
            "EX_phosphate": -5.0, 
            "EX_pyruvate": 2.0, 
            "R00200": -2.0, 
            "R00658": 2.0, 
            "R01015": -1.0, 
            "R01058": 1.0, 
            "R01061": 1.0, 
            "R01100": -1.0, 
            "R01512": -1.0, 
            "R01516": -2.0, 
            "R01678": 1.0, 
            "R01788": -1.0, 
            "R01827": -1.0, 
            "R01829": 1.0, 
            "R01845": -1.0, 
            "R02664": -2.0, 
            "R02740": 1.0
        }, 
        "solvestat": 1, 
        "total_flux_no_exchange": 19.0
    }, 
    "100": {
        "modelstat": 1, 
        "num_reaction": 27, 
        "pathway": {
            "EX_adp": -5.0, 
            "EX_atp": 5.0, 
            "EX_glc": -1.0, 
            "EX_h2o": 5.0, 
            "EX_hplus": 2.0, 
            "EX_nad": -1.0, 
            "EX_nadh": 1.0, 
            "EX_nadp": -1.0, 
            "EX_nadph": 1.0, 
            "EX_phosphate": -5.0, 
            "EX_pyruvate": 2.0, 
            "R00200": -2.0, 
            "R00304": -1.0, 
            "R00658": 2.0, 
            "R00949": -1.0, 
            "R00960": 1.0, 
            "R01015": -1.0, 
            "R01058": 1.0, 
            "R01061": 1.0, 
            "R01516": -1.0, 
            "R01662": 1.0, 
            "R01788": -1.0, 
            "R01827": -1.0, 
            "R01829": 1.0, 
            "R01845": -1.0, 
            "R02664": -2.0, 
            "R02740": 1.0
        }, 
        "solvestat": 1, 
        "total_flux_no_exchange": 19.0
    }, 
    "101": {
        "modelstat": 1, 
        "num_reaction": 25, 
        "pathway": {
            "EX_adp": -5.0, 
            "EX_atp": 5.0, 
            "EX_glc": -1.0, 
            "EX_h2o": 5.0, 
            "EX_hplus": 2.0, 
            "EX_nadp": -2.0, 
            "EX_nadph": 2.0, 
            "EX_phosphate": -5.0, 
            "EX_pyruvate": 2.0, 
            "R00028": -1.0, 
            "R00200": -1.0, 
            "R00304": -2.0, 
            "R00658": 1.0, 
            "R00835": 1.0, 
            "R00838": 1.0, 
            "R00959": 2.0, 
            "R01063": 1.0, 
            "R01512": -1.0, 
            "R01516": -1.0, 
            "R01786": -2.0, 
            "R02035": 1.0, 
            "R02036": 1.0, 
            "R02664": -1.0, 
            "R05605": 1.0, 
            "R10486": -1.0
        }, 
        "solvestat": 1, 
        "total_flux_no_exchange": 19.0
    }, 
    "102": {
        "modelstat": 1, 
        "num_reaction": 22, 
        "pathway": {
            "EX_adp": -5.0, 
            "EX_atp": 5.0, 
            "EX_glc": -1.0, 
            "EX_h2o": 5.0, 
            "EX_hplus": 2.0, 
            "EX_nad": -2.0, 
            "EX_nadh": 2.0, 
            "EX_phosphate": -5.0, 
            "EX_pyruvate": 2.0, 
            "R00200": -2.0, 
            "R00307": 1.0, 
            "R00658": 2.0, 
            "R00878": -1.0, 
            "R01015": -1.0, 
            "R01061": 2.0, 
            "R01070": 1.0, 
            "R01512": -2.0, 
            "R01516": -2.0, 
            "R01788": -1.0, 
            "R02664": -2.0, 
            "R02740": 1.0, 
            "R04779": 1.0
        }, 
        "solvestat": 1, 
        "total_flux_no_exchange": 19.0
    }, 
    "103": {
        "modelstat": 1, 
        "num_reaction": 23, 
        "pathway": {
            "EX_adp": -5.0, 
            "EX_atp": 5.0, 
            "EX_glc": -1.0, 
            "EX_h2o": 5.0, 
            "EX_hplus": 2.0, 
            "EX_nadp": -2.0, 
            "EX_nadph": 2.0, 
            "EX_phosphate": -5.0, 
            "EX_pyruvate": 2.0, 
            "R00200": -2.0, 
            "R00304": -1.0, 
            "R00658": 2.0, 
            "R00949": -1.0, 
            "R00960": 1.0, 
            "R01015": -1.0, 
            "R01063": 2.0, 
            "R01512": -2.0, 
            "R01518": -2.0, 
            "R01788": -1.0, 
            "R01827": -1.0, 
            "R01829": 1.0, 
            "R01845": -1.0, 
            "R02740": 1.0
        }, 
        "solvestat": 1, 
        "total_flux_no_exchange": 19.0
    }, 
    "104": {
        "modelstat": 1, 
        "num_reaction": 25, 
        "pathway": {
            "EX_adp": -5.0, 
            "EX_atp": 5.0, 
            "EX_glc": -1.0, 
            "EX_h2o": 5.0, 
            "EX_hplus": 2.0, 
            "EX_nadp": -2.0, 
            "EX_nadph": 2.0, 
            "EX_phosphate": -5.0, 
            "EX_pyruvate": 2.0, 
            "R00028": -1.0, 
            "R00200": -1.0, 
            "R00304": -2.0, 
            "R00658": 1.0, 
            "R00835": 1.0, 
            "R00838": 1.0, 
            "R00949": -2.0, 
            "R00960": 2.0, 
            "R01063": 1.0, 
            "R01512": -1.0, 
            "R01516": -1.0, 
            "R02035": 1.0, 
            "R02036": 1.0, 
            "R02664": -1.0, 
            "R05605": 1.0, 
            "R10486": -1.0
        }, 
        "solvestat": 1, 
        "total_flux_no_exchange": 19.0
    }, 
    "105": {
        "modelstat": 1, 
        "num_reaction": 22, 
        "pathway": {
            "EX_adp": -5.0, 
            "EX_atp": 5.0, 
            "EX_glc": -1.0, 
            "EX_h2o": 5.0, 
            "EX_hplus": 2.0, 
            "EX_nadp": -2.0, 
            "EX_nadph": 2.0, 
            "EX_phosphate": -5.0, 
            "EX_pyruvate": 2.0, 
            "R00200": -2.0, 
            "R00307": 1.0, 
            "R00658": 2.0, 
            "R00756": 1.0, 
            "R00766": -1.0, 
            "R00805": -1.0, 
            "R00806": 1.0, 
            "R01015": -1.0, 
            "R01063": 2.0, 
            "R01068": 1.0, 
            "R01512": -2.0, 
            "R01516": -2.0, 
            "R02664": -2.0
        }, 
        "solvestat": 1, 
        "total_flux_no_exchange": 19.0
    }, 
    "106": {
        "modelstat": 1, 
        "num_reaction": 26, 
        "pathway": {
            "EX_adp": -5.0, 
            "EX_atp": 5.0, 
            "EX_glc": -1.0, 
            "EX_h2o": 5.0, 
            "EX_hplus": 2.0, 
            "EX_nad": -1.0, 
            "EX_nadh": 1.0, 
            "EX_nadp": -1.0, 
            "EX_nadph": 1.0, 
            "EX_phosphate": -5.0, 
            "EX_pyruvate": 2.0, 
            "R00200": -2.0, 
            "R00304": -1.0, 
            "R00658": 2.0, 
            "R00949": -1.0, 
            "R00960": 1.0, 
            "R01015": -1.0, 
            "R01058": 1.0, 
            "R01514": -2.0, 
            "R01748": -2.0, 
            "R01788": -1.0, 
            "R01827": -1.0, 
            "R01829": 1.0, 
            "R01845": -1.0, 
            "R02740": 1.0, 
            "R10860": 1.0
        }, 
        "solvestat": 1, 
        "total_flux_no_exchange": 19.0
    }, 
    "107": {
        "modelstat": 1, 
        "num_reaction": 23, 
        "pathway": {
            "EX_adp": -5.0, 
            "EX_atp": 5.0, 
            "EX_glc": -1.0, 
            "EX_h2o": 5.0, 
            "EX_hplus": 2.0, 
            "EX_nad": -2.0, 
            "EX_nadh": 2.0, 
            "EX_phosphate": -5.0, 
            "EX_pyruvate": 2.0, 
            "R00200": -2.0, 
            "R00307": 1.0, 
            "R00658": 2.0, 
            "R00756": 1.0, 
            "R00758": 1.0, 
            "R00870": -1.0, 
            "R01015": -1.0, 
            "R01061": 1.0, 
            "R01063": 1.0, 
            "R01068": 1.0, 
            "R01512": -2.0, 
            "R01516": -2.0, 
            "R02167": -1.0, 
            "R02664": -2.0
        }, 
        "solvestat": 1, 
        "total_flux_no_exchange": 19.0
    }, 
    "108": {
        "modelstat": 1, 
        "num_reaction": 23, 
        "pathway": {
            "EX_adp": -5.0, 
            "EX_atp": 5.0, 
            "EX_glc": -1.0, 
            "EX_h2o": 5.0, 
            "EX_hplus": 2.0, 
            "EX_nadp": -2.0, 
            "EX_nadph": 2.0, 
            "EX_phosphate": -5.0, 
            "EX_pyruvate": 2.0, 
            "R00200": -2.0, 
            "R00304": -1.0, 
            "R00658": 2.0, 
            "R00756": 1.0, 
            "R00771": 1.0, 
            "R00949": -1.0, 
            "R01015": -1.0, 
            "R01063": 2.0, 
            "R01068": 1.0, 
            "R01512": -1.0, 
            "R01514": -2.0, 
            "R01660": 1.0, 
            "R01748": -2.0, 
            "R08639": 1.0
        }, 
        "solvestat": 1, 
        "total_flux_no_exchange": 19.0
    }, 
    "109": {
        "modelstat": 1, 
        "num_reaction": 23, 
        "pathway": {
            "EX_adp": -5.0, 
            "EX_atp": 5.0, 
            "EX_glc": -1.0, 
            "EX_h2o": 5.0, 
            "EX_hplus": 2.0, 
            "EX_nad": -2.0, 
            "EX_nadh": 2.0, 
            "EX_phosphate": -5.0, 
            "EX_pyruvate": 2.0, 
            "R00200": -2.0, 
            "R00304": -1.0, 
            "R00658": 2.0, 
            "R00756": 1.0, 
            "R00771": 1.0, 
            "R00949": -1.0, 
            "R01015": -1.0, 
            "R01061": 2.0, 
            "R01068": 1.0, 
            "R01512": -1.0, 
            "R01514": -2.0, 
            "R01660": 1.0, 
            "R01748": -2.0, 
            "R08639": 1.0
        }, 
        "solvestat": 1, 
        "total_flux_no_exchange": 19.0
    }, 
    "110": {
        "modelstat": 1, 
        "num_reaction": 27, 
        "pathway": {
            "EX_adp": -5.0, 
            "EX_atp": 5.0, 
            "EX_glc": -1.0, 
            "EX_h2o": 5.0, 
            "EX_hplus": 2.0, 
            "EX_nad": -1.0, 
            "EX_nadh": 1.0, 
            "EX_nadp": -1.0, 
            "EX_nadph": 1.0, 
            "EX_phosphate": -5.0, 
            "EX_pyruvate": 2.0, 
            "R00200": -2.0, 
            "R00304": -1.0, 
            "R00339": 1.0, 
            "R00345": 1.0, 
            "R00658": 1.0, 
            "R00756": 1.0, 
            "R00771": 1.0, 
            "R01015": -1.0, 
            "R01061": 1.0, 
            "R01063": 1.0, 
            "R01068": 1.0, 
            "R01512": -2.0, 
            "R01514": -2.0, 
            "R01748": -1.0, 
            "R01751": -1.0, 
            "R08639": 1.0
        }, 
        "solvestat": 1, 
        "total_flux_no_exchange": 19.0
    }, 
    "111": {
        "modelstat": 1, 
        "num_reaction": 24, 
        "pathway": {
            "EX_adp": -5.0, 
            "EX_atp": 5.0, 
            "EX_glc": -1.0, 
            "EX_h2o": 5.0, 
            "EX_hplus": 2.0, 
            "EX_nad": -1.0, 
            "EX_nadh": 1.0, 
            "EX_nadp": -1.0, 
            "EX_nadph": 1.0, 
            "EX_phosphate": -5.0, 
            "EX_pyruvate": 2.0, 
            "R00200": -2.0, 
            "R00304": -1.0, 
            "R00658": 2.0, 
            "R00756": 1.0, 
            "R00771": 1.0, 
            "R00842": -1.0, 
            "R00845": 1.0, 
            "R01061": 2.0, 
            "R01068": 1.0, 
            "R01512": -2.0, 
            "R01516": -2.0, 
            "R02664": -2.0, 
            "R08639": 1.0
        }, 
        "solvestat": 1, 
        "total_flux_no_exchange": 19.0
    }, 
    "112": {
        "modelstat": 1, 
        "num_reaction": 22, 
        "pathway": {
            "EX_adp": -5.0, 
            "EX_atp": 5.0, 
            "EX_glc": -1.0, 
            "EX_h2o": 5.0, 
            "EX_hplus": 2.0, 
            "EX_nadp": -2.0, 
            "EX_nadph": 2.0, 
            "EX_phosphate": -5.0, 
            "EX_pyruvate": 2.0, 
            "R00200": -2.0, 
            "R00307": 1.0, 
            "R00658": 2.0, 
            "R00756": 1.0, 
            "R00758": 1.0, 
            "R00868": -1.0, 
            "R01015": -1.0, 
            "R01063": 2.0, 
            "R01068": 1.0, 
            "R01512": -2.0, 
            "R01514": -2.0, 
            "R01748": -2.0, 
            "R02167": -1.0
        }, 
        "solvestat": 1, 
        "total_flux_no_exchange": 19.0
    }, 
    "113": {
        "modelstat": 1, 
        "num_reaction": 24, 
        "pathway": {
            "EX_adp": -5.0, 
            "EX_atp": 5.0, 
            "EX_glc": -1.0, 
            "EX_h2o": 5.0, 
            "EX_hplus": 2.0, 
            "EX_nad": -1.0, 
            "EX_nadh": 1.0, 
            "EX_nadp": -1.0, 
            "EX_nadph": 1.0, 
            "EX_phosphate": -5.0, 
            "EX_pyruvate": 2.0, 
            "R00200": -2.0, 
            "R00307": 1.0, 
            "R00658": 2.0, 
            "R00756": 1.0, 
            "R00758": 1.0, 
            "R00870": -1.0, 
            "R01015": -1.0, 
            "R01063": 2.0, 
            "R01068": 1.0, 
            "R01512": -2.0, 
            "R01516": -2.0, 
            "R02167": -1.0, 
            "R02664": -2.0
        }, 
        "solvestat": 1, 
        "total_flux_no_exchange": 19.0
    }, 
    "114": {
        "modelstat": 1, 
        "num_reaction": 24, 
        "pathway": {
            "EX_adp": -5.0, 
            "EX_atp": 5.0, 
            "EX_glc": -1.0, 
            "EX_h2o": 5.0, 
            "EX_hplus": 2.0, 
            "EX_nad": -1.0, 
            "EX_nadh": 1.0, 
            "EX_nadp": -1.0, 
            "EX_nadph": 1.0, 
            "EX_phosphate": -5.0, 
            "EX_pyruvate": 2.0, 
            "R00200": -2.0, 
            "R00304": -1.0, 
            "R00658": 2.0, 
            "R00756": 1.0, 
            "R00834": -1.0, 
            "R01015": -1.0, 
            "R01063": 2.0, 
            "R01068": 1.0, 
            "R01512": -2.0, 
            "R01516": -2.0, 
            "R02664": -2.0, 
            "R07133": 1.0, 
            "R08639": 1.0
        }, 
        "solvestat": 1, 
        "total_flux_no_exchange": 19.0
    }, 
    "115": {
        "modelstat": 1, 
        "num_reaction": 25, 
        "pathway": {
            "EX_adp": -5.0, 
            "EX_atp": 5.0, 
            "EX_glc": -1.0, 
            "EX_h2o": 5.0, 
            "EX_hplus": 2.0, 
            "EX_nad": -1.0, 
            "EX_nadh": 1.0, 
            "EX_nadp": -1.0, 
            "EX_nadph": 1.0, 
            "EX_phosphate": -5.0, 
            "EX_pyruvate": 2.0, 
            "R00200": -2.0, 
            "R00307": 1.0, 
            "R00658": 2.0, 
            "R00756": 1.0, 
            "R00766": -1.0, 
            "R00805": -1.0, 
            "R00806": 1.0, 
            "R01015": -1.0, 
            "R01061": 1.0, 
            "R01063": 1.0, 
            "R01068": 1.0, 
            "R01512": -2.0, 
            "R01514": -2.0, 
            "R01748": -2.0
        }, 
        "solvestat": 1, 
        "total_flux_no_exchange": 19.0
    }, 
    "116": {
        "modelstat": 1, 
        "num_reaction": 23, 
        "pathway": {
            "EX_adp": -5.0, 
            "EX_atp": 5.0, 
            "EX_glc": -1.0, 
            "EX_h2o": 5.0, 
            "EX_hplus": 2.0, 
            "EX_nad": -2.0, 
            "EX_nadh": 2.0, 
            "EX_phosphate": -5.0, 
            "EX_pyruvate": 2.0, 
            "R00200": -2.0, 
            "R00304": -1.0, 
            "R00658": 2.0, 
            "R00756": 1.0, 
            "R00834": -1.0, 
            "R01015": -1.0, 
            "R01061": 1.0, 
            "R01063": 1.0, 
            "R01068": 1.0, 
            "R01512": -2.0, 
            "R01514": -2.0, 
            "R01748": -2.0, 
            "R07133": 1.0, 
            "R08639": 1.0
        }, 
        "solvestat": 1, 
        "total_flux_no_exchange": 19.0
    }, 
    "117": {
        "modelstat": 1, 
        "num_reaction": 24, 
        "pathway": {
            "EX_adp": -5.0, 
            "EX_atp": 5.0, 
            "EX_glc": -1.0, 
            "EX_h2o": 5.0, 
            "EX_hplus": 2.0, 
            "EX_nad": -1.0, 
            "EX_nadh": 1.0, 
            "EX_nadp": -1.0, 
            "EX_nadph": 1.0, 
            "EX_phosphate": -5.0, 
            "EX_pyruvate": 2.0, 
            "R00200": -2.0, 
            "R00304": -1.0, 
            "R00658": 2.0, 
            "R00756": 1.0, 
            "R00834": -1.0, 
            "R01015": -1.0, 
            "R01063": 2.0, 
            "R01068": 1.0, 
            "R01512": -2.0, 
            "R01514": -2.0, 
            "R01748": -2.0, 
            "R07133": 1.0, 
            "R08639": 1.0
        }, 
        "solvestat": 1, 
        "total_flux_no_exchange": 19.0
    }, 
    "118": {
        "modelstat": 1, 
        "num_reaction": 23, 
        "pathway": {
            "EX_adp": -5.0, 
            "EX_atp": 5.0, 
            "EX_glc": -1.0, 
            "EX_h2o": 5.0, 
            "EX_hplus": 2.0, 
            "EX_nadp": -2.0, 
            "EX_nadph": 2.0, 
            "EX_phosphate": -5.0, 
            "EX_pyruvate": 2.0, 
            "R00200": -2.0, 
            "R00304": -1.0, 
            "R00658": 2.0, 
            "R00756": 1.0, 
            "R00771": 1.0, 
            "R00949": -1.0, 
            "R01015": -1.0, 
            "R01063": 2.0, 
            "R01068": 1.0, 
            "R01512": -1.0, 
            "R01516": -2.0, 
            "R01660": 1.0, 
            "R02664": -2.0, 
            "R08639": 1.0
        }, 
        "solvestat": 1, 
        "total_flux_no_exchange": 19.0
    }, 
    "119": {
        "modelstat": 1, 
        "num_reaction": 25, 
        "pathway": {
            "EX_adp": -5.0, 
            "EX_atp": 5.0, 
            "EX_glc": -1.0, 
            "EX_h2o": 5.0, 
            "EX_hplus": 2.0, 
            "EX_nad": -1.0, 
            "EX_nadh": 1.0, 
            "EX_nadp": -1.0, 
            "EX_nadph": 1.0, 
            "EX_phosphate": -5.0, 
            "EX_pyruvate": 2.0, 
            "R00200": -2.0, 
            "R00307": 1.0, 
            "R00658": 2.0, 
            "R00756": 1.0, 
            "R00766": -1.0, 
            "R00805": -1.0, 
            "R00806": 1.0, 
            "R01015": -1.0, 
            "R01061": 1.0, 
            "R01063": 1.0, 
            "R01068": 1.0, 
            "R01512": -2.0, 
            "R01516": -2.0, 
            "R02664": -2.0
        }, 
        "solvestat": 1, 
        "total_flux_no_exchange": 19.0
    }, 
    "120": {
        "modelstat": 1, 
        "num_reaction": 24, 
        "pathway": {
            "EX_adp": -5.0, 
            "EX_atp": 5.0, 
            "EX_glc": -1.0, 
            "EX_h2o": 5.0, 
            "EX_hplus": 2.0, 
            "EX_nad": -2.0, 
            "EX_nadh": 2.0, 
            "EX_phosphate": -5.0, 
            "EX_pyruvate": 2.0, 
            "R00200": -2.0, 
            "R00307": 1.0, 
            "R00658": 2.0, 
            "R00756": 1.0, 
            "R00766": -1.0, 
            "R00805": -1.0, 
            "R00806": 1.0, 
            "R01015": -1.0, 
            "R01061": 2.0, 
            "R01068": 1.0, 
            "R01512": -2.0, 
            "R01514": -1.0, 
            "R01516": -1.0, 
            "R01748": -1.0, 
            "R02664": -1.0
        }, 
        "solvestat": 1, 
        "total_flux_no_exchange": 19.0
    }, 
    "121": {
        "modelstat": 1, 
        "num_reaction": 22, 
        "pathway": {
            "EX_adp": -5.0, 
            "EX_atp": 5.0, 
            "EX_glc": -1.0, 
            "EX_h2o": 5.0, 
            "EX_hplus": 2.0, 
            "EX_nadp": -2.0, 
            "EX_nadph": 2.0, 
            "EX_phosphate": -5.0, 
            "EX_pyruvate": 2.0, 
            "R00200": -2.0, 
            "R00307": 1.0, 
            "R00658": 2.0, 
            "R00756": 1.0, 
            "R00758": 1.0, 
            "R00868": -1.0, 
            "R01015": -1.0, 
            "R01063": 2.0, 
            "R01068": 1.0, 
            "R01512": -2.0, 
            "R01516": -2.0, 
            "R02167": -1.0, 
            "R02664": -2.0
        }, 
        "solvestat": 1, 
        "total_flux_no_exchange": 19.0
    }, 
    "122": {
        "modelstat": 1, 
        "num_reaction": 22, 
        "pathway": {
            "EX_adp": -5.0, 
            "EX_atp": 5.0, 
            "EX_glc": -1.0, 
            "EX_h2o": 5.0, 
            "EX_hplus": 2.0, 
            "EX_nad": -2.0, 
            "EX_nadh": 2.0, 
            "EX_phosphate": -5.0, 
            "EX_pyruvate": 2.0, 
            "R00200": -2.0, 
            "R00307": 1.0, 
            "R00658": 2.0, 
            "R00756": 1.0, 
            "R00766": -1.0, 
            "R00805": -1.0, 
            "R00806": 1.0, 
            "R01015": -1.0, 
            "R01061": 2.0, 
            "R01068": 1.0, 
            "R01512": -2.0, 
            "R01514": -2.0, 
            "R01748": -2.0
        }, 
        "solvestat": 1, 
        "total_flux_no_exchange": 19.0
    }, 
    "123": {
        "modelstat": 1, 
        "num_reaction": 23, 
        "pathway": {
            "EX_adp": -5.0, 
            "EX_atp": 5.0, 
            "EX_glc": -1.0, 
            "EX_h2o": 5.0, 
            "EX_hplus": 2.0, 
            "EX_nadp": -2.0, 
            "EX_nadph": 2.0, 
            "EX_phosphate": -5.0, 
            "EX_pyruvate": 2.0, 
            "R00200": -2.0, 
            "R00304": -1.0, 
            "R00658": 2.0, 
            "R00756": 1.0, 
            "R00771": 1.0, 
            "R00842": -1.0, 
            "R00845": 1.0, 
            "R01061": 1.0, 
            "R01063": 1.0, 
            "R01068": 1.0, 
            "R01512": -2.0, 
            "R01516": -2.0, 
            "R02664": -2.0, 
            "R08639": 1.0
        }, 
        "solvestat": 1, 
        "total_flux_no_exchange": 19.0
    }, 
    "124": {
        "modelstat": 1, 
        "num_reaction": 22, 
        "pathway": {
            "EX_adp": -5.0, 
            "EX_atp": 5.0, 
            "EX_glc": -1.0, 
            "EX_h2o": 5.0, 
            "EX_hplus": 2.0, 
            "EX_nadp": -2.0, 
            "EX_nadph": 2.0, 
            "EX_phosphate": -5.0, 
            "EX_pyruvate": 2.0, 
            "R00200": -2.0, 
            "R00304": -1.0, 
            "R00658": 2.0, 
            "R00756": 1.0, 
            "R00771": 1.0, 
            "R00844": -1.0, 
            "R00845": 1.0, 
            "R01063": 2.0, 
            "R01068": 1.0, 
            "R01512": -2.0, 
            "R01516": -2.0, 
            "R02664": -2.0, 
            "R08639": 1.0
        }, 
        "solvestat": 1, 
        "total_flux_no_exchange": 19.0
    }, 
    "125": {
        "modelstat": 1, 
        "num_reaction": 22, 
        "pathway": {
            "EX_adp": -5.0, 
            "EX_atp": 5.0, 
            "EX_glc": -1.0, 
            "EX_h2o": 5.0, 
            "EX_hplus": 2.0, 
            "EX_nad": -2.0, 
            "EX_nadh": 2.0, 
            "EX_phosphate": -5.0, 
            "EX_pyruvate": 2.0, 
            "R00200": -2.0, 
            "R00307": 1.0, 
            "R00658": 2.0, 
            "R00756": 1.0, 
            "R00766": -1.0, 
            "R00805": -1.0, 
            "R00806": 1.0, 
            "R01015": -1.0, 
            "R01061": 2.0, 
            "R01068": 1.0, 
            "R01512": -2.0, 
            "R01516": -2.0, 
            "R02664": -2.0
        }, 
        "solvestat": 1, 
        "total_flux_no_exchange": 19.0
    }, 
    "126": {
        "modelstat": 1, 
        "num_reaction": 23, 
        "pathway": {
            "EX_adp": -5.0, 
            "EX_atp": 5.0, 
            "EX_glc": -1.0, 
            "EX_h2o": 5.0, 
            "EX_hplus": 2.0, 
            "EX_nad": -2.0, 
            "EX_nadh": 2.0, 
            "EX_phosphate": -5.0, 
            "EX_pyruvate": 2.0, 
            "R00200": -2.0, 
            "R00304": -1.0, 
            "R00658": 2.0, 
            "R00756": 1.0, 
            "R00771": 1.0, 
            "R00949": -1.0, 
            "R01015": -1.0, 
            "R01061": 2.0, 
            "R01068": 1.0, 
            "R01512": -1.0, 
            "R01516": -2.0, 
            "R01660": 1.0, 
            "R02664": -2.0, 
            "R08639": 1.0
        }, 
        "solvestat": 1, 
        "total_flux_no_exchange": 19.0
    }, 
    "127": {
        "modelstat": 1, 
        "num_reaction": 22, 
        "pathway": {
            "EX_adp": -5.0, 
            "EX_atp": 5.0, 
            "EX_glc": -1.0, 
            "EX_h2o": 5.0, 
            "EX_hplus": 2.0, 
            "EX_nad": -2.0, 
            "EX_nadh": 2.0, 
            "EX_phosphate": -5.0, 
            "EX_pyruvate": 2.0, 
            "R00200": -2.0, 
            "R00307": 1.0, 
            "R00658": 2.0, 
            "R00756": 1.0, 
            "R00758": 1.0, 
            "R00868": -1.0, 
            "R01015": -1.0, 
            "R01061": 2.0, 
            "R01068": 1.0, 
            "R01512": -2.0, 
            "R01514": -2.0, 
            "R01748": -2.0, 
            "R02167": -1.0
        }, 
        "solvestat": 1, 
        "total_flux_no_exchange": 19.0
    }, 
    "128": {
        "modelstat": 1, 
        "num_reaction": 22, 
        "pathway": {
            "EX_adp": -5.0, 
            "EX_atp": 5.0, 
            "EX_glc": -1.0, 
            "EX_h2o": 5.0, 
            "EX_hplus": 2.0, 
            "EX_nadp": -2.0, 
            "EX_nadph": 2.0, 
            "EX_phosphate": -5.0, 
            "EX_pyruvate": 2.0, 
            "R00200": -2.0, 
            "R00304": -1.0, 
            "R00658": 2.0, 
            "R00756": 1.0, 
            "R00771": 1.0, 
            "R00844": -1.0, 
            "R00845": 1.0, 
            "R01063": 2.0, 
            "R01068": 1.0, 
            "R01512": -2.0, 
            "R01514": -2.0, 
            "R01748": -2.0, 
            "R08639": 1.0
        }, 
        "solvestat": 1, 
        "total_flux_no_exchange": 19.0
    }, 
    "129": {
        "modelstat": 1, 
        "num_reaction": 22, 
        "pathway": {
            "EX_adp": -5.0, 
            "EX_atp": 5.0, 
            "EX_glc": -1.0, 
            "EX_h2o": 5.0, 
            "EX_hplus": 2.0, 
            "EX_nad": -2.0, 
            "EX_nadh": 2.0, 
            "EX_phosphate": -5.0, 
            "EX_pyruvate": 2.0, 
            "R00200": -2.0, 
            "R00307": 1.0, 
            "R00658": 2.0, 
            "R00756": 1.0, 
            "R00758": 1.0, 
            "R00868": -1.0, 
            "R01015": -1.0, 
            "R01061": 2.0, 
            "R01068": 1.0, 
            "R01512": -2.0, 
            "R01516": -2.0, 
            "R02167": -1.0, 
            "R02664": -2.0
        }, 
        "solvestat": 1, 
        "total_flux_no_exchange": 19.0
    }, 
    "130": {
        "modelstat": 1, 
        "num_reaction": 22, 
        "pathway": {
            "EX_adp": -5.0, 
            "EX_atp": 5.0, 
            "EX_glc": -1.0, 
            "EX_h2o": 5.0, 
            "EX_hplus": 2.0, 
            "EX_nadp": -2.0, 
            "EX_nadph": 2.0, 
            "EX_phosphate": -5.0, 
            "EX_pyruvate": 2.0, 
            "R00200": -2.0, 
            "R00307": 1.0, 
            "R00658": 2.0, 
            "R00756": 1.0, 
            "R00766": -1.0, 
            "R00805": -1.0, 
            "R00806": 1.0, 
            "R01015": -1.0, 
            "R01063": 2.0, 
            "R01068": 1.0, 
            "R01512": -2.0, 
            "R01514": -2.0, 
            "R01748": -2.0
        }, 
        "solvestat": 1, 
        "total_flux_no_exchange": 19.0
    }, 
    "131": {
        "modelstat": 1, 
        "num_reaction": 22, 
        "pathway": {
            "EX_adp": -5.0, 
            "EX_atp": 5.0, 
            "EX_glc": -1.0, 
            "EX_h2o": 5.0, 
            "EX_hplus": 2.0, 
            "EX_nad": -2.0, 
            "EX_nadh": 2.0, 
            "EX_phosphate": -5.0, 
            "EX_pyruvate": 2.0, 
            "R00200": -2.0, 
            "R00304": -1.0, 
            "R00658": 2.0, 
            "R00756": 1.0, 
            "R00771": 1.0, 
            "R00844": -1.0, 
            "R00845": 1.0, 
            "R01061": 2.0, 
            "R01068": 1.0, 
            "R01512": -2.0, 
            "R01516": -2.0, 
            "R02664": -2.0, 
            "R08639": 1.0
        }, 
        "solvestat": 1, 
        "total_flux_no_exchange": 19.0
    }, 
    "132": {
        "modelstat": 1, 
        "num_reaction": 24, 
        "pathway": {
            "EX_adp": -5.0, 
            "EX_atp": 5.0, 
            "EX_glc": -1.0, 
            "EX_h2o": 5.0, 
            "EX_hplus": 2.0, 
            "EX_nad": -1.0, 
            "EX_nadh": 1.0, 
            "EX_nadp": -1.0, 
            "EX_nadph": 1.0, 
            "EX_phosphate": -5.0, 
            "EX_pyruvate": 2.0, 
            "R00200": -2.0, 
            "R00307": 1.0, 
            "R00658": 2.0, 
            "R00756": 1.0, 
            "R00758": 1.0, 
            "R00870": -1.0, 
            "R01015": -1.0, 
            "R01063": 2.0, 
            "R01068": 1.0, 
            "R01512": -2.0, 
            "R01514": -2.0, 
            "R01748": -2.0, 
            "R02167": -1.0
        }, 
        "solvestat": 1, 
        "total_flux_no_exchange": 19.0
    }, 
    "133": {
        "modelstat": 1, 
        "num_reaction": 23, 
        "pathway": {
            "EX_adp": -5.0, 
            "EX_atp": 5.0, 
            "EX_glc": -1.0, 
            "EX_h2o": 5.0, 
            "EX_hplus": 2.0, 
            "EX_nad": -2.0, 
            "EX_nadh": 2.0, 
            "EX_phosphate": -5.0, 
            "EX_pyruvate": 2.0, 
            "R00200": -2.0, 
            "R00299": 1.0, 
            "R00658": 2.0, 
            "R00834": -1.0, 
            "R01015": -1.0, 
            "R01061": 1.0, 
            "R01063": 1.0, 
            "R01512": -2.0, 
            "R01516": -2.0, 
            "R01829": 1.0, 
            "R01845": -1.0, 
            "R02664": -2.0, 
            "R07133": 1.0, 
            "R08575": -1.0
        }, 
        "solvestat": 1, 
        "total_flux_no_exchange": 19.0
    }, 
    "134": {
        "modelstat": 1, 
        "num_reaction": 28, 
        "pathway": {
            "EX_adp": -5.0, 
            "EX_atp": 5.0, 
            "EX_glc": -1.0, 
            "EX_h2o": 5.0, 
            "EX_hplus": 2.0, 
            "EX_nad": -1.0, 
            "EX_nadh": 1.0, 
            "EX_nadp": -1.0, 
            "EX_nadph": 1.0, 
            "EX_phosphate": -5.0, 
            "EX_pyruvate": 2.0, 
            "R00200": -2.0, 
            "R00299": 1.0, 
            "R00658": 2.0, 
            "R00771": 1.0, 
            "R00949": -1.0, 
            "R01015": -1.0, 
            "R01061": 1.0, 
            "R01063": 1.0, 
            "R01512": -1.0, 
            "R01514": -1.0, 
            "R01516": -1.0, 
            "R01660": 1.0, 
            "R01748": -1.0, 
            "R01829": 1.0, 
            "R01845": -1.0, 
            "R02664": -1.0, 
            "R08575": -1.0
        }, 
        "solvestat": 1, 
        "total_flux_no_exchange": 19.0
    }, 
    "135": {
        "modelstat": 1, 
        "num_reaction": 26, 
        "pathway": {
            "EX_adp": -5.0, 
            "EX_atp": 5.0, 
            "EX_glc": -1.0, 
            "EX_h2o": 5.0, 
            "EX_hplus": 2.0, 
            "EX_nad": -1.0, 
            "EX_nadh": 1.0, 
            "EX_nadp": -1.0, 
            "EX_nadph": 1.0, 
            "EX_phosphate": -5.0, 
            "EX_pyruvate": 2.0, 
            "R00200": -2.0, 
            "R00299": 1.0, 
            "R00658": 2.0, 
            "R00834": -1.0, 
            "R01015": -1.0, 
            "R01063": 2.0, 
            "R01512": -2.0, 
            "R01514": -1.0, 
            "R01516": -1.0, 
            "R01748": -1.0, 
            "R01827": -1.0, 
            "R01829": 1.0, 
            "R01845": -1.0, 
            "R02664": -1.0, 
            "R05607": 1.0
        }, 
        "solvestat": 1, 
        "total_flux_no_exchange": 19.0
    }, 
    "136": {
        "modelstat": 1, 
        "num_reaction": 27, 
        "pathway": {
            "EX_adp": -5.0, 
            "EX_atp": 5.0, 
            "EX_glc": -1.0, 
            "EX_h2o": 5.0, 
            "EX_hplus": 2.0, 
            "EX_nad": -1.0, 
            "EX_nadh": 1.0, 
            "EX_nadp": -1.0, 
            "EX_nadph": 1.0, 
            "EX_phosphate": -5.0, 
            "EX_pyruvate": 2.0, 
            "R00200": -2.0, 
            "R00299": 1.0, 
            "R00339": 1.0, 
            "R00345": 1.0, 
            "R00658": 1.0, 
            "R00771": 1.0, 
            "R01015": -1.0, 
            "R01061": 1.0, 
            "R01063": 1.0, 
            "R01512": -2.0, 
            "R01514": -2.0, 
            "R01748": -1.0, 
            "R01751": -1.0, 
            "R01829": 1.0, 
            "R01845": -1.0, 
            "R08575": -1.0
        }, 
        "solvestat": 1, 
        "total_flux_no_exchange": 19.0
    }, 
    "137": {
        "modelstat": 1, 
        "num_reaction": 23, 
        "pathway": {
            "EX_adp": -5.0, 
            "EX_atp": 5.0, 
            "EX_glc": -1.0, 
            "EX_h2o": 5.0, 
            "EX_hplus": 2.0, 
            "EX_nad": -2.0, 
            "EX_nadh": 2.0, 
            "EX_phosphate": -5.0, 
            "EX_pyruvate": 2.0, 
            "R00200": -2.0, 
            "R00299": 1.0, 
            "R00658": 2.0, 
            "R00771": 1.0, 
            "R00949": -1.0, 
            "R01015": -1.0, 
            "R01061": 2.0, 
            "R01512": -1.0, 
            "R01516": -2.0, 
            "R01660": 1.0, 
            "R01829": 1.0, 
            "R01845": -1.0, 
            "R02664": -2.0, 
            "R08575": -1.0
        }, 
        "solvestat": 1, 
        "total_flux_no_exchange": 19.0
    }, 
    "138": {
        "modelstat": 1, 
        "num_reaction": 24, 
        "pathway": {
            "EX_adp": -5.0, 
            "EX_atp": 5.0, 
            "EX_glc": -1.0, 
            "EX_h2o": 5.0, 
            "EX_hplus": 2.0, 
            "EX_nad": -1.0, 
            "EX_nadh": 1.0, 
            "EX_nadp": -1.0, 
            "EX_nadph": 1.0, 
            "EX_phosphate": -5.0, 
            "EX_pyruvate": 2.0, 
            "R00200": -2.0, 
            "R00299": 1.0, 
            "R00658": 2.0, 
            "R00834": -1.0, 
            "R01015": -1.0, 
            "R01063": 2.0, 
            "R01512": -2.0, 
            "R01516": -2.0, 
            "R01829": 1.0, 
            "R01845": -1.0, 
            "R02664": -2.0, 
            "R07133": 1.0, 
            "R08575": -1.0
        }, 
        "solvestat": 1, 
        "total_flux_no_exchange": 19.0
    }, 
    "139": {
        "modelstat": 1, 
        "num_reaction": 23, 
        "pathway": {
            "EX_adp": -5.0, 
            "EX_atp": 5.0, 
            "EX_glc": -1.0, 
            "EX_h2o": 5.0, 
            "EX_hplus": 2.0, 
            "EX_nadp": -2.0, 
            "EX_nadph": 2.0, 
            "EX_phosphate": -5.0, 
            "EX_pyruvate": 2.0, 
            "R00200": -2.0, 
            "R00299": 1.0, 
            "R00658": 2.0, 
            "R00771": 1.0, 
            "R00949": -1.0, 
            "R01015": -1.0, 
            "R01063": 2.0, 
            "R01512": -1.0, 
            "R01516": -2.0, 
            "R01660": 1.0, 
            "R01829": 1.0, 
            "R01845": -1.0, 
            "R02664": -2.0, 
            "R08575": -1.0
        }, 
        "solvestat": 1, 
        "total_flux_no_exchange": 19.0
    }, 
    "140": {
        "modelstat": 1, 
        "num_reaction": 25, 
        "pathway": {
            "EX_adp": -5.0, 
            "EX_atp": 5.0, 
            "EX_glc": -1.0, 
            "EX_h2o": 5.0, 
            "EX_hplus": 2.0, 
            "EX_nadp": -2.0, 
            "EX_nadph": 2.0, 
            "EX_phosphate": -5.0, 
            "EX_pyruvate": 2.0, 
            "R00200": -2.0, 
            "R00299": 1.0, 
            "R00658": 2.0, 
            "R00771": 1.0, 
            "R00949": -1.0, 
            "R01015": -1.0, 
            "R01063": 2.0, 
            "R01512": -1.0, 
            "R01514": -1.0, 
            "R01516": -1.0, 
            "R01660": 1.0, 
            "R01748": -1.0, 
            "R01829": 1.0, 
            "R01845": -1.0, 
            "R02664": -1.0, 
            "R08575": -1.0
        }, 
        "solvestat": 1, 
        "total_flux_no_exchange": 19.0
    }, 
    "141": {
        "modelstat": 1, 
        "num_reaction": 24, 
        "pathway": {
            "EX_adp": -5.0, 
            "EX_atp": 5.0, 
            "EX_glc": -1.0, 
            "EX_h2o": 5.0, 
            "EX_hplus": 2.0, 
            "EX_nad": -2.0, 
            "EX_nadh": 2.0, 
            "EX_phosphate": -5.0, 
            "EX_pyruvate": 2.0, 
            "R00200": -2.0, 
            "R00299": 1.0, 
            "R00339": 1.0, 
            "R00345": 1.0, 
            "R00658": 1.0, 
            "R00771": 1.0, 
            "R01015": -1.0, 
            "R01061": 2.0, 
            "R01512": -2.0, 
            "R01514": -2.0, 
            "R01748": -1.0, 
            "R01751": -1.0, 
            "R01829": 1.0, 
            "R01845": -1.0, 
            "R08575": -1.0
        }, 
        "solvestat": 1, 
        "total_flux_no_exchange": 19.0
    }, 
    "142": {
        "modelstat": 1, 
        "num_reaction": 23, 
        "pathway": {
            "EX_adp": -5.0, 
            "EX_atp": 5.0, 
            "EX_glc": -1.0, 
            "EX_h2o": 5.0, 
            "EX_hplus": 2.0, 
            "EX_nadp": -2.0, 
            "EX_nadph": 2.0, 
            "EX_phosphate": -5.0, 
            "EX_pyruvate": 2.0, 
            "R00200": -2.0, 
            "R00299": 1.0, 
            "R00658": 2.0, 
            "R00771": 1.0, 
            "R00842": -1.0, 
            "R00845": 1.0, 
            "R01061": 1.0, 
            "R01063": 1.0, 
            "R01512": -2.0, 
            "R01514": -2.0, 
            "R01748": -2.0, 
            "R01829": 1.0, 
            "R01845": -1.0, 
            "R08575": -1.0
        }, 
        "solvestat": 1, 
        "total_flux_no_exchange": 19.0
    }, 
    "143": {
        "modelstat": 1, 
        "num_reaction": 23, 
        "pathway": {
            "EX_adp": -5.0, 
            "EX_atp": 5.0, 
            "EX_glc": -1.0, 
            "EX_h2o": 5.0, 
            "EX_hplus": 2.0, 
            "EX_nadp": -2.0, 
            "EX_nadph": 2.0, 
            "EX_phosphate": -5.0, 
            "EX_pyruvate": 2.0, 
            "R00200": -2.0, 
            "R00299": 1.0, 
            "R00658": 2.0, 
            "R00771": 1.0, 
            "R00842": -1.0, 
            "R00845": 1.0, 
            "R01061": 1.0, 
            "R01063": 1.0, 
            "R01512": -2.0, 
            "R01516": -2.0, 
            "R01829": 1.0, 
            "R01845": -1.0, 
            "R02664": -2.0, 
            "R08575": -1.0
        }, 
        "solvestat": 1, 
        "total_flux_no_exchange": 19.0
    }, 
    "144": {
        "modelstat": 1, 
        "num_reaction": 24, 
        "pathway": {
            "EX_adp": -5.0, 
            "EX_atp": 5.0, 
            "EX_glc": -1.0, 
            "EX_h2o": 5.0, 
            "EX_hplus": 2.0, 
            "EX_nad": -1.0, 
            "EX_nadh": 1.0, 
            "EX_nadp": -1.0, 
            "EX_nadph": 1.0, 
            "EX_phosphate": -5.0, 
            "EX_pyruvate": 2.0, 
            "R00200": -2.0, 
            "R00299": 1.0, 
            "R00658": 2.0, 
            "R00834": -1.0, 
            "R01015": -1.0, 
            "R01063": 2.0, 
            "R01512": -2.0, 
            "R01514": -2.0, 
            "R01748": -2.0, 
            "R01829": 1.0, 
            "R01845": -1.0, 
            "R07133": 1.0, 
            "R08575": -1.0
        }, 
        "solvestat": 1, 
        "total_flux_no_exchange": 19.0
    }, 
    "145": {
        "modelstat": 1, 
        "num_reaction": 23, 
        "pathway": {
            "EX_adp": -5.0, 
            "EX_atp": 5.0, 
            "EX_glc": -1.0, 
            "EX_h2o": 5.0, 
            "EX_hplus": 2.0, 
            "EX_nad": -2.0, 
            "EX_nadh": 2.0, 
            "EX_phosphate": -5.0, 
            "EX_pyruvate": 2.0, 
            "R00200": -2.0, 
            "R00299": 1.0, 
            "R00658": 2.0, 
            "R00771": 1.0, 
            "R00949": -1.0, 
            "R01015": -1.0, 
            "R01061": 2.0, 
            "R01512": -1.0, 
            "R01514": -2.0, 
            "R01660": 1.0, 
            "R01748": -2.0, 
            "R01829": 1.0, 
            "R01845": -1.0, 
            "R08575": -1.0
        }, 
        "solvestat": 1, 
        "total_flux_no_exchange": 19.0
    }, 
    "146": {
        "modelstat": 1, 
        "num_reaction": 24, 
        "pathway": {
            "EX_adp": -5.0, 
            "EX_atp": 5.0, 
            "EX_glc": -1.0, 
            "EX_h2o": 5.0, 
            "EX_hplus": 2.0, 
            "EX_nad": -1.0, 
            "EX_nadh": 1.0, 
            "EX_nadp": -1.0, 
            "EX_nadph": 1.0, 
            "EX_phosphate": -5.0, 
            "EX_pyruvate": 2.0, 
            "R00200": -2.0, 
            "R00299": 1.0, 
            "R00658": 2.0, 
            "R00834": -1.0, 
            "R01015": -1.0, 
            "R01063": 2.0, 
            "R01512": -2.0, 
            "R01516": -2.0, 
            "R01827": -1.0, 
            "R01829": 1.0, 
            "R01845": -1.0, 
            "R02664": -2.0, 
            "R05607": 1.0
        }, 
        "solvestat": 1, 
        "total_flux_no_exchange": 19.0
    }, 
    "147": {
        "modelstat": 1, 
        "num_reaction": 25, 
        "pathway": {
            "EX_adp": -5.0, 
            "EX_atp": 5.0, 
            "EX_glc": -1.0, 
            "EX_h2o": 5.0, 
            "EX_hplus": 2.0, 
            "EX_nad": -2.0, 
            "EX_nadh": 2.0, 
            "EX_phosphate": -5.0, 
            "EX_pyruvate": 2.0, 
            "R00200": -2.0, 
            "R00299": 1.0, 
            "R00658": 2.0, 
            "R00771": 1.0, 
            "R00949": -1.0, 
            "R01015": -1.0, 
            "R01061": 2.0, 
            "R01512": -1.0, 
            "R01514": -1.0, 
            "R01516": -1.0, 
            "R01660": 1.0, 
            "R01748": -1.0, 
            "R01829": 1.0, 
            "R01845": -1.0, 
            "R02664": -1.0, 
            "R08575": -1.0
        }, 
        "solvestat": 1, 
        "total_flux_no_exchange": 19.0
    }, 
    "148": {
        "modelstat": 1, 
        "num_reaction": 25, 
        "pathway": {
            "EX_adp": -5.0, 
            "EX_atp": 5.0, 
            "EX_glc": -1.0, 
            "EX_h2o": 5.0, 
            "EX_hplus": 2.0, 
            "EX_nadp": -2.0, 
            "EX_nadph": 2.0, 
            "EX_phosphate": -5.0, 
            "EX_pyruvate": 2.0, 
            "R00200": -2.0, 
            "R00299": 1.0, 
            "R00658": 2.0, 
            "R00771": 1.0, 
            "R00842": -1.0, 
            "R00845": 1.0, 
            "R01061": 1.0, 
            "R01063": 1.0, 
            "R01512": -2.0, 
            "R01514": -1.0, 
            "R01516": -1.0, 
            "R01748": -1.0, 
            "R01829": 1.0, 
            "R01845": -1.0, 
            "R02664": -1.0, 
            "R08575": -1.0
        }, 
        "solvestat": 1, 
        "total_flux_no_exchange": 19.0
    }, 
    "149": {
        "modelstat": 1, 
        "num_reaction": 23, 
        "pathway": {
            "EX_adp": -5.0, 
            "EX_atp": 5.0, 
            "EX_glc": -1.0, 
            "EX_h2o": 5.0, 
            "EX_hplus": 2.0, 
            "EX_nad": -2.0, 
            "EX_nadh": 2.0, 
            "EX_phosphate": -5.0, 
            "EX_pyruvate": 2.0, 
            "R00200": -2.0, 
            "R00299": 1.0, 
            "R00658": 2.0, 
            "R00834": -1.0, 
            "R01015": -1.0, 
            "R01061": 1.0, 
            "R01063": 1.0, 
            "R01512": -2.0, 
            "R01514": -2.0, 
            "R01748": -2.0, 
            "R01829": 1.0, 
            "R01845": -1.0, 
            "R07133": 1.0, 
            "R08575": -1.0
        }, 
        "solvestat": 1, 
        "total_flux_no_exchange": 19.0
    }, 
    "150": {
        "modelstat": 1, 
        "num_reaction": 24, 
        "pathway": {
            "EX_adp": -5.0, 
            "EX_atp": 5.0, 
            "EX_glc": -1.0, 
            "EX_h2o": 5.0, 
            "EX_hplus": 2.0, 
            "EX_nadp": -2.0, 
            "EX_nadph": 2.0, 
            "EX_phosphate": -5.0, 
            "EX_pyruvate": 2.0, 
            "R00200": -2.0, 
            "R00299": 1.0, 
            "R00339": 1.0, 
            "R00345": 1.0, 
            "R00658": 1.0, 
            "R00771": 1.0, 
            "R01015": -1.0, 
            "R01063": 2.0, 
            "R01512": -2.0, 
            "R01514": -2.0, 
            "R01748": -1.0, 
            "R01751": -1.0, 
            "R01829": 1.0, 
            "R01845": -1.0, 
            "R08575": -1.0
        }, 
        "solvestat": 1, 
        "total_flux_no_exchange": 19.0
    }, 
    "151": {
        "modelstat": 1, 
        "num_reaction": 23, 
        "pathway": {
            "EX_adp": -5.0, 
            "EX_atp": 5.0, 
            "EX_glc": -1.0, 
            "EX_h2o": 5.0, 
            "EX_hplus": 2.0, 
            "EX_nad": -2.0, 
            "EX_nadh": 2.0, 
            "EX_phosphate": -5.0, 
            "EX_pyruvate": 2.0, 
            "R00200": -2.0, 
            "R00299": 1.0, 
            "R00658": 2.0, 
            "R00834": -1.0, 
            "R01015": -1.0, 
            "R01061": 1.0, 
            "R01063": 1.0, 
            "R01512": -2.0, 
            "R01516": -2.0, 
            "R01827": -1.0, 
            "R01829": 1.0, 
            "R01845": -1.0, 
            "R02664": -2.0, 
            "R05607": 1.0
        }, 
        "solvestat": 1, 
        "total_flux_no_exchange": 19.0
    }, 
    "152": {
        "modelstat": 1, 
        "num_reaction": 25, 
        "pathway": {
            "EX_adp": -5.0, 
            "EX_atp": 5.0, 
            "EX_glc": -1.0, 
            "EX_h2o": 5.0, 
            "EX_hplus": 2.0, 
            "EX_nadp": -2.0, 
            "EX_nadph": 2.0, 
            "EX_phosphate": -5.0, 
            "EX_pyruvate": 2.0, 
            "R00200": -2.0, 
            "R00299": 1.0, 
            "R00339": 1.0, 
            "R00345": 1.0, 
            "R00658": 1.0, 
            "R00771": 1.0, 
            "R01015": -1.0, 
            "R01063": 2.0, 
            "R01512": -2.0, 
            "R01514": -1.0, 
            "R01516": -1.0, 
            "R01751": -1.0, 
            "R01829": 1.0, 
            "R01845": -1.0, 
            "R02664": -1.0, 
            "R08575": -1.0
        }, 
        "solvestat": 1, 
        "total_flux_no_exchange": 19.0
    }, 
    "153": {
        "modelstat": 1, 
        "num_reaction": 25, 
        "pathway": {
            "EX_adp": -5.0, 
            "EX_atp": 5.0, 
            "EX_glc": -1.0, 
            "EX_h2o": 5.0, 
            "EX_hplus": 2.0, 
            "EX_nad": -1.0, 
            "EX_nadh": 1.0, 
            "EX_nadp": -1.0, 
            "EX_nadph": 1.0, 
            "EX_phosphate": -5.0, 
            "EX_pyruvate": 2.0, 
            "R00200": -2.0, 
            "R00299": 1.0, 
            "R00658": 2.0, 
            "R00771": 1.0, 
            "R00844": -1.0, 
            "R00845": 1.0, 
            "R01061": 1.0, 
            "R01063": 1.0, 
            "R01512": -2.0, 
            "R01516": -2.0, 
            "R01829": 1.0, 
            "R01845": -1.0, 
            "R02664": -2.0, 
            "R08575": -1.0
        }, 
        "solvestat": 1, 
        "total_flux_no_exchange": 19.0
    }, 
    "154": {
        "modelstat": 1, 
        "num_reaction": 26, 
        "pathway": {
            "EX_adp": -5.0, 
            "EX_atp": 5.0, 
            "EX_glc": -1.0, 
            "EX_h2o": 5.0, 
            "EX_hplus": 2.0, 
            "EX_nad": -1.0, 
            "EX_nadh": 1.0, 
            "EX_nadp": -1.0, 
            "EX_nadph": 1.0, 
            "EX_phosphate": -5.0, 
            "EX_pyruvate": 2.0, 
            "R00200": -2.0, 
            "R00299": 1.0, 
            "R00658": 2.0, 
            "R00771": 1.0, 
            "R00949": -1.0, 
            "R01015": -1.0, 
            "R01061": 1.0, 
            "R01063": 1.0, 
            "R01512": -1.0, 
            "R01516": -2.0, 
            "R01660": 1.0, 
            "R01829": 1.0, 
            "R01845": -1.0, 
            "R02664": -2.0, 
            "R08575": -1.0
        }, 
        "solvestat": 1, 
        "total_flux_no_exchange": 19.0
    }, 
    "155": {
        "modelstat": 1, 
        "num_reaction": 23, 
        "pathway": {
            "EX_adp": -5.0, 
            "EX_atp": 5.0, 
            "EX_glc": -1.0, 
            "EX_h2o": 5.0, 
            "EX_hplus": 2.0, 
            "EX_nadp": -2.0, 
            "EX_nadph": 2.0, 
            "EX_phosphate": -5.0, 
            "EX_pyruvate": 2.0, 
            "R00200": -2.0, 
            "R00299": 1.0, 
            "R00658": 2.0, 
            "R00771": 1.0, 
            "R00949": -1.0, 
            "R01015": -1.0, 
            "R01063": 2.0, 
            "R01512": -1.0, 
            "R01514": -2.0, 
            "R01660": 1.0, 
            "R01748": -2.0, 
            "R01829": 1.0, 
            "R01845": -1.0, 
            "R08575": -1.0
        }, 
        "solvestat": 1, 
        "total_flux_no_exchange": 19.0
    }, 
    "156": {
        "modelstat": 1, 
        "num_reaction": 24, 
        "pathway": {
            "EX_adp": -5.0, 
            "EX_atp": 5.0, 
            "EX_glc": -1.0, 
            "EX_h2o": 5.0, 
            "EX_hplus": 2.0, 
            "EX_nad": -1.0, 
            "EX_nadh": 1.0, 
            "EX_nadp": -1.0, 
            "EX_nadph": 1.0, 
            "EX_phosphate": -5.0, 
            "EX_pyruvate": 2.0, 
            "R00200": -2.0, 
            "R00299": 1.0, 
            "R00658": 2.0, 
            "R00771": 1.0, 
            "R00842": -1.0, 
            "R00845": 1.0, 
            "R01061": 2.0, 
            "R01512": -2.0, 
            "R01516": -2.0, 
            "R01829": 1.0, 
            "R01845": -1.0, 
            "R02664": -2.0, 
            "R08575": -1.0
        }, 
        "solvestat": 1, 
        "total_flux_no_exchange": 19.0
    }, 
    "157": {
        "modelstat": 1, 
        "num_reaction": 26, 
        "pathway": {
            "EX_adp": -5.0, 
            "EX_atp": 5.0, 
            "EX_glc": -1.0, 
            "EX_h2o": 5.0, 
            "EX_hplus": 2.0, 
            "EX_nad": -1.0, 
            "EX_nadh": 1.0, 
            "EX_nadp": -1.0, 
            "EX_nadph": 1.0, 
            "EX_phosphate": -5.0, 
            "EX_pyruvate": 2.0, 
            "R00200": -2.0, 
            "R00299": 1.0, 
            "R00658": 2.0, 
            "R00771": 1.0, 
            "R00949": -1.0, 
            "R01015": -1.0, 
            "R01061": 1.0, 
            "R01063": 1.0, 
            "R01512": -1.0, 
            "R01514": -2.0, 
            "R01660": 1.0, 
            "R01748": -2.0, 
            "R01829": 1.0, 
            "R01845": -1.0, 
            "R08575": -1.0
        }, 
        "solvestat": 1, 
        "total_flux_no_exchange": 19.0
    }, 
    "158": {
        "modelstat": 1, 
        "num_reaction": 26, 
        "pathway": {
            "EX_adp": -5.0, 
            "EX_atp": 5.0, 
            "EX_glc": -1.0, 
            "EX_h2o": 5.0, 
            "EX_hplus": 2.0, 
            "EX_nad": -1.0, 
            "EX_nadh": 1.0, 
            "EX_nadp": -1.0, 
            "EX_nadph": 1.0, 
            "EX_phosphate": -5.0, 
            "EX_pyruvate": 2.0, 
            "R00200": -2.0, 
            "R00304": -1.0, 
            "R00658": 2.0, 
            "R00756": 1.0, 
            "R00760": 1.0, 
            "R00878": 1.0, 
            "R00959": 1.0, 
            "R01015": -1.0, 
            "R01061": 1.0, 
            "R01063": 1.0, 
            "R01068": 1.0, 
            "R01512": -2.0, 
            "R01516": -2.0, 
            "R01786": -1.0, 
            "R02664": -2.0
        }, 
        "solvestat": 1, 
        "total_flux_no_exchange": 20.0
    }, 
    "159": {
        "modelstat": 1, 
        "num_reaction": 23, 
        "pathway": {
            "EX_adp": -5.0, 
            "EX_atp": 5.0, 
            "EX_glc": -1.0, 
            "EX_h2o": 5.0, 
            "EX_hplus": 2.0, 
            "EX_nadp": -2.0, 
            "EX_nadph": 2.0, 
            "EX_phosphate": -5.0, 
            "EX_pyruvate": 2.0, 
            "R00200": -2.0, 
            "R00304": -1.0, 
            "R00658": 2.0, 
            "R00756": 1.0, 
            "R00771": 1.0, 
            "R00836": -1.0, 
            "R00959": 1.0, 
            "R01015": -1.0, 
            "R01063": 2.0, 
            "R01068": 1.0, 
            "R01512": -2.0, 
            "R01516": -2.0, 
            "R02664": -2.0, 
            "R02737": 1.0
        }, 
        "solvestat": 1, 
        "total_flux_no_exchange": 20.0
    }, 
    "160": {
        "modelstat": 1, 
        "num_reaction": 23, 
        "pathway": {
            "EX_adp": -5.0, 
            "EX_atp": 5.0, 
            "EX_glc": -1.0, 
            "EX_h2o": 5.0, 
            "EX_hplus": 2.0, 
            "EX_nadp": -2.0, 
            "EX_nadph": 2.0, 
            "EX_phosphate": -5.0, 
            "EX_pyruvate": 2.0, 
            "R00200": -2.0, 
            "R00307": 1.0, 
            "R00658": 2.0, 
            "R00756": 1.0, 
            "R00766": -1.0, 
            "R00805": -1.0, 
            "R00806": 1.0, 
            "R00844": -1.0, 
            "R00845": 1.0, 
            "R01063": 2.0, 
            "R01068": 1.0, 
            "R01512": -2.0, 
            "R01516": -2.0, 
            "R02664": -2.0
        }, 
        "solvestat": 1, 
        "total_flux_no_exchange": 20.0
    }, 
    "161": {
        "modelstat": 1, 
        "num_reaction": 23, 
        "pathway": {
            "EX_adp": -5.0, 
            "EX_atp": 5.0, 
            "EX_glc": -1.0, 
            "EX_h2o": 5.0, 
            "EX_hplus": 2.0, 
            "EX_nad": -2.0, 
            "EX_nadh": 2.0, 
            "EX_phosphate": -5.0, 
            "EX_pyruvate": 2.0, 
            "R00200": -2.0, 
            "R00307": 1.0, 
            "R00658": 2.0, 
            "R00756": 1.0, 
            "R00772": 1.0, 
            "R00870": -1.0, 
            "R01015": -1.0, 
            "R01061": 2.0, 
            "R01068": 1.0, 
            "R01512": -2.0, 
            "R01516": -2.0, 
            "R01817": 1.0, 
            "R02167": -1.0, 
            "R02664": -2.0
        }, 
        "solvestat": 1, 
        "total_flux_no_exchange": 20.0
    }, 
    "162": {
        "modelstat": 1, 
        "num_reaction": 26, 
        "pathway": {
            "EX_adp": -5.0, 
            "EX_atp": 5.0, 
            "EX_glc": -1.0, 
            "EX_h2o": 5.0, 
            "EX_hplus": 2.0, 
            "EX_nad": -1.0, 
            "EX_nadh": 1.0, 
            "EX_nadp": -1.0, 
            "EX_nadph": 1.0, 
            "EX_phosphate": -5.0, 
            "EX_pyruvate": 2.0, 
            "R00200": -2.0, 
            "R00304": -1.0, 
            "R00658": 2.0, 
            "R00756": 1.0, 
            "R00959": 1.0, 
            "R01015": -1.0, 
            "R01061": 1.0, 
            "R01063": 1.0, 
            "R01067": -1.0, 
            "R01068": 1.0, 
            "R01512": -2.0, 
            "R01514": -2.0, 
            "R01748": -2.0, 
            "R01830": 1.0, 
            "R02740": 1.0
        }, 
        "solvestat": 1, 
        "total_flux_no_exchange": 20.0
    }, 
    "163": {
        "modelstat": 1, 
        "num_reaction": 22, 
        "pathway": {
            "EX_adp": -5.0, 
            "EX_atp": 5.0, 
            "EX_glc": -1.0, 
            "EX_h2o": 5.0, 
            "EX_hplus": 2.0, 
            "EX_nad": -2.0, 
            "EX_nadh": 2.0, 
            "EX_phosphate": -5.0, 
            "EX_pyruvate": 2.0, 
            "R00200": -2.0, 
            "R00304": -1.0, 
            "R00339": 2.0, 
            "R00345": 2.0, 
            "R00756": 1.0, 
            "R00771": 1.0, 
            "R01015": -1.0, 
            "R01061": 2.0, 
            "R01068": 1.0, 
            "R01512": -2.0, 
            "R01514": -2.0, 
            "R01751": -2.0, 
            "R08639": 1.0
        }, 
        "solvestat": 1, 
        "total_flux_no_exchange": 20.0
    }, 
    "164": {
        "modelstat": 1, 
        "num_reaction": 26, 
        "pathway": {
            "EX_adp": -5.0, 
            "EX_atp": 5.0, 
            "EX_glc": -1.0, 
            "EX_h2o": 5.0, 
            "EX_hplus": 2.0, 
            "EX_nadp": -2.0, 
            "EX_nadph": 2.0, 
            "EX_phosphate": -5.0, 
            "EX_pyruvate": 2.0, 
            "R00200": -2.0, 
            "R00304": -1.0, 
            "R00339": 1.0, 
            "R00345": 1.0, 
            "R00658": 1.0, 
            "R00756": 1.0, 
            "R00771": 1.0, 
            "R01015": -1.0, 
            "R01061": 1.0, 
            "R01063": 1.0, 
            "R01068": 1.0, 
            "R01512": -2.0, 
            "R01514": -2.0, 
            "R01748": -1.0, 
            "R01750": 1.0, 
            "R06180": -1.0, 
            "R08639": 1.0
        }, 
        "solvestat": 1, 
        "total_flux_no_exchange": 20.0
    }, 
    "165": {
        "modelstat": 1, 
        "num_reaction": 22, 
        "pathway": {
            "EX_adp": -5.0, 
            "EX_atp": 5.0, 
            "EX_glc": -1.0, 
            "EX_h2o": 5.0, 
            "EX_hplus": 2.0, 
            "EX_nadp": -2.0, 
            "EX_nadph": 2.0, 
            "EX_phosphate": -5.0, 
            "EX_pyruvate": 2.0, 
            "R00200": -2.0, 
            "R00304": -1.0, 
            "R00339": 2.0, 
            "R00345": 2.0, 
            "R00756": 1.0, 
            "R00771": 1.0, 
            "R01015": -1.0, 
            "R01063": 2.0, 
            "R01068": 1.0, 
            "R01512": -2.0, 
            "R01514": -2.0, 
            "R01751": -2.0, 
            "R08639": 1.0
        }, 
        "solvestat": 1, 
        "total_flux_no_exchange": 20.0
    }, 
    "166": {
        "modelstat": 1, 
        "num_reaction": 26, 
        "pathway": {
            "EX_adp": -5.0, 
            "EX_atp": 5.0, 
            "EX_glc": -1.0, 
            "EX_h2o": 5.0, 
            "EX_hplus": 2.0, 
            "EX_nad": -1.0, 
            "EX_nadh": 1.0, 
            "EX_nadp": -1.0, 
            "EX_nadph": 1.0, 
            "EX_phosphate": -5.0, 
            "EX_pyruvate": 2.0, 
            "R00200": -2.0, 
            "R00658": 2.0, 
            "R00756": 1.0, 
            "R00771": 1.0, 
            "R00850": 1.0, 
            "R01015": -1.0, 
            "R01030": 1.0, 
            "R01061": 1.0, 
            "R01063": 1.0, 
            "R01068": 1.0, 
            "R01512": -2.0, 
            "R01514": -2.0, 
            "R01748": -2.0, 
            "R02591": -1.0, 
            "R06871": -1.0
        }, 
        "solvestat": 1, 
        "total_flux_no_exchange": 20.0
    }, 
    "167": {
        "modelstat": 1, 
        "num_reaction": 26, 
        "pathway": {
            "EX_adp": -5.0, 
            "EX_atp": 5.0, 
            "EX_glc": -1.0, 
            "EX_h2o": 5.0, 
            "EX_hplus": 2.0, 
            "EX_nad": -2.0, 
            "EX_nadh": 2.0, 
            "EX_phosphate": -5.0, 
            "EX_pyruvate": 2.0, 
            "R00200": -2.0, 
            "R00307": 1.0, 
            "R00339": 1.0, 
            "R00345": 1.0, 
            "R00658": 1.0, 
            "R00756": 1.0, 
            "R00766": -1.0, 
            "R00805": -1.0, 
            "R00806": 1.0, 
            "R01015": -1.0, 
            "R01061": 2.0, 
            "R01068": 1.0, 
            "R01512": -2.0, 
            "R01514": -1.0, 
            "R01516": -1.0, 
            "R01751": -1.0, 
            "R02664": -1.0
        }, 
        "solvestat": 1, 
        "total_flux_no_exchange": 20.0
    }, 
    "168": {
        "modelstat": 1, 
        "num_reaction": 23, 
        "pathway": {
            "EX_adp": -5.0, 
            "EX_atp": 5.0, 
            "EX_glc": -1.0, 
            "EX_h2o": 5.0, 
            "EX_hplus": 2.0, 
            "EX_nad": -2.0, 
            "EX_nadh": 2.0, 
            "EX_phosphate": -5.0, 
            "EX_pyruvate": 2.0, 
            "R00200": -2.0, 
            "R00304": -1.0, 
            "R00658": 2.0, 
            "R00756": 1.0, 
            "R00771": 1.0, 
            "R00836": -1.0, 
            "R00959": 1.0, 
            "R01015": -1.0, 
            "R01061": 2.0, 
            "R01068": 1.0, 
            "R01512": -2.0, 
            "R01516": -2.0, 
            "R02664": -2.0, 
            "R02737": 1.0
        }, 
        "solvestat": 1, 
        "total_flux_no_exchange": 20.0
    }, 
    "169": {
        "modelstat": 1, 
        "num_reaction": 24, 
        "pathway": {
            "EX_adp": -5.0, 
            "EX_atp": 5.0, 
            "EX_glc": -1.0, 
            "EX_h2o": 5.0, 
            "EX_hplus": 2.0, 
            "EX_nadp": -2.0, 
            "EX_nadph": 2.0, 
            "EX_phosphate": -5.0, 
            "EX_pyruvate": 2.0, 
            "R00200": -2.0, 
            "R00307": 1.0, 
            "R00658": 2.0, 
            "R00756": 1.0, 
            "R00772": 1.0, 
            "R00868": -1.0, 
            "R01015": -1.0, 
            "R01061": 1.0, 
            "R01063": 1.0, 
            "R01068": 1.0, 
            "R01512": -2.0, 
            "R01514": -2.0, 
            "R01748": -2.0, 
            "R01817": 1.0, 
            "R02167": -1.0
        }, 
        "solvestat": 1, 
        "total_flux_no_exchange": 20.0
    }, 
    "170": {
        "modelstat": 1, 
        "num_reaction": 28, 
        "pathway": {
            "EX_adp": -5.0, 
            "EX_atp": 5.0, 
            "EX_glc": -1.0, 
            "EX_h2o": 5.0, 
            "EX_hplus": 2.0, 
            "EX_nad": -2.0, 
            "EX_nadh": 2.0, 
            "EX_phosphate": -5.0, 
            "EX_pyruvate": 2.0, 
            "R00200": -2.0, 
            "R00307": 1.0, 
            "R00339": 1.0, 
            "R00345": 1.0, 
            "R00658": 1.0, 
            "R00758": 1.0, 
            "R00868": -1.0, 
            "R00949": -1.0, 
            "R01015": -1.0, 
            "R01061": 2.0, 
            "R01514": -1.0, 
            "R01660": 1.0, 
            "R01662": 1.0, 
            "R01751": -1.0, 
            "R01829": 1.0, 
            "R01845": -1.0, 
            "R02167": -1.0, 
            "R02664": -1.0, 
            "R08575": -1.0
        }, 
        "solvestat": 1, 
        "total_flux_no_exchange": 21.0
    }, 
    "171": {
        "modelstat": 1, 
        "num_reaction": 23, 
        "pathway": {
            "EX_adp": -5.0, 
            "EX_atp": 5.0, 
            "EX_glc": -1.0, 
            "EX_h2o": 5.0, 
            "EX_hplus": 2.0, 
            "EX_nad": -2.0, 
            "EX_nadh": 2.0, 
            "EX_phosphate": -5.0, 
            "EX_pyruvate": 2.0, 
            "R00200": -2.0, 
            "R00307": 1.0, 
            "R00339": 2.0, 
            "R00345": 2.0, 
            "R00760": 1.0, 
            "R00844": -1.0, 
            "R00845": 1.0, 
            "R01061": 2.0, 
            "R01512": -2.0, 
            "R01514": -2.0, 
            "R01751": -2.0, 
            "R01829": 1.0, 
            "R01845": -1.0, 
            "R08575": -1.0
        }, 
        "solvestat": 1, 
        "total_flux_no_exchange": 21.0
    }, 
    "172": {
        "modelstat": 1, 
        "num_reaction": 29, 
        "pathway": {
            "EX_adp": -5.0, 
            "EX_atp": 5.0, 
            "EX_glc": -1.0, 
            "EX_h2o": 5.0, 
            "EX_hplus": 2.0, 
            "EX_nad": -1.0, 
            "EX_nadh": 1.0, 
            "EX_nadp": -1.0, 
            "EX_nadph": 1.0, 
            "EX_phosphate": -5.0, 
            "EX_pyruvate": 2.0, 
            "R00200": -2.0, 
            "R00658": 2.0, 
            "R00836": 1.0, 
            "R01015": -1.0, 
            "R01061": 1.0, 
            "R01063": 1.0, 
            "R01512": -1.0, 
            "R01516": -1.0, 
            "R01662": 1.0, 
            "R01827": -1.0, 
            "R01829": 1.0, 
            "R01845": -1.0, 
            "R02664": -2.0, 
            "R02728": 1.0, 
            "R03321": 1.0, 
            "R03703": -1.0, 
            "R05767": 1.0, 
            "R05882": -1.0
        }, 
        "solvestat": 1, 
        "total_flux_no_exchange": 21.0
    }, 
    "173": {
        "modelstat": 1, 
        "num_reaction": 27, 
        "pathway": {
            "EX_adp": -5.0, 
            "EX_atp": 5.0, 
            "EX_glc": -1.0, 
            "EX_h2o": 5.0, 
            "EX_hplus": 2.0, 
            "EX_nad": -2.0, 
            "EX_nadh": 2.0, 
            "EX_phosphate": -5.0, 
            "EX_pyruvate": 2.0, 
            "R00200": -2.0, 
            "R00304": -1.0, 
            "R00339": 1.0, 
            "R00345": 1.0, 
            "R00658": 1.0, 
            "R00756": 1.0, 
            "R00771": 1.0, 
            "R01015": -1.0, 
            "R01061": 2.0, 
            "R01068": 1.0, 
            "R01512": -2.0, 
            "R01514": -1.0, 
            "R01516": -1.0, 
            "R01749": 1.0, 
            "R02545": -1.0, 
            "R02546": -1.0, 
            "R02664": -1.0, 
            "R08639": 1.0
        }, 
        "solvestat": 1, 
        "total_flux_no_exchange": 21.0
    }, 
    "174": {
        "modelstat": 1, 
        "num_reaction": 23, 
        "pathway": {
            "EX_adp": -5.0, 
            "EX_atp": 5.0, 
            "EX_glc": -1.0, 
            "EX_h2o": 5.0, 
            "EX_hplus": 2.0, 
            "EX_nadp": -2.0, 
            "EX_nadph": 2.0, 
            "EX_phosphate": -5.0, 
            "EX_pyruvate": 2.0, 
            "R00200": -2.0, 
            "R00307": 1.0, 
            "R00339": 2.0, 
            "R00345": 2.0, 
            "R00756": 1.0, 
            "R00766": -1.0, 
            "R00805": -1.0, 
            "R00806": 1.0, 
            "R01015": -1.0, 
            "R01063": 2.0, 
            "R01068": 1.0, 
            "R01512": -2.0, 
            "R01514": -2.0, 
            "R01751": -2.0
        }, 
        "solvestat": 1, 
        "total_flux_no_exchange": 21.0
    }, 
    "175": {
        "modelstat": 1, 
        "num_reaction": 26, 
        "pathway": {
            "EX_adp": -5.0, 
            "EX_atp": 5.0, 
            "EX_glc": -1.0, 
            "EX_h2o": 5.0, 
            "EX_hplus": 2.0, 
            "EX_nadp": -2.0, 
            "EX_nadph": 2.0, 
            "EX_phosphate": -5.0, 
            "EX_pyruvate": 2.0, 
            "R00200": -2.0, 
            "R00304": -1.0, 
            "R00658": 2.0, 
            "R00756": 1.0, 
            "R00949": -1.0, 
            "R00960": 1.0, 
            "R01015": -1.0, 
            "R01063": 2.0, 
            "R01068": 1.0, 
            "R01512": -1.0, 
            "R01516": -1.0, 
            "R01662": 1.0, 
            "R01788": -1.0, 
            "R02664": -2.0, 
            "R02740": 1.0, 
            "R05607": -1.0, 
            "R07133": 1.0
        }, 
        "solvestat": 1, 
        "total_flux_no_exchange": 21.0
    }, 
    "176": {
        "modelstat": 1, 
        "num_reaction": 25, 
        "pathway": {
            "EX_adp": -5.0, 
            "EX_atp": 5.0, 
            "EX_glc": -1.0, 
            "EX_h2o": 5.0, 
            "EX_hplus": 2.0, 
            "EX_nadp": -2.0, 
            "EX_nadph": 2.0, 
            "EX_phosphate": -5.0, 
            "EX_pyruvate": 2.0, 
            "R00200": -2.0, 
            "R00304": -1.0, 
            "R00402": -1.0, 
            "R00658": 2.0, 
            "R00756": 1.0, 
            "R00771": 1.0, 
            "R00845": 1.0, 
            "R00849": -1.0, 
            "R01061": 1.0, 
            "R01063": 1.0, 
            "R01068": 1.0, 
            "R01512": -2.0, 
            "R01514": -2.0, 
            "R01748": -2.0, 
            "R02164": 1.0, 
            "R08639": 1.0
        }, 
        "solvestat": 1, 
        "total_flux_no_exchange": 21.0
    }, 
    "177": {
        "modelstat": 1, 
        "num_reaction": 27, 
        "pathway": {
            "EX_adp": -5.0, 
            "EX_atp": 5.0, 
            "EX_glc": -1.0, 
            "EX_h2o": 5.0, 
            "EX_hplus": 2.0, 
            "EX_nad": -2.0, 
            "EX_nadh": 2.0, 
            "EX_phosphate": -5.0, 
            "EX_pyruvate": 2.0, 
            "R00200": -2.0, 
            "R00339": 1.0, 
            "R00345": 1.0, 
            "R00658": 1.0, 
            "R00756": 1.0, 
            "R00771": 1.0, 
            "R00838": -1.0, 
            "R00957": -1.0, 
            "R01015": -1.0, 
            "R01061": 2.0, 
            "R01068": 1.0, 
            "R01512": -2.0, 
            "R01514": -1.0, 
            "R01516": -1.0, 
            "R01751": -1.0, 
            "R02664": -1.0, 
            "R08639": 2.0, 
            "R10486": 1.0
        }, 
        "solvestat": 1, 
        "total_flux_no_exchange": 22.0
    }, 
    "178": {
        "modelstat": 1, 
        "num_reaction": 27, 
        "pathway": {
            "EX_adp": -5.0, 
            "EX_atp": 5.0, 
            "EX_glc": -1.0, 
            "EX_h2o": 5.0, 
            "EX_hplus": 2.0, 
            "EX_nad": -2.0, 
            "EX_nadh": 2.0, 
            "EX_phosphate": -5.0, 
            "EX_pyruvate": 2.0, 
            "R00028": 1.0, 
            "R00200": -2.0, 
            "R00304": -1.0, 
            "R00658": 2.0, 
            "R00844": -1.0, 
            "R00845": 1.0, 
            "R01061": 2.0, 
            "R01512": -2.0, 
            "R01514": -1.0, 
            "R01518": -1.0, 
            "R01557": -1.0, 
            "R01748": -1.0, 
            "R01788": -1.0, 
            "R01827": -1.0, 
            "R01829": 1.0, 
            "R01845": -1.0, 
            "R02740": 1.0, 
            "R07265": -1.0
        }, 
        "solvestat": 1, 
        "total_flux_no_exchange": 22.0
    }, 
    "179": {
        "modelstat": 1, 
        "num_reaction": 28, 
        "pathway": {
            "EX_adp": -5.0, 
            "EX_atp": 5.0, 
            "EX_glc": -1.0, 
            "EX_h2o": 5.0, 
            "EX_hplus": 2.0, 
            "EX_nad": -1.0, 
            "EX_nadh": 1.0, 
            "EX_nadp": -1.0, 
            "EX_nadph": 1.0, 
            "EX_phosphate": -5.0, 
            "EX_pyruvate": 2.0, 
            "R00200": -2.0, 
            "R00304": -1.0, 
            "R00658": 2.0, 
            "R00756": 1.0, 
            "R00758": 1.0, 
            "R00870": -1.0, 
            "R00878": 1.0, 
            "R00949": -1.0, 
            "R00960": 1.0, 
            "R01015": -1.0, 
            "R01063": 2.0, 
            "R01068": 1.0, 
            "R01511": 1.0, 
            "R01512": -2.0, 
            "R01514": -1.0, 
            "R01748": -2.0, 
            "R02167": -1.0
        }, 
        "solvestat": 1, 
        "total_flux_no_exchange": 22.0
    }, 
    "180": {
        "modelstat": 1, 
        "num_reaction": 29, 
        "pathway": {
            "EX_adp": -5.0, 
            "EX_atp": 5.0, 
            "EX_glc": -1.0, 
            "EX_h2o": 5.0, 
            "EX_hplus": 2.0, 
            "EX_nad": -1.0, 
            "EX_nadh": 1.0, 
            "EX_nadp": -1.0, 
            "EX_nadph": 1.0, 
            "EX_phosphate": -5.0, 
            "EX_pyruvate": 2.0, 
            "R00200": -2.0, 
            "R00304": -1.0, 
            "R00339": 1.0, 
            "R00345": 1.0, 
            "R00658": 1.0, 
            "R00756": 1.0, 
            "R00771": 1.0, 
            "R01015": -1.0, 
            "R01061": 2.0, 
            "R01068": 1.0, 
            "R01390": 1.0, 
            "R01392": 1.0, 
            "R01512": -2.0, 
            "R01514": -2.0, 
            "R01748": -1.0, 
            "R02544": -1.0, 
            "R02546": -1.0, 
            "R08639": 1.0
        }, 
        "solvestat": 1, 
        "total_flux_no_exchange": 22.0
    }, 
    "181": {
        "modelstat": 1, 
        "num_reaction": 25, 
        "pathway": {
            "EX_adp": -5.0, 
            "EX_atp": 5.0, 
            "EX_glc": -1.0, 
            "EX_h2o": 5.0, 
            "EX_hplus": 2.0, 
            "EX_nadp": -2.0, 
            "EX_nadph": 2.0, 
            "EX_phosphate": -5.0, 
            "EX_pyruvate": 2.0, 
            "R00200": -2.0, 
            "R00658": 2.0, 
            "R00756": 1.0, 
            "R00834": -1.0, 
            "R00842": -1.0, 
            "R00845": 1.0, 
            "R00850": 1.0, 
            "R01030": 1.0, 
            "R01063": 2.0, 
            "R01068": 1.0, 
            "R01512": -2.0, 
            "R01516": -2.0, 
            "R02591": -1.0, 
            "R02664": -2.0, 
            "R06871": -1.0, 
            "R07133": 1.0
        }, 
        "solvestat": 1, 
        "total_flux_no_exchange": 22.0
    }, 
    "182": {
        "modelstat": 1, 
        "num_reaction": 27, 
        "pathway": {
            "EX_adp": -5.0, 
            "EX_atp": 5.0, 
            "EX_glc": -1.0, 
            "EX_h2o": 5.0, 
            "EX_hplus": 2.0, 
            "EX_nadp": -2.0, 
            "EX_nadph": 2.0, 
            "EX_phosphate": -5.0, 
            "EX_pyruvate": 2.0, 
            "R00200": -2.0, 
            "R00304": -2.0, 
            "R00658": 2.0, 
            "R00756": 1.0, 
            "R00771": 1.0, 
            "R00838": 1.0, 
            "R00949": -1.0, 
            "R00957": 1.0, 
            "R01015": -1.0, 
            "R01063": 2.0, 
            "R01068": 1.0, 
            "R01512": -1.0, 
            "R01514": -1.0, 
            "R01516": -1.0, 
            "R01660": 1.0, 
            "R01748": -1.0, 
            "R02664": -1.0, 
            "R10486": -1.0
        }, 
        "solvestat": 1, 
        "total_flux_no_exchange": 22.0
    }, 
    "183": {
        "modelstat": 1, 
        "num_reaction": 26, 
        "pathway": {
            "EX_adp": -5.0, 
            "EX_atp": 5.0, 
            "EX_glc": -1.0, 
            "EX_h2o": 5.0, 
            "EX_hplus": 2.0, 
            "EX_nad": -2.0, 
            "EX_nadh": 2.0, 
            "EX_phosphate": -5.0, 
            "EX_pyruvate": 2.0, 
            "R00200": -2.0, 
            "R00658": 2.0, 
            "R00756": 1.0, 
            "R00760": 1.0, 
            "R00802": -1.0, 
            "R00803": 1.0, 
            "R00959": 1.0, 
            "R01015": -1.0, 
            "R01061": 2.0, 
            "R01068": 1.0, 
            "R01100": -1.0, 
            "R01512": -2.0, 
            "R01516": -2.0, 
            "R01678": 1.0, 
            "R02664": -2.0, 
            "R02740": 1.0, 
            "R03920": -1.0
        }, 
        "solvestat": 1, 
        "total_flux_no_exchange": 23.0
    }, 
    "184": {
        "modelstat": 1, 
        "num_reaction": 26, 
        "pathway": {
            "EX_adp": -5.0, 
            "EX_atp": 5.0, 
            "EX_glc": -1.0, 
            "EX_h2o": 5.0, 
            "EX_hplus": 2.0, 
            "EX_nad": -2.0, 
            "EX_nadh": 2.0, 
            "EX_phosphate": -5.0, 
            "EX_pyruvate": 2.0, 
            "R00200": -2.0, 
            "R00658": 2.0, 
            "R00756": 1.0, 
            "R00771": 1.0, 
            "R00803": 1.0, 
            "R01015": -1.0, 
            "R01061": 2.0, 
            "R01068": 1.0, 
            "R01101": -1.0, 
            "R01512": -2.0, 
            "R01514": -2.0, 
            "R01748": -2.0, 
            "R02410": -1.0, 
            "R02411": -1.0, 
            "R03418": 1.0, 
            "R03634": 1.0, 
            "R08639": 1.0
        }, 
        "solvestat": 1, 
        "total_flux_no_exchange": 23.0
    }, 
    "185": {
        "modelstat": 1, 
        "num_reaction": 26, 
        "pathway": {
            "EX_adp": -5.0, 
            "EX_atp": 5.0, 
            "EX_glc": -1.0, 
            "EX_h2o": 5.0, 
            "EX_hplus": 2.0, 
            "EX_nad": -2.0, 
            "EX_nadh": 2.0, 
            "EX_phosphate": -5.0, 
            "EX_pyruvate": 2.0, 
            "R00200": -2.0, 
            "R00503": 1.0, 
            "R00658": 2.0, 
            "R00756": 1.0, 
            "R00771": 1.0, 
            "R00955": 1.0, 
            "R01015": -1.0, 
            "R01061": 2.0, 
            "R01068": 1.0, 
            "R01100": 1.0, 
            "R01512": -2.0, 
            "R01514": -2.0, 
            "R01748": -2.0, 
            "R03703": -1.0, 
            "R05882": -1.0, 
            "R08639": 1.0, 
            "R10622": -1.0
        }, 
        "solvestat": 1, 
        "total_flux_no_exchange": 23.0
    }, 
    "186": {
        "modelstat": 1, 
        "num_reaction": 29, 
        "pathway": {
            "EX_adp": -5.0, 
            "EX_atp": 5.0, 
            "EX_glc": -1.0, 
            "EX_h2o": 5.0, 
            "EX_hplus": 2.0, 
            "EX_nad": -1.0, 
            "EX_nadh": 1.0, 
            "EX_nadp": -1.0, 
            "EX_nadph": 1.0, 
            "EX_phosphate": -5.0, 
            "EX_pyruvate": 2.0, 
            "R00200": -2.0, 
            "R00304": -1.0, 
            "R00658": 2.0, 
            "R00756": 1.0, 
            "R00772": 1.0, 
            "R00868": -1.0, 
            "R00878": 1.0, 
            "R00959": 1.0, 
            "R01015": -1.0, 
            "R01061": 1.0, 
            "R01063": 1.0, 
            "R01068": 1.0, 
            "R01326": 1.0, 
            "R01512": -2.0, 
            "R01514": -2.0, 
            "R01748": -2.0, 
            "R01786": -1.0, 
            "R07135": 1.0
        }, 
        "solvestat": 1, 
        "total_flux_no_exchange": 23.0
    }, 
    "187": {
        "modelstat": 1, 
        "num_reaction": 28, 
        "pathway": {
            "EX_adp": -5.0, 
            "EX_atp": 5.0, 
            "EX_glc": -1.0, 
            "EX_h2o": 5.0, 
            "EX_hplus": 2.0, 
            "EX_nadp": -2.0, 
            "EX_nadph": 2.0, 
            "EX_phosphate": -5.0, 
            "EX_pyruvate": 2.0, 
            "R00200": -2.0, 
            "R00304": -1.0, 
            "R00658": 2.0, 
            "R00756": 1.0, 
            "R00766": -1.0, 
            "R00802": -1.0, 
            "R00805": -1.0, 
            "R00836": 1.0, 
            "R00949": -1.0, 
            "R00960": 1.0, 
            "R01015": -1.0, 
            "R01063": 2.0, 
            "R01068": 1.0, 
            "R01662": 2.0, 
            "R02664": -2.0, 
            "R02728": 1.0, 
            "R03321": 1.0, 
            "R03920": -1.0, 
            "R05767": 1.0
        }, 
        "solvestat": 1, 
        "total_flux_no_exchange": 24.0
    }, 
    "188": {
        "modelstat": 1, 
        "num_reaction": 27, 
        "pathway": {
            "EX_adp": -5.0, 
            "EX_atp": 5.0, 
            "EX_glc": -1.0, 
            "EX_h2o": 5.0, 
            "EX_hplus": 2.0, 
            "EX_nad": -2.0, 
            "EX_nadh": 2.0, 
            "EX_phosphate": -5.0, 
            "EX_pyruvate": 2.0, 
            "R00200": -2.0, 
            "R00339": 2.0, 
            "R00345": 2.0, 
            "R00756": 1.0, 
            "R00834": -1.0, 
            "R00844": -1.0, 
            "R00845": 1.0, 
            "R00850": 1.0, 
            "R01061": 1.0, 
            "R01063": 1.0, 
            "R01068": 1.0, 
            "R01185": -1.0, 
            "R01193": 1.0, 
            "R01512": -2.0, 
            "R01514": -2.0, 
            "R01751": -2.0, 
            "R03331": -1.0, 
            "R07133": 1.0
        }, 
        "solvestat": 1, 
        "total_flux_no_exchange": 24.0
    }, 
    "189": {
        "modelstat": 1, 
        "num_reaction": 27, 
        "pathway": {
            "EX_adp": -5.0, 
            "EX_atp": 5.0, 
            "EX_glc": -1.0, 
            "EX_h2o": 5.0, 
            "EX_hplus": 2.0, 
            "EX_nadp": -2.0, 
            "EX_nadph": 2.0, 
            "EX_phosphate": -5.0, 
            "EX_pyruvate": 2.0, 
            "R00200": -2.0, 
            "R00304": -1.0, 
            "R00658": 2.0, 
            "R00756": 1.0, 
            "R00766": -1.0, 
            "R01015": -1.0, 
            "R01063": 2.0, 
            "R01068": 1.0, 
            "R01100": -1.0, 
            "R01512": -2.0, 
            "R01516": -2.0, 
            "R01678": 1.0, 
            "R01788": -1.0, 
            "R02664": -2.0, 
            "R02740": 1.0, 
            "R03703": 1.0, 
            "R05882": 1.0, 
            "R10987": -1.0
        }, 
        "solvestat": 1, 
        "total_flux_no_exchange": 24.0
    }, 
    "190": {
        "modelstat": 1, 
        "num_reaction": 34, 
        "pathway": {
            "EX_adp": -5.0, 
            "EX_atp": 5.0, 
            "EX_glc": -1.0, 
            "EX_h2o": 5.0, 
            "EX_hplus": 2.0, 
            "EX_nad": -1.0, 
            "EX_nadh": 1.0, 
            "EX_nadp": -1.0, 
            "EX_nadph": 1.0, 
            "EX_phosphate": -5.0, 
            "EX_pyruvate": 2.0, 
            "R00200": -1.0, 
            "R00224": -1.0, 
            "R00304": -1.0, 
            "R00315": -1.0, 
            "R00585": -1.0, 
            "R00658": 1.0, 
            "R00711": -1.0, 
            "R00756": 1.0, 
            "R00771": 1.0, 
            "R00891": 1.0, 
            "R00901": 1.0, 
            "R01015": -1.0, 
            "R01061": 1.0, 
            "R01063": 1.0, 
            "R01068": 1.0, 
            "R01392": 1.0, 
            "R01512": -2.0, 
            "R01514": -2.0, 
            "R01682": 1.0, 
            "R01748": -1.0, 
            "R05651": 1.0, 
            "R05652": 1.0, 
            "R08639": 1.0
        }, 
        "solvestat": 1, 
        "total_flux_no_exchange": 25.0
    }, 
    "191": {
        "modelstat": 1, 
        "num_reaction": 35, 
        "pathway": {
            "EX_adp": -5.0, 
            "EX_atp": 5.0, 
            "EX_glc": -1.0, 
            "EX_h2o": 5.0, 
            "EX_hplus": 2.0, 
            "EX_nad": -1.0, 
            "EX_nadh": 1.0, 
            "EX_nadp": -1.0, 
            "EX_nadph": 1.0, 
            "EX_phosphate": -5.0, 
            "EX_pyruvate": 2.0, 
            "R00200": -2.0, 
            "R00212": 1.0, 
            "R00307": 1.0, 
            "R00315": -1.0, 
            "R00658": 1.0, 
            "R00756": 1.0, 
            "R00758": 1.0, 
            "R00868": -1.0, 
            "R01012": -1.0, 
            "R01063": 1.0, 
            "R01068": 1.0, 
            "R01154": -1.0, 
            "R01156": -1.0, 
            "R01218": 1.0, 
            "R01440": -1.0, 
            "R01512": -1.0, 
            "R01516": -1.0, 
            "R01621": 1.0, 
            "R01655": 1.0, 
            "R02167": -1.0, 
            "R02664": -1.0, 
            "R04560": 1.0, 
            "R06975": -1.0, 
            "R09093": 1.0
        }, 
        "solvestat": 1, 
        "total_flux_no_exchange": 25.0
    }, 
    "192": {
        "modelstat": 1, 
        "num_reaction": 31, 
        "pathway": {
            "EX_adp": -5.0, 
            "EX_atp": 5.0, 
            "EX_glc": -1.0, 
            "EX_h2o": 5.0, 
            "EX_hplus": 2.0, 
            "EX_nadp": -2.0, 
            "EX_nadph": 2.0, 
            "EX_phosphate": -5.0, 
            "EX_pyruvate": 2.0, 
            "R00024": -1.0, 
            "R00208": 1.0, 
            "R00224": -1.0, 
            "R00304": -1.0, 
            "R00315": -1.0, 
            "R00658": 1.0, 
            "R00710": -1.0, 
            "R00756": 1.0, 
            "R00771": 1.0, 
            "R01015": -1.0, 
            "R01050": -1.0, 
            "R01056": 1.0, 
            "R01061": 1.0, 
            "R01063": 2.0, 
            "R01068": 1.0, 
            "R01512": -3.0, 
            "R01514": -1.0, 
            "R01529": 1.0, 
            "R01621": 1.0, 
            "R01748": -1.0, 
            "R08639": 1.0, 
            "R10555": -1.0
        }, 
        "solvestat": 1, 
        "total_flux_no_exchange": 25.0
    }, 
    "193": {
        "modelstat": 1, 
        "num_reaction": 30, 
        "pathway": {
            "EX_adp": -5.0, 
            "EX_atp": 5.0, 
            "EX_glc": -1.0, 
            "EX_h2o": 5.0, 
            "EX_hplus": 2.0, 
            "EX_nad": -1.0, 
            "EX_nadh": 1.0, 
            "EX_nadp": -1.0, 
            "EX_nadph": 1.0, 
            "EX_phosphate": -5.0, 
            "EX_pyruvate": 2.0, 
            "R00200": -2.0, 
            "R00304": -1.0, 
            "R00658": 2.0, 
            "R00756": 1.0, 
            "R00771": 1.0, 
            "R00959": 1.0, 
            "R01015": -1.0, 
            "R01061": 2.0, 
            "R01068": 1.0, 
            "R01512": -2.0, 
            "R01514": -2.0, 
            "R01519": 1.0, 
            "R01521": 1.0, 
            "R01602": 1.0, 
            "R01737": 1.0, 
            "R01748": -2.0, 
            "R01786": -1.0, 
            "R02035": -1.0, 
            "R10520": -1.0
        }, 
        "solvestat": 1, 
        "total_flux_no_exchange": 25.0
    }, 
    "194": {
        "modelstat": 1, 
        "num_reaction": 29, 
        "pathway": {
            "EX_adp": -5.0, 
            "EX_atp": 5.0, 
            "EX_glc": -1.0, 
            "EX_h2o": 5.0, 
            "EX_hplus": 2.0, 
            "EX_nadp": -2.0, 
            "EX_nadph": 2.0, 
            "EX_phosphate": -5.0, 
            "EX_pyruvate": 2.0, 
            "R00200": -1.0, 
            "R00224": -1.0, 
            "R00304": -1.0, 
            "R00315": -1.0, 
            "R00658": 2.0, 
            "R00710": -1.0, 
            "R00756": 1.0, 
            "R00771": 1.0, 
            "R01015": -1.0, 
            "R01063": 2.0, 
            "R01068": 1.0, 
            "R01512": -2.0, 
            "R01516": -2.0, 
            "R02664": -2.0, 
            "R05651": 1.0, 
            "R05774": 1.0, 
            "R05789": 1.0, 
            "R07136": 1.0, 
            "R07476": -1.0, 
            "R08639": 1.0
        }, 
        "solvestat": 1, 
        "total_flux_no_exchange": 25.0
    }, 
    "195": {
        "modelstat": 1, 
        "num_reaction": 32, 
        "pathway": {
            "EX_adp": -5.0, 
            "EX_atp": 5.0, 
            "EX_glc": -1.0, 
            "EX_h2o": 5.0, 
            "EX_hplus": 2.0, 
            "EX_nad": -1.0, 
            "EX_nadh": 1.0, 
            "EX_nadp": -1.0, 
            "EX_nadph": 1.0, 
            "EX_phosphate": -5.0, 
            "EX_pyruvate": 2.0, 
            "R00200": -2.0, 
            "R00304": -1.0, 
            "R00658": 2.0, 
            "R00756": 1.0, 
            "R00766": -1.0, 
            "R00802": -1.0, 
            "R00805": -1.0, 
            "R00836": 1.0, 
            "R00844": -1.0, 
            "R00845": 1.0, 
            "R00949": -1.0, 
            "R00960": 1.0, 
            "R01061": 1.0, 
            "R01063": 1.0, 
            "R01068": 1.0, 
            "R01662": 2.0, 
            "R02664": -2.0, 
            "R02728": 1.0, 
            "R03321": 1.0, 
            "R03920": -1.0, 
            "R05767": 1.0
        }, 
        "solvestat": 1, 
        "total_flux_no_exchange": 25.0
    }, 
    "196": {
        "modelstat": 1, 
        "num_reaction": 27, 
        "pathway": {
            "EX_adp": -5.0, 
            "EX_atp": 5.0, 
            "EX_glc": -1.0, 
            "EX_h2o": 5.0, 
            "EX_hplus": 2.0, 
            "EX_nadp": -2.0, 
            "EX_nadph": 2.0, 
            "EX_phosphate": -5.0, 
            "EX_pyruvate": 2.0, 
            "R00200": -2.0, 
            "R00339": 2.0, 
            "R00345": 2.0, 
            "R00756": 1.0, 
            "R00766": 1.0, 
            "R00771": 1.0, 
            "R01015": -1.0, 
            "R01063": 2.0, 
            "R01068": 1.0, 
            "R01512": -2.0, 
            "R01514": -2.0, 
            "R01751": -2.0, 
            "R03703": -1.0, 
            "R05607": -1.0, 
            "R05882": -1.0, 
            "R07133": 1.0, 
            "R08639": 1.0, 
            "R10987": 1.0
        }, 
        "solvestat": 1, 
        "total_flux_no_exchange": 25.0
    }, 
    "197": {
        "modelstat": 1, 
        "num_reaction": 30, 
        "pathway": {
            "EX_adp": -5.0, 
            "EX_atp": 5.0, 
            "EX_glc": -1.0, 
            "EX_h2o": 5.0, 
            "EX_hplus": 2.0, 
            "EX_nad": -2.0, 
            "EX_nadh": 2.0, 
            "EX_phosphate": -5.0, 
            "EX_pyruvate": 2.0, 
            "R00200": -1.0, 
            "R00224": -1.0, 
            "R00304": -1.0, 
            "R00315": -1.0, 
            "R00658": 2.0, 
            "R00711": -1.0, 
            "R00756": 1.0, 
            "R00771": 1.0, 
            "R01015": -1.0, 
            "R01061": 1.0, 
            "R01063": 1.0, 
            "R01068": 1.0, 
            "R01512": -2.0, 
            "R01514": -2.0, 
            "R01748": -2.0, 
            "R05651": 1.0, 
            "R05774": 1.0, 
            "R05789": 1.0, 
            "R07136": 1.0, 
            "R07476": -1.0, 
            "R08639": 1.0
        }, 
        "solvestat": 1, 
        "total_flux_no_exchange": 25.0
    }, 
    "198": {
        "modelstat": 1, 
        "num_reaction": 32, 
        "pathway": {
            "EX_adp": -5.0, 
            "EX_atp": 5.0, 
            "EX_glc": -1.0, 
            "EX_h2o": 5.0, 
            "EX_hplus": 2.0, 
            "EX_nad": -2.0, 
            "EX_nadh": 2.0, 
            "EX_phosphate": -5.0, 
            "EX_pyruvate": 2.0, 
            "R00200": -2.0, 
            "R00307": 1.0, 
            "R00584": -1.0, 
            "R00658": 1.0, 
            "R00803": -1.0, 
            "R00805": -1.0, 
            "R00891": 1.0, 
            "R00901": 1.0, 
            "R01015": -1.0, 
            "R01061": 1.0, 
            "R01063": 1.0, 
            "R01070": 1.0, 
            "R01512": -2.0, 
            "R01513": 1.0, 
            "R01514": -1.0, 
            "R01748": -1.0, 
            "R02073": 1.0, 
            "R02433": 1.0, 
            "R04173": -1.0, 
            "R05789": -1.0, 
            "R07137": -1.0, 
            "R07476": 1.0, 
            "R10987": 1.0
        }, 
        "solvestat": 1, 
        "total_flux_no_exchange": 25.0
    }, 
    "199": {
        "modelstat": 1, 
        "num_reaction": 31, 
        "pathway": {
            "EX_adp": -5.0, 
            "EX_atp": 5.0, 
            "EX_glc": -1.0, 
            "EX_h2o": 5.0, 
            "EX_hplus": 2.0, 
            "EX_nad": -1.0, 
            "EX_nadh": 1.0, 
            "EX_nadp": -1.0, 
            "EX_nadph": 1.0, 
            "EX_phosphate": -5.0, 
            "EX_pyruvate": 2.0, 
            "R00026": 1.0, 
            "R00200": -1.0, 
            "R00658": 1.0, 
            "R00802": -2.0, 
            "R00805": -2.0, 
            "R00839": -1.0, 
            "R01063": 1.0, 
            "R01441": -1.0, 
            "R01514": -1.0, 
            "R01516": 1.0, 
            "R01602": -2.0, 
            "R01662": 1.0, 
            "R01748": -1.0, 
            "R02035": 1.0, 
            "R02036": 1.0, 
            "R03920": -2.0, 
            "R05605": 1.0, 
            "R08639": 2.0, 
            "R10520": 1.0, 
            "R10987": 2.0
        }, 
        "solvestat": 1, 
        "total_flux_no_exchange": 26.0
    }, 
    "200": {
        "modelstat": 1, 
        "num_reaction": 30, 
        "pathway": {
            "EX_adp": -5.0, 
            "EX_atp": 5.0, 
            "EX_glc": -1.0, 
            "EX_h2o": 5.0, 
            "EX_hplus": 2.0, 
            "EX_nadp": -2.0, 
            "EX_nadph": 2.0, 
            "EX_phosphate": -5.0, 
            "EX_pyruvate": 2.0, 
            "R00200": -1.0, 
            "R00224": -1.0, 
            "R00307": 1.0, 
            "R00315": -1.0, 
            "R00658": 2.0, 
            "R00711": -1.0, 
            "R00756": 1.0, 
            "R00766": -1.0, 
            "R00805": -1.0, 
            "R00806": 1.0, 
            "R01015": -1.0, 
            "R01063": 2.0, 
            "R01068": 1.0, 
            "R01512": -2.0, 
            "R01516": -2.0, 
            "R02664": -2.0, 
            "R05651": 1.0, 
            "R05774": 1.0, 
            "R05789": 1.0, 
            "R07137": 1.0, 
            "R07476": -1.0
        }, 
        "solvestat": 1, 
        "total_flux_no_exchange": 26.0
    }, 
    "201": {
        "modelstat": 1, 
        "num_reaction": 38, 
        "pathway": {
            "EX_adp": -5.0, 
            "EX_atp": 5.0, 
            "EX_glc": -1.0, 
            "EX_h2o": 5.0, 
            "EX_hplus": 2.0, 
            "EX_nad": -1.0, 
            "EX_nadh": 1.0, 
            "EX_nadp": -1.0, 
            "EX_nadph": 1.0, 
            "EX_phosphate": -5.0, 
            "EX_pyruvate": 2.0, 
            "R00120": 1.0, 
            "R00134": 1.0, 
            "R00200": -1.0, 
            "R00224": -1.0, 
            "R00304": -1.0, 
            "R00315": -1.0, 
            "R00339": 1.0, 
            "R00345": 1.0, 
            "R00602": 1.0, 
            "R00614": 1.0, 
            "R00711": -1.0, 
            "R00949": -1.0, 
            "R00960": 1.0, 
            "R01063": 1.0, 
            "R01108": -1.0, 
            "R01512": -1.0, 
            "R01514": -1.0, 
            "R01529": 1.0, 
            "R01621": 1.0, 
            "R01751": -1.0, 
            "R01788": -1.0, 
            "R02740": 1.0, 
            "R05338": -1.0, 
            "R06947": -1.0, 
            "R07179": 1.0, 
            "R09780": -1.0, 
            "R10055": -1.0
        }, 
        "solvestat": 1, 
        "total_flux_no_exchange": 27.0
    }, 
    "202": {
        "modelstat": 1, 
        "num_reaction": 32, 
        "pathway": {
            "EX_adp": -5.0, 
            "EX_atp": 5.0, 
            "EX_glc": -1.0, 
            "EX_h2o": 5.0, 
            "EX_hplus": 2.0, 
            "EX_nadp": -2.0, 
            "EX_nadph": 2.0, 
            "EX_phosphate": -5.0, 
            "EX_pyruvate": 2.0, 
            "R00024": -1.0, 
            "R00200": -1.0, 
            "R00224": -1.0, 
            "R00304": -1.0, 
            "R00315": -1.0, 
            "R00339": 1.0, 
            "R00345": 1.0, 
            "R00711": -1.0, 
            "R00756": 1.0, 
            "R00771": 1.0, 
            "R00844": -1.0, 
            "R00845": 1.0, 
            "R01050": -1.0, 
            "R01056": 1.0, 
            "R01063": 3.0, 
            "R01068": 1.0, 
            "R01511": 1.0, 
            "R01512": -3.0, 
            "R01529": 1.0, 
            "R01621": 1.0, 
            "R01751": -1.0, 
            "R08639": 1.0, 
            "R10555": -1.0
        }, 
        "solvestat": 1, 
        "total_flux_no_exchange": 27.0
    }, 
    "203": {
        "modelstat": 1, 
        "num_reaction": 35, 
        "pathway": {
            "EX_adp": -5.0, 
            "EX_atp": 5.0, 
            "EX_glc": -1.0, 
            "EX_h2o": 5.0, 
            "EX_hplus": 2.0, 
            "EX_nadp": -2.0, 
            "EX_nadph": 2.0, 
            "EX_phosphate": -5.0, 
            "EX_pyruvate": 2.0, 
            "R00304": -1.0, 
            "R00339": 1.0, 
            "R00345": 1.0, 
            "R00581": -1.0, 
            "R00582": -1.0, 
            "R00949": -1.0, 
            "R00960": 1.0, 
            "R01010": 1.0, 
            "R01012": 1.0, 
            "R01015": -1.0, 
            "R01063": 2.0, 
            "R01388": 1.0, 
            "R01512": -2.0, 
            "R01514": -2.0, 
            "R01681": -1.0, 
            "R01682": 1.0, 
            "R01751": -1.0, 
            "R01788": -1.0, 
            "R01827": -1.0, 
            "R01829": 1.0, 
            "R01845": -1.0, 
            "R02466": -1.0, 
            "R02618": 1.0, 
            "R02740": 1.0, 
            "R04861": 1.0, 
            "R09530": 1.0
        }, 
        "solvestat": 1, 
        "total_flux_no_exchange": 29.0
    }, 
    "204": {
        "modelstat": 1, 
        "num_reaction": 40, 
        "pathway": {
            "EX_adp": -5.0, 
            "EX_atp": 5.0, 
            "EX_glc": -1.0, 
            "EX_h2o": 5.0, 
            "EX_hplus": 2.0, 
            "EX_nad": -1.0, 
            "EX_nadh": 1.0, 
            "EX_nadp": -1.0, 
            "EX_nadph": 1.0, 
            "EX_phosphate": -5.0, 
            "EX_pyruvate": 2.0, 
            "R00200": -1.0, 
            "R00304": -1.0, 
            "R00658": 1.0, 
            "R00756": 1.0, 
            "R00766": -1.0, 
            "R00802": -1.0, 
            "R00805": -1.0, 
            "R00836": 1.0, 
            "R00949": -1.0, 
            "R00960": 1.0, 
            "R01063": 1.0, 
            "R01068": 1.0, 
            "R01446": -1.0, 
            "R01512": -1.0, 
            "R01516": -1.0, 
            "R02262": -1.0, 
            "R02664": -1.0, 
            "R02728": 1.0, 
            "R02739": -1.0, 
            "R02740": 1.0, 
            "R03163": -1.0, 
            "R03241": -1.0, 
            "R03688": 1.0, 
            "R03920": -1.0, 
            "R05767": 1.0, 
            "R08926": 1.0, 
            "R10689": 1.0, 
            "R10690": 1.0, 
            "R10691": 1.0
        }, 
        "solvestat": 1, 
        "total_flux_no_exchange": 29.0
    }, 
    "205": {
        "modelstat": 1, 
        "num_reaction": 31, 
        "pathway": {
            "EX_adp": -5.0, 
            "EX_atp": 5.0, 
            "EX_glc": -1.0, 
            "EX_h2o": 5.0, 
            "EX_hplus": 2.0, 
            "EX_nadp": -2.0, 
            "EX_nadph": 2.0, 
            "EX_phosphate": -5.0, 
            "EX_pyruvate": 2.0, 
            "R00200": -2.0, 
            "R00658": 2.0, 
            "R00756": 1.0, 
            "R00771": 1.0, 
            "R00844": -1.0, 
            "R00845": 1.0, 
            "R00850": 1.0, 
            "R00949": -2.0, 
            "R01063": 2.0, 
            "R01068": 1.0, 
            "R01186": -1.0, 
            "R01193": 1.0, 
            "R01514": -2.0, 
            "R01660": 2.0, 
            "R01748": -2.0, 
            "R03330": 1.0, 
            "R03331": -1.0, 
            "R03393": -1.0, 
            "R03394": -1.0, 
            "R03430": 1.0, 
            "R03434": -1.0, 
            "R10950": 1.0
        }, 
        "solvestat": 1, 
        "total_flux_no_exchange": 29.0
    }, 
    "206": {
        "modelstat": 1, 
        "num_reaction": 36, 
        "pathway": {
            "EX_adp": -5.0, 
            "EX_atp": 5.0, 
            "EX_glc": -1.0, 
            "EX_h2o": 5.0, 
            "EX_hplus": 2.0, 
            "EX_nad": -1.0, 
            "EX_nadh": 1.0, 
            "EX_nadp": -1.0, 
            "EX_nadph": 1.0, 
            "EX_phosphate": -5.0, 
            "EX_pyruvate": 2.0, 
            "R00200": -3.0, 
            "R00304": -2.0, 
            "R00337": 1.0, 
            "R00503": -1.0, 
            "R00658": 2.0, 
            "R00756": 1.0, 
            "R00771": 1.0, 
            "R00949": -1.0, 
            "R00955": -1.0, 
            "R00960": 1.0, 
            "R01012": -1.0, 
            "R01036": 1.0, 
            "R01039": -1.0, 
            "R01063": 1.0, 
            "R01068": 1.0, 
            "R01100": -1.0, 
            "R01512": -1.0, 
            "R01516": -1.0, 
            "R01748": -1.0, 
            "R01788": -1.0, 
            "R02168": -1.0, 
            "R02664": -1.0, 
            "R02737": 1.0, 
            "R10615": 1.0, 
            "R10622": 1.0
        }, 
        "solvestat": 1, 
        "total_flux_no_exchange": 29.0
    }, 
    "207": {
        "modelstat": 1, 
        "num_reaction": 32, 
        "pathway": {
            "EX_adp": -5.0, 
            "EX_atp": 5.0, 
            "EX_glc": -1.0, 
            "EX_h2o": 5.0, 
            "EX_hplus": 2.0, 
            "EX_nad": -2.0, 
            "EX_nadh": 2.0, 
            "EX_phosphate": -5.0, 
            "EX_pyruvate": 2.0, 
            "R00200": -2.0, 
            "R00307": 1.0, 
            "R00503": 1.0, 
            "R00658": 2.0, 
            "R00756": 1.0, 
            "R00766": -1.0, 
            "R00805": -1.0, 
            "R00838": 1.0, 
            "R00955": 1.0, 
            "R00957": 1.0, 
            "R01015": -1.0, 
            "R01061": 2.0, 
            "R01068": 1.0, 
            "R01100": 1.0, 
            "R01101": -1.0, 
            "R01103": 1.0, 
            "R01512": -2.0, 
            "R01514": -2.0, 
            "R01748": -2.0, 
            "R02410": -1.0, 
            "R08639": -1.0, 
            "R10486": -1.0, 
            "R10622": -1.0
        }, 
        "solvestat": 1, 
        "total_flux_no_exchange": 29.0
    }, 
    "208": {
        "modelstat": 1, 
        "num_reaction": 31, 
        "pathway": {
            "EX_adp": -5.0, 
            "EX_atp": 5.0, 
            "EX_glc": -1.0, 
            "EX_h2o": 5.0, 
            "EX_hplus": 2.0, 
            "EX_nad": -2.0, 
            "EX_nadh": 2.0, 
            "EX_phosphate": -5.0, 
            "EX_pyruvate": 2.0, 
            "R00200": -3.0, 
            "R00304": -2.0, 
            "R00658": 2.0, 
            "R00756": 1.0, 
            "R00766": -1.0, 
            "R00802": -1.0, 
            "R00805": -1.0, 
            "R00845": 1.0, 
            "R00850": -1.0, 
            "R00959": 1.0, 
            "R01012": -1.0, 
            "R01039": -1.0, 
            "R01061": 2.0, 
            "R01068": 1.0, 
            "R01512": -2.0, 
            "R01518": -2.0, 
            "R01602": -1.0, 
            "R02740": 1.0, 
            "R03920": -1.0, 
            "R04296": 1.0, 
            "R08639": 1.0, 
            "R10035": 1.0
        }, 
        "solvestat": 1, 
        "total_flux_no_exchange": 29.0
    }, 
    "209": {
        "modelstat": 1, 
        "num_reaction": 34, 
        "pathway": {
            "EX_adp": -5.0, 
            "EX_atp": 5.0, 
            "EX_glc": -1.0, 
            "EX_h2o": 5.0, 
            "EX_hplus": 2.0, 
            "EX_nadp": -2.0, 
            "EX_nadph": 2.0, 
            "EX_phosphate": -5.0, 
            "EX_pyruvate": 2.0, 
            "R00200": -3.0, 
            "R00658": 2.0, 
            "R00756": 1.0, 
            "R00771": 1.0, 
            "R00850": 1.0, 
            "R01012": -1.0, 
            "R01039": -1.0, 
            "R01041": 1.0, 
            "R01063": 1.0, 
            "R01068": 1.0, 
            "R01186": -1.0, 
            "R01193": 1.0, 
            "R01512": -1.0, 
            "R01514": -1.0, 
            "R01748": -2.0, 
            "R03330": 1.0, 
            "R03331": -1.0, 
            "R03393": -1.0, 
            "R03394": -1.0, 
            "R03429": -1.0, 
            "R03434": -1.0, 
            "R03478": -1.0, 
            "R10615": 1.0, 
            "R10950": 1.0, 
            "R10953": 1.0
        }, 
        "solvestat": 1, 
        "total_flux_no_exchange": 29.0
    }, 
    "210": {
        "modelstat": 1, 
        "num_reaction": 32, 
        "pathway": {
            "EX_adp": -5.0, 
            "EX_atp": 5.0, 
            "EX_glc": -1.0, 
            "EX_h2o": 5.0, 
            "EX_hplus": 2.0, 
            "EX_nad": -1.0, 
            "EX_nadh": 1.0, 
            "EX_nadp": -1.0, 
            "EX_nadph": 1.0, 
            "EX_phosphate": -5.0, 
            "EX_pyruvate": 2.0, 
            "R00028": -2.0, 
            "R00200": -2.0, 
            "R00307": 1.0, 
            "R00658": 2.0, 
            "R00756": 1.0, 
            "R00771": 1.0, 
            "R00802": 1.0, 
            "R00803": -1.0, 
            "R01015": -1.0, 
            "R01061": 1.0, 
            "R01063": 1.0, 
            "R01068": 1.0, 
            "R01512": -2.0, 
            "R01514": -2.0, 
            "R01557": 2.0, 
            "R01748": -2.0, 
            "R01786": -1.0, 
            "R02740": -1.0, 
            "R03920": 1.0, 
            "R07265": 2.0, 
            "R08639": 1.0
        }, 
        "solvestat": 1, 
        "total_flux_no_exchange": 29.0
    }, 
    "211": {
        "modelstat": 1, 
        "num_reaction": 39, 
        "pathway": {
            "EX_adp": -5.0, 
            "EX_atp": 5.0, 
            "EX_glc": -1.0, 
            "EX_h2o": 5.0, 
            "EX_hplus": 2.0, 
            "EX_nad": -1.0, 
            "EX_nadh": 1.0, 
            "EX_nadp": -1.0, 
            "EX_nadph": 1.0, 
            "EX_phosphate": -5.0, 
            "EX_pyruvate": 2.0, 
            "R00200": -2.0, 
            "R00272": -1.0, 
            "R00304": -1.0, 
            "R00345": 1.0, 
            "R00355": 1.0, 
            "R00486": 1.0, 
            "R00581": -1.0, 
            "R00658": 1.0, 
            "R00756": 1.0, 
            "R00771": 1.0, 
            "R00891": 1.0, 
            "R00895": -1.0, 
            "R00896": 1.0, 
            "R00949": -1.0, 
            "R01015": -1.0, 
            "R01061": 1.0, 
            "R01063": 1.0, 
            "R01068": 1.0, 
            "R01388": 1.0, 
            "R01512": -1.0, 
            "R01514": -1.0, 
            "R01516": -1.0, 
            "R01650": -1.0, 
            "R01660": 1.0, 
            "R01887": -1.0, 
            "R02664": -1.0, 
            "R03524": 1.0, 
            "R08639": 1.0
        }, 
        "solvestat": 1, 
        "total_flux_no_exchange": 29.0
    }, 
    "212": {
        "modelstat": 1, 
        "num_reaction": 35, 
        "pathway": {
            "EX_adp": -5.0, 
            "EX_atp": 5.0, 
            "EX_glc": -1.0, 
            "EX_h2o": 5.0, 
            "EX_hplus": 2.0, 
            "EX_nad": -1.0, 
            "EX_nadh": 1.0, 
            "EX_nadp": -1.0, 
            "EX_nadph": 1.0, 
            "EX_phosphate": -5.0, 
            "EX_pyruvate": 2.0, 
            "R00200": -1.0, 
            "R00299": 1.0, 
            "R00658": 1.0, 
            "R00766": -1.0, 
            "R00771": -1.0, 
            "R00803": -1.0, 
            "R00805": -1.0, 
            "R00839": -3.0, 
            "R00878": 1.0, 
            "R00949": -1.0, 
            "R00952": 3.0, 
            "R00959": 1.0, 
            "R00960": 1.0, 
            "R01058": 1.0, 
            "R01441": -3.0, 
            "R01514": -1.0, 
            "R01748": -1.0, 
            "R02035": 1.0, 
            "R02036": 1.0, 
            "R02728": 1.0, 
            "R02737": 1.0, 
            "R05605": 1.0, 
            "R05767": 1.0, 
            "R10907": 1.0
        }, 
        "solvestat": 1, 
        "total_flux_no_exchange": 30.0
    }, 
    "213": {
        "modelstat": 1, 
        "num_reaction": 39, 
        "pathway": {
            "EX_adp": -5.0, 
            "EX_atp": 5.0, 
            "EX_glc": -1.0, 
            "EX_h2o": 5.0, 
            "EX_hplus": 2.0, 
            "EX_nad": -2.0, 
            "EX_nadh": 2.0, 
            "EX_phosphate": -5.0, 
            "EX_pyruvate": 2.0, 
            "R00200": -1.0, 
            "R00224": -1.0, 
            "R00229": -1.0, 
            "R00238": -1.0, 
            "R00271": 1.0, 
            "R00272": -1.0, 
            "R00304": -1.0, 
            "R00339": 2.0, 
            "R00345": 1.0, 
            "R00408": -1.0, 
            "R00490": 1.0, 
            "R00710": -1.0, 
            "R00713": -1.0, 
            "R00756": 1.0, 
            "R00771": 1.0, 
            "R01015": -1.0, 
            "R01061": 2.0, 
            "R01068": 1.0, 
            "R01512": -2.0, 
            "R01514": -2.0, 
            "R01751": -2.0, 
            "R01933": 1.0, 
            "R01934": 1.0, 
            "R02487": 1.0, 
            "R03444": 1.0, 
            "R04371": -1.0, 
            "R05576": 1.0, 
            "R05595": 1.0, 
            "R07165": -1.0, 
            "R08639": 1.0
        }, 
        "solvestat": 1, 
        "total_flux_no_exchange": 35.0
    }, 
    "214": {
        "modelstat": 1, 
        "num_reaction": 42, 
        "pathway": {
            "EX_adp": -5.0, 
            "EX_atp": 5.0, 
            "EX_glc": -1.0, 
            "EX_h2o": 5.0, 
            "EX_hplus": 2.0, 
            "EX_nad": -1.0, 
            "EX_nadh": 1.0, 
            "EX_nadp": -1.0, 
            "EX_nadph": 1.0, 
            "EX_phosphate": -5.0, 
            "EX_pyruvate": 2.0, 
            "R00200": -2.0, 
            "R00250": 1.0, 
            "R00286": 1.0, 
            "R00396": -1.0, 
            "R00643": -1.0, 
            "R00658": 2.0, 
            "R00756": 1.0, 
            "R00772": 1.0, 
            "R00883": -1.0, 
            "R00889": -1.0, 
            "R01015": -1.0, 
            "R01063": 2.0, 
            "R01068": 1.0, 
            "R01481": -1.0, 
            "R01512": -2.0, 
            "R01514": -2.0, 
            "R01748": -2.0, 
            "R01818": -1.0, 
            "R02293": -1.0, 
            "R02639": 1.0, 
            "R02640": 1.0, 
            "R03703": -1.0, 
            "R03821": -1.0, 
            "R04785": -1.0, 
            "R05882": -1.0, 
            "R06977": -1.0, 
            "R07674": -1.0, 
            "R07675": -1.0, 
            "R07678": -1.0, 
            "R08358": 1.0, 
            "R08615": 1.0
        }, 
        "solvestat": 1, 
        "total_flux_no_exchange": 37.0
    }, 
    "215": {
        "modelstat": 1, 
        "num_reaction": 39, 
        "pathway": {
            "EX_adp": -5.0, 
            "EX_atp": 5.0, 
            "EX_glc": -1.0, 
            "EX_h2o": 5.0, 
            "EX_hplus": 2.0, 
            "EX_nad": -2.0, 
            "EX_nadh": 2.0, 
            "EX_phosphate": -5.0, 
            "EX_pyruvate": 2.0, 
            "R00024": -1.0, 
            "R00200": -1.0, 
            "R00604": -1.0, 
            "R00658": 2.0, 
            "R00756": 1.0, 
            "R00771": 1.0, 
            "R00845": 1.0, 
            "R00848": -1.0, 
            "R00941": -1.0, 
            "R01012": 1.0, 
            "R01015": -1.0, 
            "R01050": -1.0, 
            "R01056": 1.0, 
            "R01061": 4.0, 
            "R01068": 1.0, 
            "R01440": 1.0, 
            "R01512": -2.0, 
            "R01519": 1.0, 
            "R01529": 1.0, 
            "R01662": 2.0, 
            "R01741": 1.0, 
            "R02034": -1.0, 
            "R02035": -1.0, 
            "R02658": 1.0, 
            "R02664": -2.0, 
            "R04560": 1.0, 
            "R06975": -1.0, 
            "R07147": 1.0, 
            "R10520": -1.0, 
            "R10555": -1.0
        }, 
        "solvestat": 1, 
        "total_flux_no_exchange": 37.0
    }
}
