# Supplementary material for: Pareto Optimality Explanation of the Glycolytic Alternatives in Nature
Source: Sci Rep. 2019 Feb 22;9:2633. doi: 10.1038/s41598-019-38836-9 (PMC6384925; doi:10.1038/s41598-019-38836-9)
Supplement: Supplementary file 2 — Supplementary Dataset [file 41598_2019_38836_MOESM2_ESM.zip › Supplementary_File_1.xlsx]

## Sheet: reaction_list
reaction_id	description	EC_number	reaction_elemental_balance	reaction_equation	reaction_equation_with_metaolite_id	reaction_formula	reaction newly added to DB v2	pH_7.0_dG0_prime (kJ/mol)	pH_7.0_dG0_std (kJ/mol)	dG_cannot_estimate_by_component_contribution	pH_7.0_dG_prime_lo (kJ/mol)	pH_7.0_dG_prime_up (kJ/mol)	rxntype_from_dG	reaction_type_curated	reaction_reversibility_curated	lower_bound (mmol/gDW h)	upper_bound (mmol/gDW h)	Jankowski_drG0_prime(kcal/mol)_pH7_I0_1M	Jankowski_SE(dGr)(kcal/mol)	Jankowski_Rationale
FACOAE120	Fatty-acid-CoA thioesterase (dodecanoate)	3.1.2.2	All balanced	Lauroyl-CoA + H2O <=> CoA + Dodecanoic acid	C01832 + C00001 <=> C00010 + C02679	H2O + C33H58N7O17P3S <=> C21H36N7O16P3S + C12H24O2	FALSE	-24.9919	1.44938	0	-87.7765	-2.1611	0	0	Irreversible forward	0	1000
R00004	diphosphate phosphohydrolase; pyrophosphate phosphohydrolase	3.6.1.1	All balanced	Diphosphate + H2O <=> 2 Orthophosphate	C00013 + C00001 <=> 2 C00009	H4P2O7 + H2O <=> 2 H3PO4	FALSE	-15.7809	0.192788	0	-78.5655	7.04986	1	1	Reversible	-1000	1000	-5.391	1.22474
R00005	urea-1-carboxylate amidohydrolase	3.5.1.54	All balanced	Urea-1-carboxylate + H2O <=> 2 CO2 + 2 Ammonia	C01010 + C00001 <=> 2 C00011 + 2 C00014	C2H4N2O3 + H2O <=> 2 CO2 + 2 NH3	FALSE	-78.5268	7.72477	0	-209.804	-67.1114	0	0	Irreversible forward	0	1000	-9.623	1.77593
R00006	pyruvate:pyruvate acetaldehydetransferase (decarboxylating); 2-acetolactate pyruvate-lyase (carboxylating)	2.2.1.6	All balanced	2-Acetolactate + CO2 <=> 2 Pyruvate	C00900 + C00011 <=> 2 C00022	C5H8O4 + CO2 <=> 2 C3H4O3	FALSE	32.2535	3.77283	0	-24.8234	89.3304	1	1	Reversible	-1000	1000	10.53	0.730313
R00008	4-hydroxy-4-methyl-2-oxoglutarate pyruvate-lyase (pyruvate-forming)	4.1.3.17	All balanced	Parapyruvate <=> 2 Pyruvate	C06033 <=> 2 C00022	C6H8O6 <=> 2 C3H4O3	FALSE	16.289	2.36957	0	-46.4956	39.1197	1	1	Reversible	-1000	1000	3.17	0.436072
R00009	hydrogen-peroxide:hydrogen-peroxide oxidoreductase	1.11.1.6;1.11.1.21	All balanced	2 Hydrogen peroxide <=> Oxygen + 2 H2O	2 C00027 <=> C00007 + 2 C00001	2 H2O2 <=> O2 + 2 H2O	FALSE	-193.068	6.80688	0	-215.899	-130.283	0	0	Irreversible forward	0	1000	-45.3543	1.5
R00010	alpha,alpha-trehalose glucohydrolase	3.2.1.28	All balanced	alpha,alpha-Trehalose + H2O <=> 2 D-Glucose	C01083 + C00001 <=> 2 C00031	C12H22O11 + H2O <=> 2 C6H12O6	FALSE	-11.6594	1.08775	0	-74.444	11.1714	1	1	Reversible	-1000	1000	-3.113	0.692797
R00011	Mn(II):hydrogen-peroxide oxidoreductase	1.11.1.13	All balanced	2 Manganese(2+) + Hydrogen peroxide + 2 H+ <=> 2 Manganese(3+) + 2 H2O	2 C19610 + C00027 + 2 C00080 <=> 2 C19611 + 2 C00001	2 Mn + H2O2 + 2 H <=> 2 Mn + 2 H2O	FALSE	74.2718	0	1	0	0	1	1	Reversible	-1000	1000	Not calculated	Not calculated	Charge imbalanced
R00012	GTP:GTP guanylyltransferase	2.7.7.45	All balanced	2 GTP <=> Diphosphate + P1,P4-Bis(5'-guanosyl) tetraphosphate	2 C00044 <=> C00013 + C01261	2 C10H16N5O14P3 <=> H4P2O7 + C20H28N10O21P4	FALSE	14.9895	7.65733	0	-42.0874	72.0664	1	1	Reversible	-1000	1000	1.07	0.746895
R00013	glyoxylate carboxy-lyase (dimerizing; tartronate-semialdehyde-forming)	4.1.1.47	All balanced	2 Glyoxylate <=> 2-Hydroxy-3-oxopropanoate + CO2	2 C00048 <=> C01146 + C00011	2 C2H2O3 <=> C3H4O4 + CO2	FALSE	-19.6354	4.48534	0	-76.7124	37.4415	1	0	Irreversible forward	0	1000	-10.57	0.680043
R00014	pyruvate:thiamin diphosphate acetaldehydetransferase (decarboxylating)	1.2.4.1;2.2.1.6;4.1.1.1	All balanced	Pyruvate + Thiamin diphosphate <=> 2-(alpha-Hydroxyethyl)thiamine diphosphate + CO2	C00022 + C00068 <=> C05125 + C00011	C3H4O3 + C12H19N4O7P2S <=> C14H23N4O8P2S + CO2	FALSE	-29.4553	3.46674	0	-86.5322	27.6216	1	1	Reversible	-1000	1000	-6.87	0.764453
R00015	sucrose:sucrose 1'-beta-D-fructosyltransferase; sucrose:sucrose 1F-beta-D-fructosyltransferase	2.4.1.99	All balanced	2 Sucrose <=> D-Glucose + 1F-beta-D-Fructosylsucrose	2 C00089 <=> C00031 + C03661	2 C12H22O11 <=> C6H12O6 + C18H32O16	FALSE	-6.11563	5.45599	0	-63.1925	50.9613	1	1	Reversible	-1000	1000	0	2
R00018	putrescine:putrescine 4-aminobutyltransferase (ammonia-forming)	2.5.1.44	All balanced	2 Putrescine <=> sym-Homospermidine + Ammonia	2 C00134 <=> C06366 + C00014	2 C4H12N2 <=> C8H21N3 + NH3	FALSE	-0.857394	4.0994	0	-57.9343	56.2195	1	1	Reversible	-1000	1000	-0.52	1.10166
R00022	chitobiose N-acetylglucosaminohydrolase	3.2.1.52	All balanced	Chitobiose + H2O <=> 2 N-Acetyl-D-glucosamine	C01674 + C00001 <=> 2 C00140	C16H28N2O11 + H2O <=> 2 C8H15NO6	FALSE	-13.8287	3.37493	0	-76.6133	9.00208	1	1	Reversible	-1000	1000	-3.113	0.692797
R00023	hydroxylamine:NAD+ oxidoreductase; NADH:hyponitrite oxidoreductase	1.7.1.5	All balanced	2 Hydroxylamine + 2 NAD+ <=> Hyponitrite + 2 NADH + 2 H+	2 C00192 + 2 C00003 <=> C01818 + 2 C00004 + 2 C00080	2 NH3O + 2 C21H28N7O14P2 <=> N2H2O2 + 2 C21H29N7O14P2 + 2 H	FALSE	-84.7495	0	1	0	0	1	1	Reversible	-1000	1000	18.4708	6.85004
R00024	3-phospho-D-glycerate carboxy-lyase (dimerizing; D-ribulose-1,5-bisphosphate-forming)	4.1.1.39	All balanced	D-Ribulose 1,5-bisphosphate + CO2 + H2O <=> 2 3-Phospho-D-glycerate	C01182 + C00011 + C00001 <=> 2 C00197	C5H12O11P2 + CO2 + H2O <=> 2 C3H7O7P	FALSE	-28.3708	3.81378	0	-85.4477	28.7062	1	2	Irreversible backward	-1000	0	-7.913	0.762682
R00025	ethylnitronate:oxygen 2-oxidoreductase (nitrite-forming)	1.13.12.16	COPNS balanced. H (1.0)	Ethylnitronate + Oxygen + Reduced FMN <=> Acetaldehyde + Nitrite + FMN + H2O	C18091 + C00007 + C01847 <=> C00084 + C00088 + C00061 + C00001	C2H4NO2 + O2 + C17H23N4O9P <=> C2H4O + HNO2 + C17H21N4O9P + H2O	FALSE	-409.736	100000	1	0	0	1	1	Reversible	-1000	1000	Not calculated	Not calculated	Involves groups with unknown energies
R00026	cellobiose glucohydrolase	3.2.1.21	All balanced	Cellobiose + H2O <=> 2 beta-D-Glucose	C00185 + C00001 <=> 2 C00221	C12H22O11 + H2O <=> 2 C6H12O6	FALSE	-11.5323	3.10547	0	-74.3169	11.2985	1	1	Reversible	-1000	1000	-3.113	0.692797
R00027	2-hydroxy-1,2-diphenylethanone benzaldehyde-lyase (benzaldehyde-forming)	4.1.2.38	All balanced	Benzoin <=> 2 Benzaldehyde	C01408 <=> 2 C00261	C14H12O2 <=> 2 C7H6O	FALSE	7.75609	1.86459	0	-55.0285	30.5869	1	1	Reversible	-1000	1000	2.47	0.486692
R00028	maltose glucohydrolase	3.2.1.20	All balanced	Maltose + H2O <=> 2 alpha-D-Glucose	C00208 + C00001 <=> 2 C00267	C12H22O11 + H2O <=> 2 C6H12O6	FALSE	-13.1728	2.86712	0	-75.9574	9.65799	1	1	Reversible	-1000	1000	-3.113	0.692797
R00031	1,2-benzenediol:oxygen oxidoreductase	1.10.3.1;1.14.18.1	All balanced	Oxygen + 2 L-Tyrosine <=> 2 3,4-Dihydroxy-L-phenylalanine	C00007 + 2 C00082 <=> 2 C00355	O2 + 2 C9H11NO3 <=> 2 C9H11NO4	FALSE	-519.28	9.90552	0	-570.649	-427.957	0	0	Irreversible forward	0	1000	-82.8797	0.886587
R00032	beta-carotene:oxygen 15,15'-oxidoreductase (bond-cleaving)	1.13.11.63	All balanced	beta-Carotene + Oxygen <=> 2 Retinal	C02094 + C00007 <=> 2 C00376	C40H56 + O2 <=> 2 C20H28O	FALSE	-364.534	5.07107	0	-421.611	-307.457	0	0	Irreversible forward	0	1000	-87.4597	1.50755
R00033	thiamine:oxygen 5-oxidoreductase	1.1.3.23	All balanced	Thiamine + Oxygen <=> Hydrogen peroxide + Thiamine aldehyde	C00378 + C00007 <=> C00027 + C05856	C12H17N4OS + O2 <=> H2O2 + C12H15N4OS	FALSE	-110.32	4.27018	0	-167.397	-53.2431	0	0	Irreversible forward	0	1000	-26.4897	0.741944
R00036	5-aminolevulinate hydro-lyase (adding 5-aminolevulinate and cyclizing; porphobilinogen-forming)	4.2.1.24	All balanced	2 5-Aminolevulinate <=> Porphobilinogen + 2 H2O	2 C00430 <=> C00931 + 2 C00001	2 C5H9NO3 <=> C10H14N2O4 + 2 H2O	FALSE	-109.542	4.01312	0	-132.372	-46.757	0	0	Irreversible forward	0	1000	-15.304	1.69176
R00038	4-hydroxy-3-hexanone propanal-lyase (propanal-forming)	4.1.2.35	All balanced	2 Propanal <=> 4-Hydroxyhexan-3-one	2 C00479 <=> C02948	2 C3H6O <=> C6H12O2	FALSE	-10.0353	1.17143	0	-32.8661	52.7493	1	1	Reversible	-1000	1000	-4.02	0.423402
R00039	raffinose:raffinose 1F-alpha-D-galactosyltransferase	2.4.1.166	All balanced	2 Raffinose <=> Lychnose + Sucrose	2 C00492 <=> C08242 + C00089	2 C18H32O16 <=> C24H42O21 + C12H22O11	FALSE	0.974792	3.22684	0	-56.1021	58.0517	1	1	Reversible	-1000	1000	0	2
R00042	4-hydroxyphenylpyruvate:oxygen oxidoreductase (decarboxylating)	1.2.3.13	All balanced	2 3-(4-Hydroxyphenyl)pyruvate + Oxygen <=> 2 4-Hydroxyphenylacetate + 2 CO2	2 C01179 + C00007 <=> 2 C00642 + 2 C00011	2 C9H8O4 + O2 <=> 2 C8H8O3 + 2 CO2	FALSE	-670.662	11.26	0	-790.524	-590.755	0	0	Irreversible forward	0	1000	-136.56	1.23027
R00043	1,2-bis(4-hydroxy-3-methoxyphenyl)ethylene:oxygen oxidoreductase (alpha-beta-bond-cleaving)	1.13.11.43	All balanced	1,2-Bis(4-hydroxy-3-methoxyphenyl)ethylene + Oxygen <=> 2 4-Hydroxy-3-methoxy-benzaldehyde	C04547 + C00007 <=> 2 C00755	C16H16O4 + O2 <=> 2 C8H8O3	FALSE	-368.532	3.29102	0	-425.608	-311.455	0	0	Irreversible forward	0	1000	-83.7797	1.2347
R00044	columbamine:oxygen oxidoreductase (cyclizing)	1.21.3.2	All balanced	2 Columbamine + Oxygen <=> 2 Berberine + 2 H2O	2 C01795 + C00007 <=> 2 C00757 + 2 C00001	2 C20H20NO4 + O2 <=> 2 C20H18NO4 + 2 H2O	FALSE	-478.649	4.59364	0	-530.018	-387.326	0	0	Irreversible forward	0	1000	-121.354	4.76983
R00045	3,4-dihydroxy-L-phenylalanine:oxygen oxidoreductase	1.10.3.1;1.14.18.1	All balanced	Oxygen + 2 3,4-Dihydroxy-L-phenylalanine <=> 2 Dopaquinone + 2 H2O	C00007 + 2 C00355 <=> 2 C00822 + 2 C00001	O2 + 2 C9H11NO4 <=> 2 C9H9NO4 + 2 H2O	FALSE	-381.592	12.2662	0	-432.961	-290.269	0	0	Irreversible forward	0	1000	-79.7337	3.53462
R00048	(R)-3-((R)-3-Hydroxybutanoyloxy)-butanoate hydroxybutanoylhydrolase	3.1.1.22	All balanced	(R)-3-((R)-3-Hydroxybutanoyloxy)butanoate + H2O <=> 2 (R)-3-Hydroxybutanoate	C04546 + C00001 <=> 2 C01089	C8H14O5 + H2O <=> 2 C4H8O3	FALSE	-49.3458	4.95253	0	-112.13	-26.515	0	0	Irreversible forward	0	1000	-2.143	0.675486
R00049	1-O-galloyl-beta-D-glucose:1-O-galloyl-beta-D-glucose O-galloyltransferase	2.3.1.90	All balanced	2 1-O-Galloyl-beta-D-glucose <=> D-Glucose + 1-O,6-O-Digalloyl-beta-D-glucose	2 C01158 <=> C00031 + C04101	2 C13H16O10 <=> C6H12O6 + C20H20O14	FALSE	-8.15174	1.47019	0	-65.2287	48.9252	1	1	Reversible	-1000	1000	0	2
R00053	digallate acylhydrolase; tannin acylhydrolase	3.1.1.20	All balanced	Digallate + H2O <=> 2 Gallate	C01572 + C00001 <=> 2 C01424	C14H10O9 + H2O <=> 2 C7H6O5	FALSE	-56.7768	3.08874	0	-119.561	-33.9461	0	0	Irreversible forward	0	1000	-2.143	0.675486
R00054	orsellinate-depside hydrolase	3.1.1.40	All balanced	Lecanoric acid + H2O <=> 2 Orsellinate	C02868 + C00001 <=> 2 C01839	C16H14O7 + H2O <=> 2 C8H8O4	FALSE	-57.0943	3.08874	0	-119.879	-34.2635	0	0	Irreversible forward	0	1000	-2.143	0.675486
R00055	inosine:oxygen 5'-oxidoreductase	1.1.3.28	All balanced	2 Inosine + Oxygen <=> 2 5'-Oxoinosine + 2 H2O	2 C00294 + C00007 <=> 2 C01993 + 2 C00001	2 C10H12N4O5 + O2 <=> 2 C10H10N4O5 + 2 H2O	FALSE	-423.999	7.27851	0	-475.368	-332.676	0	0	Irreversible forward	0	1000	-98.3337	1.20496
R00058	catechol:oxygen oxidoreductase; 1,2-benzenediol:oxygen oxidoreductase	1.10.3.1;1.14.18.1	All balanced	Oxygen + 2 Catechol <=> 2 o-Benzoquinone + 2 H2O	C00007 + 2 C00090 <=> 2 C02351 + 2 C00001	O2 + 2 C6H6O2 <=> 2 C6H4O2 + 2 H2O	FALSE	-270.511	17.3151	0	-321.88	-179.187	0	0	Irreversible forward	0	1000	-82.1737	3.60255
R00059	N-(6-aminohexanoyl)-6-aminohexanoate amidohydrolase	3.5.1.46	All balanced	N-(6-Aminohexanoyl)-6-aminohexanoate + H2O <=> 2 6-Aminohexanoate	C01255 + C00001 <=> 2 C02378	C12H24N2O3 + H2O <=> 2 C6H13NO2	FALSE	3.48787	1.69935	0	-59.2967	26.3186	1	1	Reversible	-1000	1000	-0.463	0.848213
R00060	Sulochrin:oxygen oxidoreductase (cyclizing, (+)-specific)	1.21.3.4	All balanced	Oxygen + 2 Sulochrin <=> 2 (+)-Bisdechlorogeodin + 2 H2O	C00007 + 2 C00495 <=> 2 C03036 + 2 C00001	O2 + 2 C17H16O7 <=> 2 C17H14O7 + 2 H2O	FALSE	-778.446	282843	1	0	0	1	1	Reversible	-1000	1000	Not calculated	Not calculated	Involves unknown structures
R00061	sulochrin:oxygen oxidoreductase (cyclizing, (-)-specific)	1.21.3.5	All balanced	Oxygen + 2 Sulochrin <=> 2 (-)-Bisdechlorogeodin + 2 H2O	C00007 + 2 C00495 <=> 2 C03040 + 2 C00001	O2 + 2 C17H16O7 <=> 2 C17H14O7 + 2 H2O	FALSE	-778.446	282843	1	0	0	1	1	Reversible	-1000	1000	Not calculated	Not calculated	Involves unknown structures
R00062	bilirubin-glucuronoside:bilirubin-glucuronoside D-glucuronosyltransferase	2.4.1.95	All balanced	2 Bilirubin-glucuronoside <=> Bilirubin + Bilirubin beta-diglucuronide	2 C03374 <=> C00486 + C05787	2 C39H44N4O12 <=> C33H36N4O6 + C45H52N4O18	FALSE	0.00859229	0	1	0	0	1	1	Reversible	-1000	1000	0	2
R00063	1-O-sinapoyl-beta-D-glucose:1-O-sinapoyl-beta-D-glucose 1-O-sinapoyltransferase; 1-O-(4-hydroxy-3,5-dimethoxycinnamoyl)-beta-D-glucoside:1-O-(4-hydroxy-3,5-dimethoxycinnamoyl-beta-D-glucoside 1-O-sinapoyltransferase	2.3.1.103	All balanced	2 1-O-Sinapoyl-beta-D-glucose <=> 1,2-Bis-O-sinapoyl-beta-D-glucoside + D-Glucose	2 C01175 <=> C04275 + C00031	2 C17H22O10 <=> C28H32O14 + C6H12O6	FALSE	-6.49535	3.99503	0	-63.5723	50.5816	1	1	Reversible	-1000	1000	0	2
R00066	6,7-Dimethyl-8-(1-D-ribityl)lumazine:6,7-dimethyl-8-(1-D-ribityl)lumazine 2,3-butanediyltransferase	2.5.1.9	All balanced	2 6,7-Dimethyl-8-(D-ribityl)lumazine <=> Riboflavin + 5-Amino-6-(1-D-ribitylamino)uracil	2 C04332 <=> C00255 + C04732	2 C13H18N4O6 <=> C17H20N4O6 + C9H16N4O6	FALSE	-162.726	22.5112	0	-219.803	-105.649	0	0	Irreversible forward	0	1000	Not calculated	Not calculated	Involves compounds with unlabeled atoms
R00068	L-ascorbate:oxygen oxidoreductase	1.10.3.3	All balanced	Oxygen + 2 Ascorbate <=> 2 Dehydroascorbate + 2 H2O	C00007 + 2 C00072 <=> 2 C05422 + 2 C00001	O2 + 2 C6H8O6 <=> 2 C6H6O6 + 2 H2O	FALSE	0.00773398	0	1	0	0	1	1	Reversible	-1000	1000	-103.894	3.00501
R00069	4-imidazolone-5-propanoate:oxygen oxidoreductase	1.14.13.-;1.17.3.2	All balanced	Hydantoin-5-propionate + Hydrogen peroxide <=> 4-Imidazolone-5-propanoate + Oxygen + H2O	C05565 + C00027 <=> C03680 + C00007 + C00001	C6H8N2O4 + H2O2 <=> C6H8N2O3 + O2 + H2O	FALSE	161.247	6.18155	0	104.17	218.324	2	2	Irreversible backward	-1000	0	134.22	2.30498
R00070	D-urobilinogen:oxygen oxidoreductase	null	All balanced	2 D-Urobilinogen + Oxygen <=> 2 D-Urobilin + 2 H2O	2 C05791 + C00007 <=> 2 C05795 + 2 C00001	2 C33H42N4O6 + O2 <=> 2 C33H40N4O6 + 2 H2O	FALSE	-670.974	22.4212	0	-722.344	-579.651	0	0	Irreversible forward	0	1000	-84.1137	5.30316
R00072	thiamine-aldehyde:oxygen 5-oxidoreductase	1.1.3.23	All balanced	Thiamine aldehyde + Oxygen + H2O <=> Hydrogen peroxide + Thiamine acetic ac	C05856 + C00007 + C00001 <=> C00027 + C02892	C12H15N4OS + O2 + H2O <=> H2O2 + C12H15N4O2S	FALSE	-168.973	4.34181	0	-226.05	-111.896	0	0	Irreversible forward	0	1000	-41.5127	0.888379
R00074	2-aminophenol:oxygen oxidoreductase (dimerizing)	1.10.3.4	All balanced	4 2-Aminophenol + 3 Oxygen <=> 2 2-Aminophenoxazin-3-one + 6 H2O	4 C01987 + 3 C00007 <=> 2 C02161 + 6 C00001	4 C6H7NO + 3 O2 <=> 2 C12H8N2O2 + 6 H2O	TRUE	-975.763	200000	1	0	0	1	1	Reversible	-1000	1000	-286.301	7.35181
R00075	S-adenosyl-L-methionine:S-adenosyl-L-methionine 3-amino-3-carboxypropyltransferase	2.5.1.43	All balanced	3 S-Adenosyl-L-methionine <=> 3 5'-Methylthioadenosine + Nicotianamine	3 C00019 <=> 3 C00170 + C05324	3 C15H22N6O5S <=> 3 C11H15N5O3S + C12H21N3O6	FALSE	-11.1682	316228	1	0	0	1	1	Reversible	-1000	1000	-34.08	6.66635
R00078	Fe(II):oxygen oxidoreductase; Fe2+:oxygen oxidoreductase	1.16.3.1	All balanced	Oxygen + 4 Fe2+ + 4 H+ <=> 4 Fe3+ + 2 H2O	C00007 + 4 C14818 + 4 C00080 <=> 4 C14819 + 2 C00001	O2 + 4 Fe + 4 H <=> 4 Fe + 2 H2O	FALSE	-46.9046	17.0787	0	-155.351	101.495	1	1	Reversible	-1000	1000	-8.1737	3.04138
R00080	Catechol:oxygen oxidoreductase (dimerizing)	1.1.3.14;1.10.3.1	All balanced	4 Catechol + 3 Oxygen <=> 6 H2O + 2 Dibenzo[1,4]dioxin-2,3-dione	4 C00090 + 3 C00007 <=> 6 C00001 + 2 C03861	4 C6H6O2 + 3 O2 <=> 6 H2O + 2 C12H6O4	FALSE	-645.779	400000	1	0	0	1	1	Reversible	-1000	1000	-264.921	7.47911
R00084	porphobilinogen:(4-[2-carboxyethyl]-3-[carboxymethyl]pyrrol-2-yl)methyltransferase (hydrolysing); porphobilinogen ammonia-lyase (polymerizing)	2.5.1.61	All balanced	4 Porphobilinogen + H2O <=> Hydroxymethylbilane + 4 Ammonia	4 C00931 + C00001 <=> C01024 + 4 C00014	4 C10H14N2O4 + H2O <=> C40H46N4O17 + 4 NH3	FALSE	-128.702	8.28236	0	-277.102	-20.2555	0	0	Irreversible forward	0	1000	-25.973	2.61392
R00085	ATP diphosphohydrolase (phosphate-forming)	3.6.1.5	All balanced	ATP + 2 H2O <=> AMP + 2 Orthophosphate	C00002 + 2 C00001 <=> C00020 + 2 C00009	C10H16N5O13P3 + 2 H2O <=> C10H14N5O7P + 2 H3PO4	FALSE	-50.2355	0.603659	0	-147.266	-33.1124	0	0	Irreversible forward	0	1000	-13.634	1.43511
R00086	ATP phosphohydrolase	3.6.1.3;3.6.1.5;3.6.1.8;3.6.1.15;3.6.3.1;3.6.3.2;3.6.3.3;3.6.3.4;3.6.3.5;3.6.3.6;3.6.3.7;3.6.3.8;3.6.3.9;3.6.3.10;3.6.3.11;3.6.3.12;3.6.3.14;3.6.3.15;3.6.3.16;3.6.3.17;3.6.3.18;3.6.3.19;3.6.3.20;3.6.3.21;3.6.3.22;3.6.3.23;3.6.3.24;3.6.3.25;3.6.3.26;3.6.3.27;3.6.3.28;3.6.3.29;3.6.3.30;3.6.3.31;3.6.3.32;3.6.3.33;3.6.3.34;3.6.3.35;3.6.3.36;3.6.3.37;3.6.3.38;3.6.3.39;3.6.3.40;3.6.3.41;3.6.3.42;3.6.3.…	All balanced	ATP + H2O <=> ADP + Orthophosphate	C00002 + C00001 <=> C00008 + C00009	C10H16N5O13P3 + H2O <=> C10H15N5O10P2 + H3PO4	FALSE	-26.3975	0.307902	0	-89.1821	-3.56675	0	0	Irreversible forward	0	1000	-6.817	0.717554
R00087	ATP diphosphohydrolase (diphosphate-forming); ATP pyrophosphohydrolase	3.6.1.8	All balanced	ATP + H2O <=> AMP + Diphosphate	C00002 + C00001 <=> C00020 + C00013	C10H16N5O13P3 + H2O <=> C10H14N5O7P + H4P2O7	FALSE	-34.4545	0.580502	0	-97.2392	-11.6238	0	0	Irreversible forward	0	1000	-8.243	0.748021
R00088	ATP aminohydrolase	3.5.4.17;3.5.4.18	All balanced	ATP + H2O <=> ITP + Ammonia	C00002 + C00001 <=> C00081 + C00014	C10H16N5O13P3 + H2O <=> C10H15N4O14P3 + NH3	FALSE	-57.8166	3.58163	0	-120.601	-34.9858	0	0	Irreversible forward	0	1000	-8.483	1.31518
R00089	ATP diphosphate-lyase (cyclizing; 3',5'-cyclic-AMP-forming)	4.6.1.1	All balanced	ATP <=> 3',5'-Cyclic AMP + Diphosphate	C00002 <=> C00575 + C00013	C10H16N5O13P3 <=> C10H12N5O6P + H4P2O7	FALSE	7.04313	0.999099	0	-55.7415	29.8739	1	0	Irreversible forward	0	1000	1.05	2.1824
R00090	NADH:hydrogen-peroxide oxidoreductase	1.11.1.1	All balanced	Hydrogen peroxide + NADH + H+ <=> NAD+ + 2 H2O	C00027 + C00004 + C00080 <=> C00003 + 2 C00001	H2O2 + C21H29N7O14P2 + H <=> C21H28N7O14P2 + 2 H2O	FALSE	-326.5	3.28858	0	-349.331	-263.716	0	0	Irreversible forward	0	1000	-77.064	1.53103
R00091	CoA:NAD+ oxidoreductase	null	All balanced	NAD+ + 2 CoA <=> CoA-disulfide + NADH + H+	C00003 + 2 C00010 <=> C02015 + C00004 + C00080	C21H28N7O14P2 + 2 C21H36N7O16P3S <=> C42H70N14O32P6S2 + C21H29N7O14P2 + H	FALSE	-6.37239	3.35151	0	-57.7416	84.9507	1	1	Reversible	-1000	1000	2.918	2.03765
R00092	Fe2+:NAD+ oxidoreductase; NADH:Fe3+ oxidoreductase	1.16.1.7	COPNS balanced. H (2.0)	NAD+ + 2 Fe2+ <=> NADH + H+ + 2 Fe3+	C00003 + 2 C14818 <=> C00004 + C00080 + 2 C14819	C21H28N7O14P2 + 2 Fe <=> C21H29N7O14P2 + H + 2 Fe	FALSE	206.514	8.39101	0	120.899	292.129	2	2	Irreversible backward	-1000	0	50.3	1.75899
R00093	L-glutamate:NAD+ oxidoreductase (transaminating)	1.4.1.14	All balanced	2 L-Glutamate + NAD+ <=> L-Glutamine + 2-Oxoglutarate + NADH + H+	2 C00025 + C00003 <=> C00064 + C00026 + C00004 + C00080	2 C5H9NO4 + C21H28N7O14P2 <=> C5H10N2O3 + C5H6O5 + C21H29N7O14P2 + H	FALSE	49.3499	0.911644	0	-36.2655	134.965	1	1	Reversible	-1000	1000	13.41	1.24978
R00094	glutathione:NAD+ oxidoreductase	1.8.1.7	All balanced	2 Glutathione + NAD+ <=> Glutathione disulfide + NADH + H+	2 C00051 + C00003 <=> C00127 + C00004 + C00080	2 C10H17N3O6S + C21H28N7O14P2 <=> C20H32N6O12S2 + C21H29N7O14P2 + H	FALSE	16.4448	0.851647	0	-34.9244	107.768	1	1	Reversible	-1000	1000	2.918	2.03765
R00095	NADH:monodehydroascorbate oxidoreductase	1.6.5.4	All balanced	NAD+ + 2 Ascorbate <=> NADH + 2 Monodehydroascorbate + H+	C00003 + 2 C00072 <=> C00004 + 2 C01041 + C00080	C21H28N7O14P2 + 2 C6H8O6 <=> C21H29N7O14P2 + 2 C6H7O6 + H	FALSE	-89.5043	200000	1	0	0	1	1	Reversible	-1000	1000	Not calculated	Not calculated	Charge imbalanced
R00097	NADH:cob(III)alamine oxidoreductase	1.16.1.3	All balanced	NAD+ + 2 Cob(II)alamin + 2 H2O + H+ <=> NADH + 2 Aquacob(III)alamin	C00003 + 2 C00541 + 2 C00001 + C00080 <=> C00004 + 2 C00992	C21H28N7O14P2 + 2 C62H88CoN13O14P + 2 H2O + H <=> C21H29N7O14P2 + 2 C62H90CoN13O15P	FALSE	-123.47	0	1	0	0	1	1	Reversible	-1000	1000	Not calculated	Not calculated	Charge imbalanced|Involves compounds with unlabeled atoms
R00099	cob(I)alamin:NAD+ oxidoreductase; NADH:cob(II)alamin oxidoreductase	1.16.1.4	All balanced	NAD+ + 2 Cob(I)alamin <=> NADH + H+ + 2 Cob(II)alamin	C00003 + 2 C00853 <=> C00004 + C00080 + 2 C00541	C21H28N7O14P2 + 2 C62H89CoN13O14P <=> C21H29N7O14P2 + H + 2 C62H88CoN13O14P	FALSE	38.7165	0	1	0	0	1	1	Reversible	-1000	1000	Not calculated	Not calculated	Involves compounds with unlabeled atoms
R00102	NAD+ glycohydrolase	3.2.2.5;3.2.2.6;3.5.1.-	COPNS balanced. H (-1.0)	NAD+ + H2O <=> Nicotinamide + ADP-ribose	C00003 + C00001 <=> C00153 + C00301	C21H28N7O14P2 + H2O <=> C6H6N2O + C15H23N5O14P2	FALSE	-34.9485	3.22686	0	-97.7331	-12.1177	0	0	Irreversible forward	0	1000	-3.673	1.02208
R00103	NAD+ phosphohydrolase	3.6.1.9;3.6.1.22	COPNS balanced. H (-1.0)	NAD+ + H2O <=> AMP + Nicotinamide D-ribonucleotide	C00003 + C00001 <=> C00020 + C00455	C21H28N7O14P2 + H2O <=> C10H14N5O7P + C11H15N2O8P	FALSE	-36.01	3.01652	0	-98.7946	-13.1792	0	0	Irreversible forward	0	1000	-9.313	0.746895
R00104	ATP:NAD+ 2'-phosphotransferase	2.7.1.23	All balanced	ATP + NAD+ <=> ADP + NADP+	C00002 + C00003 <=> C00008 + C00006	C10H16N5O13P3 + C21H28N7O14P2 <=> C10H15N5O10P2 + C21H29N7O17P3	FALSE	-11.8313	2.96014	0	-68.9082	45.2456	1	1	Reversible	-1000	1000	-4.5	0.23673
R00105	ATP:NADH 2'-phosphotransferase	2.7.1.86	All balanced	ATP + NADH <=> ADP + NADPH	C00002 + C00004 <=> C00008 + C00005	C10H16N5O13P3 + C21H29N7O14P2 <=> C10H15N5O10P2 + C21H30N7O17P3	FALSE	-10.8518	2.97955	0	-67.9287	46.2251	1	1	Reversible	-1000	1000	-4.5	0.23673
R00106	NADPH:ferricytochrome oxidoreductase	1.6.2.4	All balanced	NADPH + 2 Ferricytochrome <=> NADP+ + 2 Ferrocytochrome + H+	C00005 + 2 C00923 <=> C00006 + 2 C00924 + C00080	C21H30N7O17P3 + 2 C33H30FeN4O4 <=> C21H29N7O17P3 + 2 C33H30FeN4O4 + H	FALSE	-36.2759	0	1	0	0	1	1	Reversible	-1000	1000	Not calculated	Not calculated	Involves unknown structures
R00107	cob(II)alamin:NADP+ oxidoreductase; NADPH:aquacob(III)alamin oxidoreductase	1.16.1.5	All balanced	NADPH + 2 Aquacob(III)alamin <=> NADP+ + 2 Cob(II)alamin + 2 H2O + H+	C00005 + 2 C00992 <=> C00006 + 2 C00541 + 2 C00001 + C00080	C21H30N7O17P3 + 2 C62H90CoN13O15P <=> C21H29N7O17P3 + 2 C62H88CoN13O14P + 2 H2O + H	FALSE	125.911	0	1	0	0	1	1	Reversible	-1000	1000	Not calculated	Not calculated	Charge imbalanced|Involves compounds with unlabeled atoms
R00111	N-(omega)-Hydroxyarginine,NADPH:oxygen oxidoreductase (nitric-oxide-forming)	1.14.13.39;1.14.13.165	All balanced	NADPH + 2 N(omega)-Hydroxyarginine + 2 Oxygen + H+ <=> NADP+ + 2 Nitric oxide + 2 L-Citrulline + 2 H2O	C00005 + 2 C05933 + 2 C00007 + C00080 <=> C00006 + 2 C00533 + 2 C00327 + 2 C00001	C21H30N7O17P3 + 2 C6H14N4O3 + 2 O2 + H <=> C21H29N7O17P3 + 2 NO + 2 C6H13N3O3 + 2 H2O	FALSE	44.834	0	1	0	0	1	1	Reversible	-1000	1000	Not calculated	Not calculated	Charge imbalanced|Involves compounds with unlabeled atoms
R00112	NADPH:NAD+ oxidoreductase	1.6.1.1;1.6.1.2;1.6.1.3	All balanced	NADPH + NAD+ <=> NADP+ + NADH	C00005 + C00003 <=> C00006 + C00004	C21H30N7O17P3 + C21H28N7O14P2 <=> C21H29N7O17P3 + C21H29N7O14P2	FALSE	-0.979479	0.339554	0	-58.0564	56.0974	1	1	Reversible	-1000	1000	0	2
R00113	NADPH:hydrogen-peroxide oxidoreductase	1.11.1.2	All balanced	Hydrogen peroxide + NADPH + H+ <=> NADP+ + 2 H2O	C00027 + C00005 + C00080 <=> C00006 + 2 C00001	H2O2 + C21H30N7O17P3 + H <=> C21H29N7O17P3 + 2 H2O	FALSE	-327.48	3.29497	0	-350.31	-264.695	0	0	Irreversible forward	0	1000	-77.064	1.53103
R00114	L-Glutamate:NADP+ oxidoreductase (transaminating)	1.4.1.13	All balanced	2 L-Glutamate + NADP+ <=> L-Glutamine + 2-Oxoglutarate + NADPH + H+	2 C00025 + C00006 <=> C00064 + C00026 + C00005 + C00080	2 C5H9NO4 + C21H29N7O17P3 <=> C5H10N2O3 + C5H6O5 + C21H30N7O17P3 + H	FALSE	50.3293	0.952837	0	-35.286	135.945	1	1	Reversible	-1000	1000	13.41	1.24978
R00115	glutathione:NADP+ oxidoreductase	1.8.1.7	All balanced	2 Glutathione + NADP+ <=> Glutathione disulfide + NADPH + H+	2 C00051 + C00006 <=> C00127 + C00005 + C00080	2 C10H17N3O6S + C21H29N7O17P3 <=> C20H32N6O12S2 + C21H30N7O17P3 + H	FALSE	17.4243	0.791503	0	-33.9449	108.747	1	1	Reversible	-1000	1000	2.918	2.03765
R00118	NADP+ 2'-phosphohydrolase	3.1.3.-	All balanced	NADP+ + H2O <=> Orthophosphate + NAD+	C00006 + C00001 <=> C00009 + C00003	C21H29N7O17P3 + H2O <=> H3PO4 + C21H28N7O14P2	FALSE	-14.5662	2.97611	0	-77.3508	8.26453	1	1	Reversible	-1000	1000	-2.317	0.735634
R00119	NADP+:nicotinate ADP-ribosyltransferase	2.4.99.20	All balanced	NADP+ + Nicotinate <=> Nicotinamide + Nicotinic acid adenine dinucleotide phosphate	C00006 + C00253 <=> C00153 + C13051	C21H29N7O17P3 + C6H5NO2 <=> C6H6N2O + C21H28N6O18P3	FALSE	-9.25883	3.10707	0	-66.3358	47.8181	1	1	Reversible	-1000	1000	-3.673	1.02208
R00120	glutathione:oxygen oxidoreductase	1.8.3.3	All balanced	Oxygen + 2 Glutathione <=> Glutathione disulfide + Hydrogen peroxide	C00007 + 2 C00051 <=> C00127 + C00027	O2 + 2 C10H17N3O6S <=> C20H32N6O12S2 + H2O2	FALSE	-116.988	4.30113	0	-168.357	-25.6645	0	0	Irreversible forward	0	1000	-28.7917	1.88626
R00122	ADP phosphohydrolase	3.6.1.5	All balanced	ADP + H2O <=> AMP + Orthophosphate	C00008 + C00001 <=> C00020 + C00009	C10H15N5O10P2 + H2O <=> C10H14N5O7P + H3PO4	FALSE	-23.8379	0.316879	0	-86.6225	-1.00717	0	0	Irreversible forward	0	1000	-6.817	0.717554
R00123	ADP aminohydrolase	3.5.4.7;3.5.4.17	All balanced	ADP + H2O <=> IDP + Ammonia	C00008 + C00001 <=> C00104 + C00014	C10H15N5O10P2 + H2O <=> C10H14N4O11P2 + NH3	FALSE	-61.5342	3.85589	0	-124.319	-38.7034	0	0	Irreversible forward	0	1000	-8.483	1.31518
R00125	P1,P4-bis(5'-adenosyl)-tetraphosphate nucleotidebisphosphohydrolase	3.6.1.41	All balanced	P1,P4-Bis(5'-adenosyl)tetraphosphate + H2O <=> 2 ADP	C01260 + C00001 <=> 2 C00008	C20H28N10O19P4 + H2O <=> 2 C10H15N5O10P2	FALSE	-35.8469	9.32174	0	-98.6315	-13.0161	0	0	Irreversible forward	0	1000	-9.313	0.746895
R00126	ADP:ATP adenylyltransferase	2.7.7.53	All balanced	ADP + ATP <=> Orthophosphate + P1,P4-Bis(5'-adenosyl)tetraphosphate	C00008 + C00002 <=> C00009 + C01260	C10H15N5O10P2 + C10H16N5O13P3 <=> H3PO4 + C20H28N10O19P4	FALSE	9.44938	9.32055	0	-47.6275	66.5263	1	0	Irreversible forward	0	1000	2.496	0.736864
R00127	ATP:AMP phosphotransferase	2.7.4.3	All balanced	ATP + AMP <=> 2 ADP	C00002 + C00020 <=> 2 C00008	C10H16N5O13P3 + C10H14N5O7P <=> 2 C10H15N5O10P2	FALSE	-2.55958	0.161332	0	-59.6365	54.5173	1	1	Reversible	-1000	1000	0	2
R00128	Adenosine-tetraphosphate phosphohydrolase	3.6.1.14	All balanced	Adenosine tetraphosphate + H2O <=> ATP + Orthophosphate	C03483 + C00001 <=> C00002 + C00009	C10H17N5O16P4 + H2O <=> C10H16N5O13P3 + H3PO4	FALSE	-32.3886	2.97705	0	-95.1732	-9.55779	0	0	Irreversible forward	0	1000	-6.817	0.717554
R00129	(6S)-6beta-hydroxy-1,4,5,6-tetrahydronicotinamide-adenine dinucleotide hydro-lyase (ATP-hydrolysing, NADH-forming)	4.2.1.93	All balanced	ATP + (6S)-6beta-Hydroxy-1,4,5,6-tetrahydronicotinamide-adenine dinucleotide <=> ADP + Orthophosphate + NADH	C00002 + C04856 <=> C00008 + C00009 + C00004	C10H16N5O13P3 + C21H31N7O15P2 <=> C10H15N5O10P2 + H3PO4 + C21H29N7O14P2	FALSE	-55.2275	3.64933	0	-146.551	-3.85824	0	0	Irreversible forward	0	1000	-13.104	0.855465
R00130	ATP:dephospho-CoA 3'-phosphotransferase	2.7.1.24	All balanced	ATP + Dephospho-CoA <=> ADP + CoA	C00002 + C00882 <=> C00008 + C00010	C10H16N5O13P3 + C21H35N7O13P2S <=> C10H15N5O10P2 + C21H36N7O16P3S	FALSE	3.65311	2.96014	0	-53.4238	60.73	1	0	Irreversible forward	0	1000	-4.5	0.23673
R00131	Urea amidohydrolase	3.5.1.5	All balanced	Urea + H2O <=> CO2 + 2 Ammonia	C00086 + C00001 <=> C00011 + 2 C00014	CH4N2O + H2O <=> CO2 + 2 NH3	FALSE	-29.9123	4.59782	0	-126.943	-12.7892	0	0	Irreversible forward	0	1000	-5.753	1.32288
R00132	carbonate hydro-lyase (carbon-dioxide-forming); carbonic acid hydro-lyase	4.2.1.1	All balanced	Carbonic acid <=> CO2 + H2O	C01353 <=> C00011 + C00001	H2CO3 <=> CO2 + H2O	FALSE	3.17056	4.26089	0	-25.3679	31.709	1	1	Reversible	-1000	1000	0.843	0.866025
R00134	formate:NADP+ oxidoreductase	1.2.1.43	All balanced	Formate + NADP+ <=> CO2 + NADPH + H+	C00058 + C00006 <=> C00011 + C00005 + C00080	CH2O2 + C21H29N7O17P3 <=> CO2 + C21H30N7O17P3 + H	FALSE	-13.115	3.31442	0	-70.192	43.9619	1	1	Reversible	-1000	1000	-3.09	1.26256
R00137	ATP:nicotinamide-nucleotide adenylyltransferase	2.7.7.1;2.7.7.18	COPNS balanced. H (1.0)	ATP + Nicotinamide D-ribonucleotide <=> Diphosphate + NAD+	C00002 + C00455 <=> C00013 + C00003	C10H16N5O13P3 + C11H15N2O8P <=> H4P2O7 + C21H28N7O14P2	FALSE	1.55543	2.96014	0	-55.5215	58.6323	1	0	Irreversible forward	0	1000	1.07	0.746895
R00138	Triphosphate phosphohydrolase	3.6.1.25	All balanced	Triphosphate + H2O <=> Diphosphate + Orthophosphate	C00536 + C00001 <=> C00013 + C00009	P3H5O10 + H2O <=> H4P2O7 + H3PO4	FALSE	-31.8208	0	1	0	0	1	1	Reversible	-1000	1000	Not calculated	Not calculated	Involves groups with unknown energies
R00139	ATP:2'-deoxy-5-hydroxymethylcytidine-5'-diphosphate phosphotransferase	2.7.4.6	All balanced	2'-Deoxy-5-hydroxymethylcytidine-5'-diphosphate + ATP <=> 2'-Deoxy-5-hydroxymethylcytidine-5'-triphosphate + ADP	C11038 + C00002 <=> C11039 + C00008	C10H17N3O11P2 + C10H16N5O13P3 <=> C10H18N3O14P3 + C10H15N5O10P2	FALSE	2.66394	1.25948	0	-54.413	59.7409	1	1	Reversible	-1000	1000	0	2
R00140	ATP:5-hydroxymethyldeoxycytidylate phosphotransferase	2.7.4.12	All balanced	2'-Deoxy-5-hydroxymethylcytidine-5'-diphosphate + ADP <=> 5-Hydroxymethyldeoxycytidylate + ATP	C11038 + C00008 <=> C03997 + C00002	C10H17N3O11P2 + C10H15N5O10P2 <=> C10H16N3O8P + C10H16N5O13P3	FALSE	-0.180023	1.27619	0	-57.2569	56.8969	1	1	Reversible	-1000	1000	0	2
R00141	ATP:ammonia phosphotransferase	2.7.3.8	All balanced	ATP + Ammonia <=> ADP + Phosphoramidate	C00002 + C00014 <=> C00008 + C02306	C10H16N5O13P3 + NH3 <=> C10H15N5O10P2 + PNH4O3	FALSE	-37.2056	0	1	0	0	1	1	Reversible	-1000	1000	Not calculated	Not calculated	Atoms imbalanced|Charge imbalanced|H imbalanced|Involves groups with unknown energies
R00143	ammonia:NAD+ oxidoreductase; NADH:hydroxylamine oxidoreductase	1.7.1.10;1.7.99.1	All balanced	Ammonia + NAD+ + H2O <=> Hydroxylamine + NADH + H+	C00014 + C00003 + C00001 <=> C00192 + C00004 + C00080	NH3 + C21H28N7O14P2 + H2O <=> NH3O + C21H29N7O14P2 + H	FALSE	-82.2797	0	1	0	0	1	1	Reversible	-1000	1000	22.9716	1.49308
R00149	Carbon-dioxide:ammonia ligase (ADP-forming,carbamate-phosphorylating)	6.3.4.16	All balanced	2 ATP + Ammonia + CO2 + H2O <=> 2 ADP + Orthophosphate + Carbamoyl phosphate	2 C00002 + C00014 + C00011 + C00001 <=> 2 C00008 + C00009 + C00169	2 C10H16N5O13P3 + NH3 + CO2 + H2O <=> 2 C10H15N5O10P2 + H3PO4 + CH4NO5P	FALSE	-0.0238321	4.0083	0	-114.178	114.13	1	0	Irreversible forward	0	1000	-7.377	1.16074
R00150	ATP:carbamate phosphotransferase	2.7.2.2	All balanced	ATP + Ammonia + CO2 <=> ADP + Carbamoyl phosphate	C00002 + C00014 + C00011 <=> C00008 + C00169	C10H16N5O13P3 + NH3 + CO2 <=> C10H15N5O10P2 + CH4NO5P	FALSE	26.3737	4.00475	0	-24.9955	117.697	1	0	Irreversible forward	0	1000	-0.56	0.895919
R00152	hydrogen cyanide aminohydrolase	3.5.5.-	All balanced	Hydrogen cyanide + 2 H2O <=> Ammonia + Formate	C01326 + 2 C00001 <=> C00014 + C00058	CHN + 2 H2O <=> NH3 + CH2O2	FALSE	-73.6808	3.45797	0	-136.465	-50.85	0	0	Irreversible forward	0	1000	Not calculated	Not calculated	Atoms imbalanced|Charge imbalanced|H imbalanced
R00155	UDP phosphohydrolase	3.6.1.5;3.6.1.6	All balanced	UDP + H2O <=> UMP + Orthophosphate	C00015 + C00001 <=> C00105 + C00009	C9H14N2O12P2 + H2O <=> C9H13N2O9P + H3PO4	FALSE	-21.2478	3.22116	0	-84.0324	1.58297	1	1	Reversible	-1000	1000	-6.817	0.717554
R00156	ATP:UDP phosphotransferase	2.7.4.6	All balanced	ATP + UDP <=> ADP + UTP	C00002 + C00015 <=> C00008 + C00075	C10H16N5O13P3 + C9H14N2O12P2 <=> C10H15N5O10P2 + C9H15N2O15P3	FALSE	-2.34672	1.27505	0	-59.4236	54.7302	1	1	Reversible	-1000	1000	0	2
R00157	Uridine triphosphate:AMP phosphotransferase; UTP:AMP phosphotransferase	2.7.4.10	All balanced	UTP + AMP <=> UDP + ADP	C00075 + C00020 <=> C00015 + C00008	C9H15N2O15P3 + C10H14N5O7P <=> C9H14N2O12P2 + C10H15N5O10P2	FALSE	-0.212857	1.27974	0	-57.2898	56.8641	1	1	Reversible	-1000	1000	0	2
R00158	ATP:UMP phosphotransferase	2.7.4.4;2.7.4.14;2.7.4.22	All balanced	ATP + UMP <=> ADP + UDP	C00002 + C00105 <=> C00008 + C00015	C10H16N5O13P3 + C9H13N2O9P <=> C10H15N5O10P2 + C9H14N2O12P2	FALSE	-5.14972	3.22307	0	-62.2266	51.9272	1	1	Reversible	-1000	1000	0	2
R00159	UTP phosphohydrolase	3.6.1.5;3.6.1.39	All balanced	UTP + H2O <=> UDP + Orthophosphate	C00075 + C00001 <=> C00015 + C00009	C9H15N2O15P3 + H2O <=> C9H14N2O12P2 + H3PO4	FALSE	-24.0508	1.27021	0	-86.8354	-1.22003	0	0	Irreversible forward	0	1000	-6.817	0.717554
R00160	FAD nucleotidohydrolase	3.6.1.9;3.6.1.18	All balanced	FAD + H2O <=> AMP + FMN	C00016 + C00001 <=> C00020 + C00061	C27H33N9O15P2 + H2O <=> C10H14N5O7P + C17H21N4O9P	FALSE	-23.1983	4.79836	0	-85.9829	-0.367553	0	0	Irreversible forward	0	1000	Not calculated	Not calculated	Involves compounds with unlabeled atoms
R00161	ATP:FMN adenylyltransferase	2.7.7.2	All balanced	ATP + FMN <=> Diphosphate + FAD	C00002 + C00061 <=> C00013 + C00016	C10H16N5O13P3 + C17H21N4O9P <=> H4P2O7 + C27H33N9O15P2	FALSE	-11.2562	4.80223	0	-68.3331	45.8207	1	0	Irreversible forward	0	1000	Not calculated	Not calculated	Involves compounds with unlabeled atoms
R00173	pyridoxal-5'-phosphate phosphohydrolase	3.1.3.74	All balanced	Pyridoxal phosphate + H2O <=> Pyridoxal + Orthophosphate	C00018 + C00001 <=> C00250 + C00009	C8H10NO6P + H2O <=> C8H9NO3 + H3PO4	FALSE	-12.3563	1.97579	0	-75.1409	10.4744	1	1	Reversible	-1000	1000	-2.317	0.735634
R00174	ATP:pyridoxal 5'-phosphotransferase	2.7.1.35	All balanced	ATP + Pyridoxal <=> ADP + Pyridoxal phosphate	C00002 + C00250 <=> C00008 + C00018	C10H16N5O13P3 + C8H9NO3 <=> C10H15N5O10P2 + C8H10NO6P	FALSE	-14.0412	1.976	0	-71.1181	43.0357	1	1	Reversible	-1000	1000	-4.5	0.23673
R00175	S-Adenosyl-L-methionine hydrolase	3.3.1.2	All balanced	S-Adenosyl-L-methionine + H2O <=> 5'-Methylthioadenosine + L-Homoserine	C00019 + C00001 <=> C00170 + C00263	C15H22N6O5S + H2O <=> C11H15N5O3S + C4H9NO3	FALSE	53.2027	100000	1	0	0	1	1	Reversible	-1000	1000	-7.473	2.23964
R00177	ATP:L-methionine S-adenosyltransferase	2.5.1.6	All balanced	Orthophosphate + Diphosphate + S-Adenosyl-L-methionine <=> ATP + L-Methionine + H2O	C00009 + C00013 + C00019 <=> C00002 + C00073 + C00001	H3PO4 + H4P2O7 + C15H22N6O5S <=> C10H16N5O13P3 + C5H11NO2S + H2O	FALSE	93.7925	100000	1	0	0	1	2	Irreversible backward	-1000	0	3.087	2.36324
R00178	S-adenosyl-L-methionine carboxy-lyase [(5-deoxy-5-adenosyl)(3-aminopropyl)methylsulfonium-forming]	4.1.1.50	All balanced	S-Adenosyl-L-methionine + H+ <=> S-Adenosylmethioninamine + CO2	C00019 + C00080 <=> C01137 + C00011	C15H22N6O5S + H <=> C14H23N6O3S + CO2	FALSE	-22.3351	3.10548	0	-85.1197	0.495665	1	1	Reversible	-1000	1000	-3.09	0.5417
R00179	S-adenosyl-L-methionine methylthioadenosine-lyase (1-aminocyclopropane-1-carboxylate-forming)	4.4.1.14	All balanced	S-Adenosyl-L-methionine <=> 1-Aminocyclopropane-1-carboxylate + 5'-Methylthioadenosine	C00019 <=> C01234 + C00170	C15H22N6O5S <=> C4H7NO2 + C11H15N5O3S	FALSE	-30.4198	100000	1	0	0	1	1	Reversible	-1000	1000	-3.05	2.76738
R00180	S-Adenosyl-L-methionine alkyltransferase (cyclizing)	2.5.1.4	All balanced	S-Adenosyl-L-methionine <=> 5'-Methylthioadenosine + Homoserine lactone	C00019 <=> C00170 + C02926	C15H22N6O5S <=> C11H15N5O3S + C4H7NO2	FALSE	71.1414	100000	1	0	0	1	1	Reversible	-1000	1000	1.85	2.39306
R00181	AMP aminohydrolase	3.5.4.6;3.5.4.17	All balanced	AMP + H2O <=> IMP + Ammonia	C00020 + C00001 <=> C00130 + C00014	C10H14N5O7P + H2O <=> C10H13N4O8P + NH3	FALSE	-31.5734	1.93542	0	-94.358	-8.74262	0	0	Irreversible forward	0	1000	-8.483	1.31518
R00182	AMP phosphoribohydrolase	3.2.2.4	All balanced	AMP + H2O <=> Adenine + D-Ribose 5-phosphate	C00020 + C00001 <=> C00147 + C00117	C10H14N5O7P + H2O <=> C5H5N5 + C5H11O8P	FALSE	-17.6581	1.51386	0	-80.4427	5.17271	1	1	Reversible	-1000	1000	-0.733	0.964152
R00183	adenosine 5'-monophosphate phosphohydrolase	3.1.3.5	All balanced	AMP + H2O <=> Adenosine + Orthophosphate	C00020 + C00001 <=> C00212 + C00009	C10H14N5O7P + H2O <=> C10H13N5O4 + H3PO4	FALSE	-14.1951	1.42482	0	-76.9797	8.63568	1	1	Reversible	-1000	1000	-2.317	0.735634
R00184	P1,P4-bis(5'-adenosyl)-tetraphosphate adenylohydrolase	3.6.1.17;3.6.1.61	All balanced	P1,P4-Bis(5'-adenosyl)tetraphosphate + H2O <=> ATP + AMP	C01260 + C00001 <=> C00002 + C00020	C20H28N10O19P4 + H2O <=> C10H16N5O13P3 + C10H14N5O7P	FALSE	-33.2873	9.32046	0	-96.0719	-10.4565	0	0	Irreversible forward	0	1000	-9.313	0.746895
R00185	ATP:adenosine 5'-phosphotransferase	2.7.1.20;2.7.1.74	All balanced	ATP + Adenosine <=> ADP + AMP	C00002 + C00212 <=> C00008 + C00020	C10H16N5O13P3 + C10H13N5O4 <=> C10H15N5O10P2 + C10H14N5O7P	FALSE	-12.2024	1.44101	0	-69.2793	44.8745	1	1	Reversible	-1000	1000	-4.5	0.23673
R00187	P1,P3-bis(5'-adenosyl)-triphosphate adenylohydrolase	3.6.1.29	All balanced	P1,P3-Bis(5'-adenosyl) triphosphate + H2O <=> ADP + AMP	C06197 + C00001 <=> C00008 + C00020	C20H27N10O16P3 + H2O <=> C10H15N5O10P2 + C10H14N5O7P	FALSE	-42.5309	0	1	0	0	1	1	Reversible	-1000	1000	-9.313	0.746895
R00188	adenosine-3',5'-bisphosphate 3'-phosphohydrolase	3.1.3.7	All balanced	Adenosine 3',5'-bisphosphate + H2O <=> AMP + Orthophosphate	C00054 + C00001 <=> C00020 + C00009	C10H15N5O10P2 + H2O <=> C10H14N5O7P + H3PO4	FALSE	-10.7818	3.06943	0	-73.5664	12.049	1	1	Reversible	-1000	1000	-2.317	0.735634
R00189	deamido-NAD+:ammonia ligase (AMP-forming)	6.3.1.5;6.3.5.1	All balanced	ATP + Deamino-NAD+ + Ammonia <=> AMP + Diphosphate + NAD+	C00002 + C00857 + C00014 <=> C00020 + C00013 + C00003	C10H16N5O13P3 + C21H27N6O15P2 + NH3 <=> C10H14N5O7P + H4P2O7 + C21H28N7O14P2	FALSE	-16.2952	2.76487	0	-101.911	69.3201	1	1	Reversible	-1000	1000	-3.52	0.913741
R00190	AMP:diphosphate phospho-D-ribosyltransferase	2.4.2.7;2.4.2.8	All balanced	AMP + Diphosphate <=> Adenine + 5-Phospho-alpha-D-ribose 1-diphosphate	C00020 + C00013 <=> C00147 + C00119	C10H14N5O7P + H4P2O7 <=> C5H5N5 + C5H13O14P3	FALSE	17.1505	1.3493	0	-39.9264	74.2274	1	1	Reversible	-1000	1000	3.01	0.976667
R00191	adenosine 3',5'-phosphate 5'-nucleotidohydrolase	3.1.4.17;3.1.4.53	All balanced	3',5'-Cyclic AMP + H2O <=> AMP	C00575 + C00001 <=> C00020	C10H12N5O6P + H2O <=> C10H14N5O7P	FALSE	-41.4977	1.13737	0	-70.0361	-12.9592	0	0	Irreversible forward	0	1000	-9.293	2.16871
R00192	S-Adenosyl-L-homocysteine hydrolase	3.3.1.1	All balanced	S-Adenosyl-L-homocysteine + H2O <=> Adenosine + L-Homocysteine	C00021 + C00001 <=> C00212 + C00155	C14H20N6O5S + H2O <=> C10H13N5O4 + C4H9NO2S	FALSE	34.7379	2.96014	0	-28.0467	57.5687	1	1	Reversible	-1000	1000	5.673	1.10362
R00193	S-Adenosyl-L-homocysteine aminohydrolase	3.5.4.28	All balanced	S-Adenosyl-L-homocysteine + H2O <=> S-Inosyl-L-homocysteine + Ammonia	C00021 + C00001 <=> C03431 + C00014	C14H20N6O5S + H2O <=> C14H19N5O6S + NH3	FALSE	-23.5811	2.84309	0	-86.3657	-0.750303	0	0	Irreversible forward	0	1000	3.707	0.790846
R00194	S-Adenosyl-L-homocysteine homocysteinylribohydrolase	3.2.2.9	All balanced	S-Adenosyl-L-homocysteine + H2O <=> S-Ribosyl-L-homocysteine + Adenine	C00021 + C00001 <=> C03539 + C00147	C14H20N6O5S + H2O <=> C9H17NO6S + C5H5N5	FALSE	-14.8454	2.74006	0	-77.6301	7.98533	1	1	Reversible	-1000	1000	-0.733	0.964152
R00195	2,3-diaminopropanoate ammonia-lyase (adding water; pyruvate-forming)	4.3.1.15	All balanced	2,3-Diaminopropanoate + H2O <=> Pyruvate + 2 Ammonia	C06393 + C00001 <=> C00022 + 2 C00014	C3H8N2O2 + H2O <=> C3H4O3 + 2 NH3	FALSE	-5.49711	3.60453	0	-102.528	11.626	1	1	Reversible	-1000	1000	-3.803	1.22754
R00198	(R)-Lactate:ferricytochrome-c-553 2-oxidoreductase	1.1.2.5	All balanced	(R)-Lactate + 2 Ferricytochrome c-553 <=> Pyruvate + 2 Ferrocytochrome c-553 + 2 H+	C00256 + 2 C01070 <=> C00022 + 2 C01071 + 2 C00080	C3H6O3 + 2 C42H52FeN8O6S2 <=> C3H4O3 + 2 C42H52FeN8O6S2 + 2 H	TRUE	-81.0926	0	1	0	0	1	1	Reversible	-1000	1000	Not calculated	Not calculated	Involves unknown structures
R00199	ATP:pyruvate,water phosphotransferase	2.7.9.2	All balanced	ATP + Pyruvate + H2O <=> AMP + Phosphoenolpyruvate + Orthophosphate	C00002 + C00022 + C00001 <=> C00020 + C00074 + C00009	C10H16N5O13P3 + C3H4O3 + H2O <=> C10H14N5O7P + C3H5O6P + H3PO4	FALSE	3.8354	0.502848	0	-87.4877	55.2046	1	0	Irreversible forward	0	1000	-2.207	0.98629
R00200	ATP:pyruvate 2-O-phosphotransferase	2.7.1.40	All balanced	ATP + Pyruvate <=> ADP + Phosphoenolpyruvate	C00002 + C00022 <=> C00008 + C00074	C10H16N5O13P3 + C3H4O3 <=> C10H15N5O10P2 + C3H5O6P	FALSE	27.6733	0.427797	0	-29.4036	84.7503	1	2	Irreversible backward	-1000	0	4.61	0.654305
R00203	pyruvaldehyde:NAD+ oxidoreductase; 2-oxopropanal:NAD+ oxidoreductase	1.2.1.22;1.2.1.23	All balanced	Methylglyoxal + NAD+ + H2O <=> Pyruvate + NADH + H+	C00546 + C00003 + C00001 <=> C00022 + C00004 + C00080	C3H4O2 + C21H28N7O14P2 + H2O <=> C3H4O3 + C21H29N7O14P2 + H	FALSE	-29.0584	2.08979	0	-86.1354	28.0185	1	1	Reversible	-1000	1000	-9.803	1.17612
R00205	2-Oxopropanal:NADP+ oxidoreductase	1.2.1.49	All balanced	Methylglyoxal + NADP+ + H2O <=> Pyruvate + NADPH + H+	C00546 + C00006 + C00001 <=> C00022 + C00005 + C00080	C3H4O2 + C21H29N7O17P3 + H2O <=> C3H4O3 + C21H30N7O17P3 + H	FALSE	-28.079	2.11393	0	-85.1559	28.998	1	1	Reversible	-1000	1000	-9.803	1.17612
R00206	ATP:pyruvate,phosphate phosphotransferase	2.7.9.1	All balanced	ATP + Pyruvate + Orthophosphate <=> AMP + Phosphoenolpyruvate + Diphosphate	C00002 + C00022 + C00009 <=> C00020 + C00074 + C00013	C10H16N5O13P3 + C3H4O3 + H3PO4 <=> C10H14N5O7P + C3H5O6P + H4P2O7	FALSE	19.6163	0.495141	0	-65.9991	105.232	1	0	Irreversible forward	0	1000	3.184	0.98629
R00207	Pyruvate:oxygen 2-oxidoreductase (phosphorylating)	1.2.3.3	All balanced	Pyruvate + Orthophosphate + Oxygen <=> Acetyl phosphate + Hydrogen peroxide + CO2	C00022 + C00009 + C00007 <=> C00227 + C00027 + C00011	C3H4O3 + H3PO4 + O2 <=> C2H5O5P + H2O2 + CO2	FALSE	-158.934	5.29175	0	-244.549	-73.3181	0	0	Irreversible forward	0	1000	-36.1557	1.06552
R00208	Phosphoenolpyruvate phosphohydrolase	3.1.3.60	All balanced	Phosphoenolpyruvate + H2O <=> Pyruvate + Orthophosphate	C00074 + C00001 <=> C00022 + C00009	C3H5O6P + H2O <=> C3H4O3 + H3PO4	FALSE	-54.0709	0.54558	0	-116.855	-31.2401	0	0	Irreversible forward	0	1000	-11.427	0.955631
R00209	pyruvate:NAD+ 2-oxidoreductase (CoA-acetylating); pyruvate dehydrogenase complex	1.2.4.1;1.8.1.4;2.3.1.12	All balanced	Pyruvate + CoA + NAD+ <=> Acetyl-CoA + CO2 + NADH + H+	C00022 + C00010 + C00003 <=> C00024 + C00011 + C00004 + C00080	C3H4O3 + C21H36N7O16P3S + C21H28N7O14P2 <=> C23H38N7O17P3S + CO2 + C21H29N7O14P2 + H	FALSE	-35.3197	3.25441	0	-120.935	50.2957	1	0	Irreversible forward	0	1000	-8.136	1.5977
R00210	pyruvate:NADP+ 2-oxidoreductase (CoA-acetylating)	1.2.1.51	All balanced	Pyruvate + CoA + NADP+ <=> Acetyl-CoA + CO2 + NADPH + H+	C00022 + C00010 + C00006 <=> C00024 + C00011 + C00005 + C00080	C3H4O3 + C21H36N7O16P3S + C21H29N7O17P3 <=> C23H38N7O17P3S + CO2 + C21H30N7O17P3 + H	FALSE	-34.3402	3.26343	0	-119.956	51.2752	1	0	Irreversible forward	0	1000	-8.136	1.5977
R00211	pyruvate:oxygen 2-oxidoreductase (CoA-acetylating)	1.2.3.6	All balanced	Pyruvate + CoA + Oxygen <=> Hydrogen peroxide + Acetyl-CoA + CO2	C00022 + C00010 + C00007 <=> C00027 + C00024 + C00011	C3H4O3 + C21H36N7O16P3S + O2 <=> H2O2 + C23H38N7O17P3S + CO2	FALSE	-168.752	5.27659	0	-254.367	-83.1366	0	0	Irreversible forward	0	1000	-39.8457	1.3995
R00212	Acetyl-CoA:formate C-acetyltransferase	2.3.1.54	All balanced	Acetyl-CoA + Formate <=> CoA + Pyruvate	C00024 + C00058 <=> C00010 + C00022	C23H38N7O17P3S + CH2O2 <=> C21H36N7O16P3S + C3H4O3	FALSE	21.2252	1.50683	0	-35.8518	78.3021	1	1	Reversible	-1000	1000	5.046	1.20772
R00213	O-carbamoyl-L-serine ammonia-lyase (decarboxylating; pyruvate-forming)	4.3.1.13	All balanced	O-Carbamoyl-L-serine + H2O <=> Pyruvate + 2 Ammonia + CO2	C03015 + C00001 <=> C00022 + 2 C00014 + C00011	C4H8N2O4 + H2O <=> C3H4O3 + 2 NH3 + CO2	FALSE	-392.26	100000	1	0	0	1	1	Reversible	-1000	1000	-6.463	1.43389
R00214	(S)-malate:NAD+ oxidoreductase (decarboxylating)	1.1.1.38;1.1.1.39	All balanced	(S)-Malate + NAD+ <=> Pyruvate + CO2 + NADH + H+	C00149 + C00003 <=> C00022 + C00011 + C00004 + C00080	C4H6O5 + C21H28N7O14P2 <=> C3H4O3 + CO2 + C21H29N7O14P2 + H	FALSE	13.0108	3.16323	0	-78.3123	64.38	1	0	Irreversible forward	0	1000	1.32	1.21702
R00215	(R)-Malate:NAD+ oxidoreductase (decarboxylating)	1.1.1.83	All balanced	(R)-Malate + NAD+ <=> Pyruvate + CO2 + NADH + H+	C00497 + C00003 <=> C00022 + C00011 + C00004 + C00080	C4H6O5 + C21H28N7O14P2 <=> C3H4O3 + CO2 + C21H29N7O14P2 + H	FALSE	22.2633	5.24731	0	-69.0598	73.6325	1	0	Irreversible forward	0	1000	1.32	1.21702
R00216	(S)-Malate:NADP+ oxidoreductase(oxaloacetate-decarboxylating)	1.1.1.40	All balanced	(S)-Malate + NADP+ <=> Pyruvate + CO2 + NADPH + H+	C00149 + C00006 <=> C00022 + C00011 + C00005 + C00080	C4H6O5 + C21H29N7O17P3 <=> C3H4O3 + CO2 + C21H30N7O17P3 + H	FALSE	13.9903	3.18402	0	-77.3328	65.3595	1	0	Irreversible forward	0	1000	1.32	1.21702
R00217	oxaloacetate carboxy-lyase (pyruvate-forming)	1.1.1.38;1.1.1.40;4.1.1.3	All balanced	Oxaloacetate <=> Pyruvate + CO2	C00036 <=> C00022 + C00011	C4H4O5 <=> C3H4O3 + CO2	FALSE	-17.3285	3.16458	0	-80.1131	5.50232	1	1	Reversible	-1000	1000	-4.9	0.530953
R00218	acetylenedicarboxylate carboxy-lyase (pyruvate-forming)	4.1.1.78	All balanced	Acetylenedicarboxylate + H2O <=> Pyruvate + CO2	C03248 + C00001 <=> C00022 + C00011	C4H2O4 + H2O <=> C3H4O3 + CO2	FALSE	120.334	100000	1	0	0	1	0	Irreversible forward	0	1000	-55.733	4.70316
R00219	2-Hydroxyethylenedicarboxylate carboxy-lyase (pyruvate-forming)	4.1.1.-	All balanced	Pyruvate + CO2 <=> 2-Hydroxyethylenedicarboxylate	C00022 + C00011 <=> C03981	C3H4O3 + CO2 <=> C4H4O5	FALSE	23.0346	4.33324	0	0.203812	85.8192	2	2	Irreversible backward	-1000	0	13.12	0.894521
R00220	L-serine ammonia-lyase	4.3.1.17;4.3.1.19	All balanced	L-Serine <=> Pyruvate + Ammonia	C00065 <=> C00022 + C00014	C3H7NO3 <=> C3H4O3 + NH3	FALSE	-28.6574	0.934214	0	-91.442	-5.82665	0	0	Irreversible forward	0	1000	-7.51	0.642791
R00221	D-serine ammonia-lyase	4.3.1.18	All balanced	D-Serine <=> Pyruvate + Ammonia	C00740 <=> C00022 + C00014	C3H7NO3 <=> C3H4O3 + NH3	FALSE	-27.7611	2.95311	0	-90.5458	-4.93038	0	0	Irreversible forward	0	1000	-7.51	0.642791
R00223	serine ammonia-lyase (pyruvate-forming)	4.3.1.15	All balanced	Serine <=> Pyruvate + Ammonia	C00716 <=> C00022 + C00014	C3H7NO3 <=> C3H4O3 + NH3	FALSE	-28.9304	1.79665	0	-91.715	-6.09966	0	0	Irreversible forward	0	1000	-7.51	0.642791
R00224	pyruvate carboxy-lyase (acetaldehyde-forming)	4.1.1.1	All balanced	Pyruvate <=> Acetaldehyde + CO2	C00022 <=> C00084 + C00011	C3H4O3 <=> C2H4O + CO2	FALSE	-18.3176	3.30931	0	-81.1022	4.51319	1	1	Reversible	-1000	1000	-3.44	0.768174
R00226	pyruvate:pyruvate acetaldehydetransferase (decarboxylating); (S)-2-acetolactate pyruvate-lyase (carboxylating)	2.2.1.6	All balanced	(S)-2-Acetolactate + CO2 <=> 2 Pyruvate	C06010 + C00011 <=> 2 C00022	C5H8O4 + CO2 <=> 2 C3H4O3	FALSE	32.2535	3.77283	0	-24.8234	89.3304	1	1	Reversible	-1000	1000	10.53	0.730313
R00227	Acetyl-CoA hydrolase	3.1.2.1	All balanced	Acetyl-CoA + H2O <=> CoA + Acetate	C00024 + C00001 <=> C00010 + C00033	C23H38N7O17P3S + H2O <=> C21H36N7O16P3S + C2H4O2	FALSE	-29.9737	0.52465	0	-92.7583	-7.14293	0	0	Irreversible forward	0	1000	-7.297	1.30654
R00228	acetaldehyde:NAD+ oxidoreductase (CoA-acetylating)	1.2.1.10	All balanced	Acetaldehyde + CoA + NAD+ <=> Acetyl-CoA + NADH + H+	C00084 + C00010 + C00003 <=> C00024 + C00004 + C00080	C2H4O + C21H36N7O16P3S + C21H28N7O14P2 <=> C23H38N7O17P3S + C21H29N7O14P2 + H	FALSE	-17.0021	1.21373	0	-68.3713	74.321	1	1	Reversible	-1000	1000	-4.696	1.59722
R00229	Acetate:CoA ligase (ADP-forming)	6.2.1.13	All balanced	ATP + Acetate + CoA <=> ADP + Acetyl-CoA + Orthophosphate	C00002 + C00033 + C00010 <=> C00008 + C00024 + C00009	C10H16N5O13P3 + C2H4O2 + C21H36N7O16P3S <=> C10H15N5O10P2 + C23H38N7O17P3S + H3PO4	FALSE	3.57618	0.384538	0	-82.0392	89.1916	1	1	Reversible	-1000	1000	0.48	1.31223
R00230	acetyl-CoA:phosphate acetyltransferase	2.3.1.8	All balanced	Acetyl-CoA + Orthophosphate <=> CoA + Acetyl phosphate	C00024 + C00009 <=> C00010 + C00227	C23H38N7O17P3S + H3PO4 <=> C21H36N7O16P3S + C2H5O5P	FALSE	9.8185	0.612367	0	-47.2584	66.8954	1	1	Reversible	-1000	1000	3.69	1.22568
R00233	malonyl-CoA carboxy-lyase (acetyl-CoA-forming)	4.1.1.9	All balanced	Malonyl-CoA <=> Acetyl-CoA + CO2	C00083 <=> C00024 + C00011	C24H38N7O19P3S <=> C23H38N7O17P3S + CO2	FALSE	-17.8134	3.19828	0	-80.598	5.01741	1	1	Reversible	-1000	1000	-4.9	0.530953
R00235	Acetate:CoA ligase (AMP-forming)	6.2.1.1	All balanced	ATP + Acetate + CoA <=> AMP + Diphosphate + Acetyl-CoA	C00002 + C00033 + C00010 <=> C00020 + C00013 + C00024	C10H16N5O13P3 + C2H4O2 + C21H36N7O16P3S <=> C10H14N5O7P + H4P2O7 + C23H38N7O17P3S	FALSE	-4.48085	0.40849	0	-90.0962	81.1345	1	0	Irreversible forward	0	1000	-0.946	1.32913
R00236	acetyl adenylate:CoA acetyltransferase	6.2.1.1	All balanced	Acetyl adenylate + CoA <=> AMP + Acetyl-CoA	C05993 + C00010 <=> C00020 + C00024	C12H16N5O8P + C21H36N7O16P3S <=> C10H14N5O7P + C23H38N7O17P3S	FALSE	-1181.97	100000	1	0	0	1	1	Reversible	-1000	1000	-24.586	1.17022
R00237	(3S)-citramalyl-CoA pyruvate-lyase (acetyl-CoA-forming)	4.1.3.25	All balanced	(3S)-Citramalyl-CoA <=> Acetyl-CoA + Pyruvate	C01011 <=> C00024 + C00022	C26H42N7O20P3S <=> C23H38N7O17P3S + C3H4O3	FALSE	9.1757	1.6058	0	-53.6089	32.0065	1	1	Reversible	-1000	1000	3.17	0.436072
R00238	Acetyl-CoA:acetyl-CoA C-acetyltransferase	2.3.1.9	All balanced	2 Acetyl-CoA <=> CoA + Acetoacetyl-CoA	2 C00024 <=> C00010 + C00332	2 C23H38N7O17P3S <=> C21H36N7O16P3S + C25H40N7O18P3S	FALSE	26.138	0.870225	0	-30.9389	83.215	1	1	Reversible	-1000	1000	7.056	1.08737
R00239	ATP:L-glutamate 5-phosphotransferase	2.7.2.11	All balanced	ATP + L-Glutamate <=> ADP + L-Glutamyl 5-phosphate	C00002 + C00025 <=> C00008 + C03287	C10H16N5O13P3 + C5H9NO4 <=> C10H15N5O10P2 + C5H10NO7P	FALSE	26.4732	2.27178	0	-30.6038	83.5501	1	0	Irreversible forward	0	1000	2.63	0.290389
R00241	ATP:L-glutamate 1-phosphotransferase	2.7.2.13	All balanced	ATP + L-Glutamate <=> ADP + L-Glutamyl 1-phosphate	C00002 + C00025 <=> C00008 + C05765	C10H16N5O13P3 + C5H9NO4 <=> C10H15N5O10P2 + C5H10NO7P	FALSE	24.3475	2.27178	0	-32.7294	81.4245	1	1	Reversible	-1000	1000	2.63	0.290389
R00243	L-glutamate:NAD+ oxidoreductase (deaminating)	1.4.1.2;1.4.1.3	All balanced	L-Glutamate + NAD+ + H2O <=> 2-Oxoglutarate + Ammonia + NADH + H+	C00025 + C00003 + C00001 <=> C00026 + C00014 + C00004 + C00080	C5H9NO4 + C21H28N7O14P2 + H2O <=> C5H6O5 + NH3 + C21H29N7O14P2 + H	FALSE	37.9358	0.280698	0	-53.3873	89.305	1	1	Reversible	-1000	1000	8.687	1.31216
R00245	L-glutamate gamma-semialdehyde:NAD+ oxidoreductase	1.2.1.88	All balanced	L-Glutamate 5-semialdehyde + NAD+ + H2O <=> L-Glutamate + NADH + H+	C01165 + C00003 + C00001 <=> C00025 + C00004 + C00080	C5H9NO3 + C21H28N7O14P2 + H2O <=> C5H9NO4 + C21H29N7O14P2 + H	FALSE	-43.7299	2.00901	0	-100.807	13.347	1	1	Reversible	-1000	1000	-9.803	1.17612
R00248	L-Glutamate:NADP+ oxidoreductase (deaminating)	1.4.1.3;1.4.1.4;1.4.1.13	All balanced	L-Glutamate + NADP+ + H2O <=> 2-Oxoglutarate + Ammonia + NADPH + H+	C00025 + C00006 + C00001 <=> C00026 + C00014 + C00005 + C00080	C5H9NO4 + C21H29N7O17P3 + H2O <=> C5H6O5 + NH3 + C21H30N7O17P3 + H	FALSE	38.9153	0.378549	0	-52.4078	90.2845	1	1	Reversible	-1000	1000	8.687	1.31216
R00250	L-Glutamate:oxygen oxidoreductase (deaminating)	1.4.3.11	All balanced	L-Glutamate + Oxygen + H2O <=> 2-Oxoglutarate + Ammonia + Hydrogen peroxide	C00025 + C00007 + C00001 <=> C00026 + C00014 + C00027	C5H9NO4 + O2 + H2O <=> C5H6O5 + NH3 + H2O2	FALSE	-95.4965	4.23055	0	-186.82	-44.1273	0	0	Irreversible forward	0	1000	-23.0227	1.06194
R00251	5-oxo-L-proline amidohydrolase (ATP-hydrolysing)	3.5.2.9	All balanced	ATP + Pidolic acid + 2 H2O <=> ADP + Orthophosphate + L-Glutamate	C00002 + C01879 + 2 C00001 <=> C00008 + C00009 + C00025	C10H16N5O13P3 + C5H7NO3 + 2 H2O <=> C10H15N5O10P2 + H3PO4 + C5H9NO4	FALSE	-6.88407	3.15505	0	-98.2071	44.4852	1	1	Reversible	-1000	1000	-4.14	1.46627
R00253	L-Glutamate:ammonia ligase (ADP-forming)	6.3.1.2	All balanced	ATP + L-Glutamate + Ammonia <=> ADP + Orthophosphate + L-Glutamine	C00002 + C00025 + C00014 <=> C00008 + C00009 + C00064	C10H16N5O13P3 + C5H9NO4 + NH3 <=> C10H15N5O10P2 + H3PO4 + C5H10N2O3	FALSE	-14.9834	0.835098	0	-100.599	70.6319	1	0	Irreversible forward	0	1000	-2.094	0.888971
R00254	N-carbamyl-L-glutamate amidohydrolase	3.5.1.87	All balanced	L-Glutamate + Ammonia + CO2 <=> N-Carbamyl-L-glutamate + H2O	C00025 + C00014 + C00011 <=> C05829 + C00001	C5H9NO4 + NH3 + CO2 <=> C6H10N2O5 + H2O	FALSE	54.9941	4.83522	0	37.871	152.025	2	2	Irreversible backward	-1000	0	-2.727	1.29616
R00256	L-glutamine amidohydrolase	1.4.1.13;1.4.7.1;3.5.1.2;3.5.1.38;4.3.3.6;6.3.4.2;6.3.5.2;6.3.5.4;6.3.5.5	All balanced	L-Glutamine + H2O <=> L-Glutamate + Ammonia	C00064 + C00001 <=> C00025 + C00014	C5H10N2O3 + H2O <=> C5H9NO4 + NH3	FALSE	-11.4141	0.868539	0	-74.1987	11.4167	1	1	Reversible	-1000	1000	-4.723	0.88056
R00257	Deamido-NAD+:L-glutamine amido-ligase (AMP-forming)	6.3.5.1	All balanced	ATP + Deamino-NAD+ + L-Glutamine + H2O <=> AMP + Diphosphate + NAD+ + L-Glutamate	C00002 + C00857 + C00064 + C00001 <=> C00020 + C00013 + C00003 + C00025	C10H16N5O13P3 + C21H27N6O15P2 + C5H10N2O3 + H2O <=> C10H14N5O7P + H4P2O7 + C21H28N7O14P2 + C5H9NO4	FALSE	-27.7093	2.90784	0	-147.571	52.1984	1	1	Reversible	-1000	1000	-8.243	0.748021
R00258	L-Alanine:2-oxoglutarate aminotransferase	2.6.1.2	All balanced	L-Alanine + 2-Oxoglutarate <=> Pyruvate + L-Glutamate	C00041 + C00026 <=> C00022 + C00025	C3H7NO2 + C5H6O5 <=> C3H4O3 + C5H9NO4	FALSE	-0.219716	0.536376	0	-57.2966	56.8572	1	1	Reversible	-1000	1000	0	2
R00259	acetyl-CoA:L-glutamate N-acetyltransferase	2.3.1.1	All balanced	Acetyl-CoA + L-Glutamate <=> CoA + N-Acetyl-L-glutamate	C00024 + C00025 <=> C00010 + C00624	C23H38N7O17P3S + C5H9NO4 <=> C21H36N7O16P3S + C7H11NO5	FALSE	-27.714	3.28897	0	-84.7909	29.3629	1	1	Reversible	-1000	1000	-5.294	1.25997
R00260	glutamate racemase	5.1.1.3	All balanced	L-Glutamate <=> D-Glutamate	C00025 <=> C00217	C5H9NO4 <=> C5H9NO4	FALSE	0.618361	2.16856	0	-27.9201	29.1568	1	1	Reversible	-1000	1000	0	2
R00261	L-glutamate 1-carboxy-lyase (4-aminobutanoate-forming)	4.1.1.15	All balanced	L-Glutamate <=> 4-Aminobutanoate + CO2	C00025 <=> C00334 + C00011	C5H9NO4 <=> C4H9NO2 + CO2	FALSE	-24.9681	3.52175	0	-87.7527	-2.13734	0	0	Irreversible forward	0	1000	-3.09	0.5417
R00262	L-threo-3-methylaspartate carboxy-aminomethylmutase	5.4.99.1	All balanced	L-threo-3-Methylaspartate <=> L-Glutamate	C03618 <=> C00025	C5H9NO4 <=> C5H9NO4	FALSE	-7.39766	2.38505	0	-35.9361	21.1408	1	1	Reversible	-1000	1000	1.81	0.257149
R00264	2,5-dioxopentanoate:NADP+ 5-oxidoreductase	1.2.1.3;1.2.1.26	All balanced	2,5-Dioxopentanoate + NADP+ + H2O <=> 2-Oxoglutarate + NADPH + H+	C00433 + C00006 + C00001 <=> C00026 + C00005 + C00080	C5H6O4 + C21H29N7O17P3 + H2O <=> C5H6O5 + C21H30N7O17P3 + H	FALSE	-35.2814	2.01613	0	-92.3583	21.7955	1	1	Reversible	-1000	1000	-9.803	1.17612
R00265	2-oxoglutarate:NADP+ 2-oxidoreductase (CoA-succinylating)	1.2.1.52	All balanced	2-Oxoglutarate + CoA + NADP+ <=> Succinyl-CoA + CO2 + NADPH + H+	C00026 + C00010 + C00006 <=> C00091 + C00011 + C00005 + C00080	C5H6O5 + C21H36N7O16P3S + C21H29N7O17P3 <=> C25H40N7O19P3S + CO2 + C21H30N7O17P3 + H	FALSE	-26.2599	3.9322	0	-111.875	59.3555	1	0	Irreversible forward	0	1000	-8.136	1.5977
R00267	Isocitrate:NADP+ oxidoreductase (decarboxylating)	1.1.1.42	All balanced	Isocitrate + NADP+ <=> 2-Oxoglutarate + CO2 + NADPH + H+	C00311 + C00006 <=> C00026 + C00011 + C00005 + C00080	C6H8O7 + C21H29N7O17P3 <=> C5H6O5 + CO2 + C21H30N7O17P3 + H	FALSE	6.38523	3.23478	0	-84.9378	57.7545	1	1	Reversible	-1000	1000	3.13	1.24076
R00268	oxalosuccinate carboxy-lyase (2-oxoglutarate-forming)	1.1.1.42	All balanced	Oxalosuccinate <=> 2-Oxoglutarate + CO2	C05379 <=> C00026 + C00011	C6H6O7 <=> C5H6O5 + CO2	FALSE	-15.4566	3.9531	0	-78.2412	7.37419	1	1	Reversible	-1000	1000	Not calculated	Not calculated	Charge imbalanced
R00269	2-oxoglutaramate amidohydrolase	3.5.1.3;3.5.1.111	All balanced	2-Oxoglutaramate + H2O <=> 2-Oxoglutarate + Ammonia	C00940 + C00001 <=> C00026 + C00014	C5H7NO4 + H2O <=> C5H6O5 + NH3	FALSE	0.276885	2.42248	0	-62.5077	23.1077	1	1	Reversible	-1000	1000	-4.723	0.88056
R00270	R00270	null	All balanced	2-Oxoglutarate + Ammonia <=> 4-Oxoglutaramate + H2O	C00026 + C00014 <=> C05572 + C00001	C5H6O5 + NH3 <=> C5H7NO4 + H2O	FALSE	41.3498	3.25847	0	18.5191	104.134	2	2	Irreversible backward	-1000	0	4.723	0.88056
R00271	acetyl-CoA:2-oxoglutarate C-acetyltransferase (thioester-hydrolysing, carboxymethyl forming)	2.3.3.14	All balanced	Acetyl-CoA + H2O + 2-Oxoglutarate <=> (R)-2-Hydroxybutane-1,2,4-tricarboxylate + CoA	C00024 + C00001 + C00026 <=> C01251 + C00010	C23H38N7O17P3S + H2O + C5H6O5 <=> C7H10O7 + C21H36N7O16P3S	FALSE	-28.4804	2.75851	0	-85.5573	28.5965	1	1	Reversible	-1000	1000	8.927	1.30861
R00272	2-Oxoglutarate carboxy-lyase	4.1.1.71	All balanced	2-Oxoglutarate <=> Succinate semialdehyde + CO2	C00026 <=> C00232 + C00011	C5H6O5 <=> C4H6O3 + CO2	FALSE	-18.8635	3.41651	0	-81.6481	3.96729	1	1	Reversible	-1000	1000	-4.09	0.595908
R00273	oxalate:oxygen oxidoreductase	1.2.3.4	All balanced	Oxalate + Oxygen <=> Hydrogen peroxide + 2 CO2	C00209 + C00007 <=> C00027 + 2 C00011	C2H2O4 + O2 <=> H2O2 + 2 CO2	FALSE	-164.984	7.8318	0	-256.307	-113.615	0	0	Irreversible forward	0	1000	-40.4297	1.32288
R00274	glutathione:hydrogen-peroxide oxidoreductase	1.11.1.9	All balanced	Hydrogen peroxide + 2 Glutathione <=> Glutathione disulfide + 2 H2O	C00027 + 2 C00051 <=> C00127 + 2 C00001	H2O2 + 2 C10H17N3O6S <=> C20H32N6O12S2 + 2 H2O	FALSE	-310.055	3.38704	0	-327.178	-213.025	0	0	Irreversible forward	0	1000	-74.146	2.07557
R00275	superoxide:superoxide oxidoreductase	1.15.1.1	All balanced	2 O2.- + 2 H+ <=> Hydrogen peroxide + Oxygen	2 C00704 + 2 C00080 <=> C00027 + C00007	2 O2 + 2 H <=> H2O2 + O2	FALSE	82.5046	0	1	0	0	1	1	Reversible	-1000	1000	Not calculated	Not calculated	Charge imbalanced
R00276	Carbon-monoxide:oxygen oxidoreductase	1.2.2.4	All balanced	CO2 + Hydrogen peroxide <=> CO + H2O + Oxygen	C00011 + C00027 <=> C00237 + C00001 + C00007	CO2 + H2O2 <=> CO + H2O + O2	FALSE	177.766	5.97328	0	120.689	234.843	2	2	Irreversible backward	-1000	0	42.8859	1.11803
R00277	Pyridoxamine-5'-phosphate:oxygen oxidoreductase (deaminating)	1.4.3.5	All balanced	Pyridoxamine phosphate + H2O + Oxygen <=> Pyridoxal phosphate + Ammonia + Hydrogen peroxide	C00647 + C00001 + C00007 <=> C00018 + C00014 + C00027	C8H13N2O5P + H2O + O2 <=> C8H10NO6P + NH3 + H2O2	FALSE	-96.8093	4.57827	0	-188.132	-45.44	0	0	Irreversible forward	0	1000	-25.5727	1.06331
R00278	Pyridoxine 5-phosphate:oxygen oxidoreductase	1.4.3.5	All balanced	Pyridoxine phosphate + Oxygen <=> Hydrogen peroxide + Pyridoxal phosphate	C00627 + C00007 <=> C00027 + C00018	C8H12NO6P + O2 <=> H2O2 + C8H10NO6P	FALSE	-110.944	4.27018	0	-168.021	-53.8667	0	0	Irreversible forward	0	1000	-28.0397	0.779795
R00279	D-Glutamate:oxygen oxidoreductase (deaminating)	1.4.3.7;1.4.3.15	All balanced	D-Glutamate + H2O + Oxygen <=> 2-Oxoglutarate + Ammonia + Hydrogen peroxide	C00217 + C00001 + C00007 <=> C00026 + C00014 + C00027	C5H9NO4 + H2O + O2 <=> C5H6O5 + NH3 + H2O2	FALSE	-96.1149	4.75029	0	-187.438	-44.7457	0	0	Irreversible forward	0	1000	-23.0227	1.06194
R00286	UDP-glucose:NAD+ 6-oxidoreductase	1.1.1.22	All balanced	UDP-glucose + H2O + 2 NAD+ <=> UDP-glucuronate + 2 NADH + 2 H+	C00029 + C00001 + 2 C00003 <=> C00167 + 2 C00004 + 2 C00080	C15H24N2O17P2 + H2O + 2 C21H28N7O14P2 <=> C15H22N2O18P2 + 2 C21H29N7O14P2 + 2 H	FALSE	-12.8885	2.21329	0	-98.5039	72.7268	1	1	Reversible	-1000	1000	-4.583	2.15919
R00287	UDP-glucose glucophosphohydrolase	3.6.1.8;3.6.1.9;3.6.1.45	All balanced	UDP-glucose + H2O <=> UMP + D-Glucose 1-phosphate	C00029 + C00001 <=> C00105 + C00103	C15H24N2O17P2 + H2O <=> C9H13N2O9P + C6H13O9P	FALSE	-29.5665	3.82316	0	-92.3511	-6.73573	0	0	Irreversible forward	0	1000	-9.313	0.746895
R00289	UTP:alpha-D-glucose-1-phosphate uridylyltransferase	2.7.7.9;2.7.7.64	All balanced	UTP + D-Glucose 1-phosphate <=> Diphosphate + UDP-glucose	C00075 + C00103 <=> C00013 + C00029	C9H15N2O15P3 + C6H13O9P <=> H4P2O7 + C15H24N2O17P2	FALSE	0.0488151	0.556251	0	-57.0281	57.1257	1	0	Irreversible forward	0	1000	1.07	0.746895
R00291	UDP-glucose 4-epimerase; UDP-alpha-D-glucose 4-epimerase	5.1.3.2	All balanced	UDP-glucose <=> UDP-alpha-D-galactose	C00029 <=> C00052	C15H24N2O17P2 <=> C15H24N2O17P2	FALSE	2.94609	0.840115	0	-25.5924	31.4845	1	1	Reversible	-1000	1000	0	2
R00293	UDP-glucose 4,6-hydro-lyase (UDP-4-dehydro-6-deoxy-D-glucose-forming)	4.2.1.76	All balanced	UDP-glucose <=> UDP-4-dehydro-6-deoxy-D-glucose + H2O	C00029 <=> C04089 + C00001	C15H24N2O17P2 <=> C15H22N2O16P2 + H2O	FALSE	-56.1163	2.49403	0	-84.6548	-27.5779	0	0	Irreversible forward	0	1000	-13.897	0.681919
R00299	ATP:D-glucose 6-phosphotransferase	2.7.1.1;2.7.1.2	All balanced	ATP + D-Glucose <=> ADP + D-Glucose 6-phosphate	C00002 + C00031 <=> C00008 + C00092	C10H16N5O13P3 + C6H12O6 <=> C10H15N5O10P2 + C6H13O9P	FALSE	-17.2722	0.436187	0	-74.3492	39.8047	1	0	Irreversible forward	0	1000	-4.5	0.23673
R00300	D-Glucose:NAD+ 1-oxidoreductase	1.1.1.118;1.1.1.121	All balanced	D-Glucose + NAD+ <=> D-Glucono-1,5-lactone + NADH + H+	C00031 + C00003 <=> C00198 + C00004 + C00080	C6H12O6 + C21H28N7O14P2 <=> C6H10O6 + C21H29N7O14P2 + H	FALSE	-3.42501	1.14344	0	-60.5019	53.6519	1	1	Reversible	-1000	1000	-2	1.60921
R00301	D-Glucose:NADP+ 1-oxidoreductase	1.1.1.119	All balanced	D-Glucose + NADP+ <=> D-Glucono-1,4-lactone + NADPH + H+	C00031 + C00006 <=> C03107 + C00005 + C00080	C6H12O6 + C21H29N7O17P3 <=> C6H10O6 + C21H30N7O17P3 + H	FALSE	-4.46652	2.09974	0	-61.5434	52.6104	1	1	Reversible	-1000	1000	-1.76	1.6592
R00302	D-glucose:oxygen 2-oxidoreductase	1.1.3.10	All balanced	D-Glucose + Oxygen <=> 2-Dehydro-D-glucose + Hydrogen peroxide	C00031 + C00007 <=> C02779 + C00027	C6H12O6 + O2 <=> C6H10O6 + H2O2	FALSE	-126.458	4.55893	0	-183.535	-69.3808	0	0	Irreversible forward	0	1000	-29.4097	0.804858
R00303	D-Glucose-6-phosphate phosphohydrolase	3.1.3.9;3.1.3.58	All balanced	D-Glucose 6-phosphate + H2O <=> D-Glucose + Orthophosphate	C00092 + C00001 <=> C00031 + C00009	C6H13O9P + H2O <=> C6H12O6 + H3PO4	FALSE	-9.12528	0.473746	0	-71.9099	13.7055	1	0	Irreversible forward	0	1000	-2.317	0.735634
R00304	D-Glucose-1-phosphate phosphohydrolase	3.1.3.10	All balanced	D-Glucose 1-phosphate + H2O <=> D-Glucose + Orthophosphate	C00103 + C00001 <=> C00031 + C00009	C6H13O9P + H2O <=> C6H12O6 + H3PO4	FALSE	-16.5474	0.835994	0	-79.332	6.28339	1	1	Reversible	-1000	1000	-2.317	0.735634
R00305	D-glucose:quinone 1-oxidoreductase	1.1.5.9	All balanced	D-Glucose + Quinone <=> D-Glucono-1,5-lactone + Hydroquinone	C00031 + C15602 <=> C00198 + C15603	C6H12O6 + C6H4O2 <=> C6H10O6 + C6H6O2	TRUE	-81.0933	0	1	0	0	1	1	Reversible	-1000	1000	Not calculated	Not calculated	Involves unknown structures
R00306	cellobiose glucohydrolase	3.2.1.21;3.2.1.74	All balanced	Cellobiose + H2O <=> 2 D-Glucose	C00185 + C00001 <=> 2 C00031	C12H22O11 + H2O <=> 2 C6H12O6	FALSE	-12.9151	1.90255	0	-75.6997	9.91567	1	1	Reversible	-1000	1000	-3.113	0.692797
R00307	D-glucose aldose-ketose-isomerase	5.3.1.5	All balanced	D-Glucose <=> D-Fructose	C00031 <=> C00095	C6H12O6 <=> C6H12O6	FALSE	-0.0946345	0.301046	0	-28.6331	28.4438	1	1	Reversible	-1000	1000	-0.89	0.608878
R00310	protoheme ferro-lyase (protoporphyrin-forming)	4.99.1.1	All balanced	Protoporphyrin + Fe2+ <=> Heme + 2 H+	C02191 + C14818 <=> C00032 + 2 C00080	C34H34N4O4 + Fe <=> C34H32FeN4O4 + 2 H	FALSE	2.4487	0	1	0	0	1	1	Reversible	-1000	1000	Not calculated	Not calculated	Charge imbalanced|Involves compounds with unlabeled atoms
R00315	ATP:acetate phosphotransferase	2.7.2.1;2.7.2.15	All balanced	ATP + Acetate <=> ADP + Acetyl phosphate	C00002 + C00033 <=> C00008 + C00227	C10H16N5O13P3 + C2H4O2 <=> C10H15N5O10P2 + C2H5O5P	FALSE	13.3947	0.554886	0	-43.6822	70.4716	1	1	Reversible	-1000	1000	4.17	0.577829
R00316	ATP:acetate adenylyltransferase	6.2.1.1	All balanced	ATP + Acetate <=> Diphosphate + Acetyl adenylate	C00002 + C00033 <=> C00013 + C05993	C10H16N5O13P3 + C2H4O2 <=> H4P2O7 + C12H16N5O8P	FALSE	1177.48	100000	1	0	0	1	0	Irreversible forward	0	1000	23.64	0.866551
R00317	Acetyl phosphate phosphohydrolase	3.6.1.7	All balanced	Acetyl phosphate + H2O <=> Acetate + Orthophosphate	C00227 + C00001 <=> C00033 + C00009	C2H5O5P + H2O <=> C2H4O2 + H3PO4	FALSE	-39.7922	0.639007	0	-102.577	-16.9614	0	0	Irreversible forward	0	1000	-10.987	0.904987
R00318	Phosphonoacetate phosphonohydrolase	3.11.1.2	All balanced	Phosphonoacetate + H2O <=> Acetate + Orthophosphate	C05682 + C00001 <=> C00033 + C00009	C2H5O5P + H2O <=> C2H4O2 + H3PO4	FALSE	-82.2892	7.05004	0	-145.074	-59.4584	0	0	Irreversible forward	0	1000	-7.097	0.981646
R00319	(S)-lactate:oxygen 2-oxidoreductase (decarboxylating)	1.13.12.4	All balanced	(S)-Lactate + Oxygen <=> Acetate + CO2 + H2O	C00186 + C00007 <=> C00033 + C00011 + C00001	C3H6O3 + O2 <=> C2H4O2 + CO2 + H2O	FALSE	-497.743	4.499	0	-554.82	-440.666	0	0	Irreversible forward	0	1000	-117.987	1.03126
R00320	diphosphate:acetate phosphotransferase	2.7.2.12	All balanced	Diphosphate + Acetate <=> Orthophosphate + Acetyl phosphate	C00013 + C00033 <=> C00009 + C00227	H4P2O7 + C2H4O2 <=> H3PO4 + C2H5O5P	FALSE	24.0113	0.650264	0	-33.0656	81.0882	1	2	Irreversible backward	-1000	0	5.596	0.904987
R00321	Acetamide amidohydrolase	3.5.1.4	All balanced	Acetamide + H2O <=> Acetate + Ammonia	C06244 + C00001 <=> C00033 + C00014	C2H5NO + H2O <=> C2H4O2 + NH3	FALSE	-22.8343	2.37171	0	-85.6189	-0.00353371	0	0	Irreversible forward	0	1000	-6.263	1.0124
R00322	5'-acetylphosphoadenosine acetylhydrolase	3.6.1.20	All balanced	Acetyl adenylate + H2O <=> AMP + Acetate	C05993 + C00001 <=> C00020 + C00033	C12H16N5O8P + H2O <=> C10H14N5O7P + C2H4O2	FALSE	-1211.94	100000	1	0	0	1	0	Irreversible forward	0	1000	-31.883	0.866551
R00324	2,4-dioxopentanoate acetylhydrolase; Acetylpyruvate acetylhydrolase	3.7.1.6	All balanced	Acetylpyruvate + H2O <=> Acetate + Pyruvate	C02132 + C00001 <=> C00033 + C00022	C5H6O4 + H2O <=> C2H4O2 + C3H4O3	FALSE	-57.2936	2.11635	0	-120.078	-34.4629	0	0	Irreversible forward	0	1000	-14.353	0.734921
R00325	(2S)-2-hydroxy-2-methylbutanedioate pyruvate-lyase (acetate-forming); (3S)-citramalate pyruvate-lyase	4.1.3.22	All balanced	(S)-2-Methylmalate <=> Acetate + Pyruvate	C02614 <=> C00033 + C00022	C5H8O5 <=> C2H4O2 + C3H4O3	FALSE	2.19785	1.17261	0	-60.5868	25.0286	1	1	Reversible	-1000	1000	1.63	0.663776
R00327	6-Acetyl-D-glucose acetylhydrolase	3.1.1.33	All balanced	6-Acetyl-D-glucose + H2O <=> D-Glucose + Acetate	C02655 + C00001 <=> C00031 + C00033	C8H14O7 + H2O <=> C6H12O6 + C2H4O2	FALSE	-28.4745	2.36183	0	-91.2591	-5.6437	0	0	Irreversible forward	0	1000	-3.683	0.840143
R00328	GDP phosphohydrolase	3.6.1.5;3.6.1.6;3.6.1.42	All balanced	GDP + H2O <=> GMP + Orthophosphate	C00035 + C00001 <=> C00144 + C00009	C10H15N5O11P2 + H2O <=> C10H14N5O8P + H3PO4	FALSE	-22.9826	1.24708	0	-85.7672	-0.15181	0	0	Irreversible forward	0	1000	-6.817	0.717554
R00330	ATP:GDP phosphotransferase	2.7.4.6	All balanced	ATP + GDP <=> ADP + GTP	C00002 + C00035 <=> C00008 + C00044	C10H16N5O13P3 + C10H15N5O11P2 <=> C10H15N5O10P2 + C10H16N5O14P3	FALSE	-2.4718	1.34552	0	-59.5487	54.6051	1	1	Reversible	-1000	1000	0	2
R00332	ATP:GMP phosphotransferase	2.7.4.8	All balanced	ATP + GMP <=> ADP + GDP	C00002 + C00144 <=> C00008 + C00035	C10H16N5O13P3 + C10H14N5O8P <=> C10H15N5O10P2 + C10H15N5O11P2	FALSE	-3.41494	1.20847	0	-60.4919	53.662	1	1	Reversible	-1000	1000	0	2
R00335	GTP phosphohydrolase	3.6.1.5;3.6.5.1;3.6.5.2;3.6.5.3;3.6.5.4;3.6.5.5;3.6.5.6	All balanced	GTP + H2O <=> GDP + Orthophosphate	C00044 + C00001 <=> C00035 + C00009	C10H16N5O14P3 + H2O <=> C10H15N5O11P2 + H3PO4	FALSE	-23.9257	1.36728	0	-86.7103	-1.09495	0	0	Irreversible forward	0	1000	-6.817	0.717554
R00336	guanosine-3',5'-bis(diphosphate) 3'-diphosphohydrolase	3.1.7.2	All balanced	Guanosine 3',5'-bis(diphosphate) + H2O <=> GDP + Diphosphate	C01228 + C00001 <=> C00035 + C00013	C10H17N5O17P4 + H2O <=> C10H15N5O11P2 + H4P2O7	FALSE	-29.0668	7.60399	0	-91.8514	-6.23598	0	0	Irreversible forward	0	1000	-3.743	0.745682
R00337	GDP-glucose glucohydrolase	3.2.1.42	All balanced	GDP-glucose + H2O <=> GDP + D-Glucose	C00394 + C00001 <=> C00035 + C00031	C16H25N5O16P2 + H2O <=> C10H15N5O11P2 + C6H12O6	FALSE	-26.8891	3.37936	0	-89.6737	-4.05836	0	0	Irreversible forward	0	1000	-4.813	0.694983
R00338	Oxaloacetate acetylhydrolase	3.7.1.1	All balanced	Oxaloacetate + H2O <=> Oxalate + Acetate	C00036 + C00001 <=> C00209 + C00033	C4H4O5 + H2O <=> C2H2O4 + C2H4O2	FALSE	-51.0701	3.41215	0	-113.855	-28.2393	0	0	Irreversible forward	0	1000	-11.613	0.934281
R00339	(R,R)-tartrate hydro-lyase (oxaloacetate-forming)	4.2.1.32	All balanced	(R,R)-Tartaric acid <=> Oxaloacetate + H2O	C00898 <=> C00036 + C00001	C4H6O6 <=> C4H4O5 + H2O	FALSE	-35.2736	1.96642	0	-63.8121	-6.73515	0	0	Irreversible forward	0	1000	-8.167	0.693353
R00340	(S,S)-tartrate hydro-lyase (oxaloacetate-forming)	4.2.1.81	All balanced	(S,S)-Tartaric acid <=> Oxaloacetate + H2O	C02107 <=> C00036 + C00001	C4H6O6 <=> C4H4O5 + H2O	FALSE	-35.2736	1.96642	0	-63.8121	-6.73515	0	0	Irreversible forward	0	1000	-8.167	0.693353
R00341	ATP:oxaloacetate carboxy-lyase (transphosphorylating;phosphoenolpyruvate-forming)	4.1.1.49	All balanced	ATP + Oxaloacetate <=> ADP + Phosphoenolpyruvate + CO2	C00002 + C00036 <=> C00008 + C00074 + C00011	C10H16N5O13P3 + C4H4O5 <=> C10H15N5O10P2 + C3H5O6P + CO2	FALSE	10.3449	3.16418	0	-80.9782	61.7141	1	0	Irreversible forward	0	1000	-0.29	0.82841
R00342	(S)-malate:NAD+ oxidoreductase	1.1.1.37;1.1.1.299	All balanced	(S)-Malate + NAD+ <=> Oxaloacetate + NADH + H+	C00149 + C00003 <=> C00036 + C00004 + C00080	C4H6O5 + C21H28N7O14P2 <=> C4H4O5 + C21H29N7O14P2 + H	FALSE	30.3392	0.307838	0	-26.7377	87.4161	1	1	Reversible	-1000	1000	6.22	1.09509
R00343	(S)-malate:NADP+ oxidoreductase	1.1.1.82;1.1.1.299	All balanced	(S)-Malate + NADP+ <=> Oxaloacetate + NADPH + H+	C00149 + C00006 <=> C00036 + C00005 + C00080	C4H6O5 + C21H29N7O17P3 <=> C4H4O5 + C21H30N7O17P3 + H	FALSE	31.3187	0.445556	0	-25.7582	88.3956	1	1	Reversible	-1000	1000	6.22	1.09509
R00344	Pyruvate:carbon-dioxide ligase (ADP-forming)	6.4.1.1	COPNS balanced. H (1.0)	ATP + Pyruvate + HCO3- <=> ADP + Orthophosphate + Oxaloacetate	C00002 + C00022 + C00288 <=> C00008 + C00009 + C00036	C10H16N5O13P3 + C3H4O3 + HCO3 <=> C10H15N5O10P2 + H3PO4 + C4H4O5	FALSE	-4.16141	0.734144	0	-89.7768	81.454	1	1	Reversible	-1000	1000	-1.074	0.739456
R00345	phosphate:oxaloacetate carboxy-lyase (adding phosphate;phosphoenolpyruvate-forming); Orthophosphate:oxaloacetate carboxyl-lyase (phosphorylating)	4.1.1.31	All balanced	Orthophosphate + Oxaloacetate <=> H2O + Phosphoenolpyruvate + CO2	C00009 + C00036 <=> C00001 + C00074 + C00011	H3PO4 + C4H4O5 <=> H2O + C3H5O6P + CO2	FALSE	36.7424	3.15397	0	-20.3345	93.8193	1	1	Reversible	-1000	1000	6.527	1.0823
R00346	diphosphate:oxaloacetate carboxy-lyase (transphosphorylating;phosphoenolpyruvate-forming); Pyrophosphate:oxaloacetate carboxy-lyase (transphosphorylating)	4.1.1.38	All balanced	Diphosphate + Oxaloacetate <=> Orthophosphate + Phosphoenolpyruvate + CO2	C00013 + C00036 <=> C00009 + C00074 + C00011	H4P2O7 + C4H4O5 <=> H3PO4 + C3H5O6P + CO2	FALSE	20.9615	3.15905	0	-70.3616	72.3307	1	1	Reversible	-1000	1000	1.136	1.0823
R00347	erythro-3-hydroxy-Ls-aspartate ammonia-lyase (oxaloacetate-forming)	4.3.1.20	All balanced	erythro-3-Hydroxy-Ls-aspartate <=> Oxaloacetate + Ammonia	C03961 <=> C00036 + C00014	C4H7NO5 <=> C4H4O5 + NH3	FALSE	-26.6561	2.16957	0	-89.4407	-3.82536	0	0	Irreversible forward	0	1000	-5.7	0.686677
R00348	2-oxosuccinamate amidohydrolase	3.5.1.3	All balanced	2-Oxosuccinamate + H2O <=> Oxaloacetate + Ammonia	C02362 + C00001 <=> C00036 + C00014	C4H5NO4 + H2O <=> C4H4O5 + NH3	FALSE	-6.98216	2.56124	0	-69.7668	15.8486	1	1	Reversible	-1000	1000	-4.723	0.88056
R00350	4-carboxy-4-hydroxy-2-oxoadipate oxaloacetate-lyase (pyruvate-forming)	4.1.3.17	All balanced	4-Carboxy-4-hydroxy-2-oxoadipate <=> Oxaloacetate + Pyruvate	C04115 <=> C00036 + C00022	C7H8O8 <=> C4H4O5 + C3H4O3	FALSE	18.8822	2.75704	0	-43.9024	41.713	1	1	Reversible	-1000	1000	3.17	0.436072
R00351	acetyl-CoA:oxaloacetate C-acetyltransferase (thioester-hydrolysing)	2.3.3.1;2.3.3.3;2.3.3.16	All balanced	Citrate + CoA <=> Acetyl-CoA + H2O + Oxaloacetate	C00158 + C00010 <=> C00024 + C00001 + C00036	C6H8O7 + C21H36N7O16P3S <=> C23H38N7O17P3S + H2O + C4H4O5	FALSE	34.6057	0.44191	0	-22.4712	91.6826	1	2	Irreversible backward	-1000	0	8.927	1.30861
R00352	acetyl-CoA:oxaloacetate C-acetyltransferase [(pro-S)-carboxymethyl-forming, ADP-phosphorylating]	2.3.3.8	All balanced	ATP + Citrate + CoA <=> ADP + Orthophosphate + Acetyl-CoA + Oxaloacetate	C00002 + C00158 + C00010 <=> C00008 + C00009 + C00024 + C00036	C10H16N5O13P3 + C6H8O7 + C21H36N7O16P3S <=> C10H15N5O10P2 + H3PO4 + C23H38N7O17P3S + C4H4O5	FALSE	8.2082	0.437362	0	-111.653	88.1159	1	0	Irreversible forward	0	1000	2.11	1.31428
R00353	malonyl-CoA:pyruvate carboxytransferase	2.1.3.1	All balanced	Malonyl-CoA + Pyruvate <=> Acetyl-CoA + Oxaloacetate	C00083 + C00022 <=> C00024 + C00036	C24H38N7O19P3S + C3H4O3 <=> C23H38N7O17P3S + C4H4O5	FALSE	-0.484908	1.49818	0	-57.5618	56.592	1	1	Reversible	-1000	1000	0	2
R00354	(3S)-citryl-CoA oxaloacetate-lyase (acetyl-CoA-forming)	4.1.3.34	All balanced	(3S)-Citryl-CoA <=> Acetyl-CoA + Oxaloacetate	C00566 <=> C00024 + C00036	C27H42N7O22P3S <=> C23H38N7O17P3S + C4H4O5	FALSE	15.4253	1.9533	0	-47.3593	38.2561	1	1	Reversible	-1000	1000	3.17	0.436072
R00355	L-Aspartate:2-oxoglutarate aminotransferase	2.6.1.1	All balanced	L-Aspartate + 2-Oxoglutarate <=> Oxaloacetate + L-Glutamate	C00049 + C00026 <=> C00036 + C00025	C4H7NO4 + C5H6O5 <=> C4H4O5 + C5H9NO4	FALSE	2.8883	0.548834	0	-54.1886	59.9652	1	1	Reversible	-1000	1000	0	2
R00357	L-Aspartic acid:oxygen oxidoreductase (deaminating)	1.4.3.2;1.4.3.16	All balanced	L-Aspartate + H2O + Oxygen <=> Oxaloacetate + Ammonia + Hydrogen peroxide	C00049 + C00001 + C00007 <=> C00036 + C00014 + C00027	C4H7NO4 + H2O + O2 <=> C4H4O5 + NH3 + H2O2	FALSE	-92.6082	4.25629	0	-183.931	-41.239	0	0	Irreversible forward	0	1000	-23.0227	1.06194
R00359	D-Aspartate:oxygen oxidoreductase (deaminating)	1.4.3.1;1.4.3.15	All balanced	D-Aspartate + H2O + Oxygen <=> Oxaloacetate + Ammonia + Hydrogen peroxide	C00402 + C00001 + C00007 <=> C00036 + C00014 + C00027	C4H7NO4 + H2O + O2 <=> C4H4O5 + NH3 + H2O2	FALSE	-97.5574	4.65199	0	-188.88	-46.1882	0	0	Irreversible forward	0	1000	-23.0227	1.06194
R00360	(S)-Malate:oxygen oxidoreductase	1.1.5.4	All balanced	(S)-Malate + Oxygen <=> Oxaloacetate + Hydrogen peroxide	C00149 + C00007 <=> C00036 + C00027	C4H6O5 + O2 <=> C4H4O5 + H2O2	FALSE	-103.093	4.23334	0	-160.17	-46.0162	0	0	Irreversible forward	0	1000	-25.4897	0.777929
R00361	(S)-malate:quinone oxidoreductase	1.1.5.4	All balanced	(S)-Malate + Quinone <=> Oxaloacetate + Hydroquinone	C00149 + C15602 <=> C00036 + C15603	C4H6O5 + C6H4O2 <=> C4H4O5 + C6H6O2	TRUE	-81.0813	0	1	0	0	1	1	Reversible	-1000	1000	Not calculated	Not calculated	Involves unknown structures
R00362	citrate oxaloacetate-lyase (forming acetate from the pro-S carboxymethyl group of citrate); Citrate oxaloacetate-lyase ((pro-3S)-CH2COO- -->acetate)	4.1.3.6	All balanced	Citrate <=> Acetate + Oxaloacetate	C00158 <=> C00033 + C00036	C6H8O7 <=> C2H4O2 + C4H4O5	FALSE	4.63202	0.481331	0	-58.1526	27.4628	1	0	Irreversible forward	0	1000	1.63	0.663776
R00363	Oxaloacetate keto-enol-isomerase	5.3.2.2	All balanced	Oxaloacetate <=> 2-Hydroxyethylenedicarboxylate	C00036 <=> C03981	C4H4O5 <=> C4H4O5	FALSE	5.70613	2.96014	0	-22.8323	34.2446	1	1	Reversible	-1000	1000	8.22	0.73053
R00365	glycine:NAD+ oxidoreductase (deaminating)	1.4.1.1;1.4.1.10	All balanced	Glycine + H2O + NAD+ <=> Glyoxylate + Ammonia + NADH + H+	C00037 + C00001 + C00003 <=> C00048 + C00014 + C00004 + C00080	C2H5NO2 + H2O + C21H28N7O14P2 <=> C2H2O3 + NH3 + C21H29N7O14P2 + H	FALSE	45.9949	1.6249	0	-45.3281	97.3642	1	1	Reversible	-1000	1000	10.147	1.30406
R00366	glycine:oxygen oxidoreductase (deaminating); Aminoacetic acid:oxygen oxidoreductase (deaminating)	1.4.3.3;1.4.3.19	All balanced	Glycine + H2O + Oxygen <=> Glyoxylate + Ammonia + Hydrogen peroxide	C00037 + C00001 + C00007 <=> C00048 + C00014 + C00027	C2H5NO2 + H2O + O2 <=> C2H2O3 + NH3 + H2O2	FALSE	-87.4374	4.50304	0	-178.76	-36.0682	0	0	Irreversible forward	0	1000	-21.5627	1.05191
R00367	S-Adenosyl-L-methionine:glycine N-methyltransferase	2.1.1.20;2.1.1.156;2.1.1.162	All balanced	S-Adenosyl-L-methionine + Glycine <=> S-Adenosyl-L-homocysteine + Sarcosine	C00019 + C00037 <=> C00021 + C00213	C15H22N6O5S + C2H5NO2 <=> C14H20N6O5S + C3H7NO2	FALSE	27.292	100000	1	0	0	1	1	Reversible	-1000	1000	-10.46	2.36612
R00368	N-(carboxymethyl)-D-alanine:NAD+ oxidoreductase (glycine-forming)	1.5.1.22	All balanced	N-(Carboxymethyl)-D-alanine + NAD+ + H2O <=> Glycine + Pyruvate + NADH + H+	C03790 + C00003 + C00001 <=> C00037 + C00022 + C00004 + C00080	C5H9NO4 + C21H28N7O14P2 + H2O <=> C2H5NO2 + C3H4O3 + C21H29N7O14P2 + H	FALSE	31.8417	3.978	0	-59.4814	83.2109	1	1	Reversible	-1000	1000	9.207	1.51055
R00369	L-Alanine:glyoxylate aminotransferase	2.6.1.44	All balanced	L-Alanine + Glyoxylate <=> Pyruvate + Glycine	C00041 + C00048 <=> C00022 + C00037	C3H7NO2 + C2H2O3 <=> C3H4O3 + C2H5NO2	FALSE	-8.27885	1.66353	0	-65.3558	48.7981	1	1	Reversible	-1000	1000	-1.46	0.300689
R00371	Acetyl-CoA:glycine C-acetyltransferase	2.3.1.29	All balanced	Acetyl-CoA + Glycine <=> CoA + L-2-Amino-3-oxobutanoic ac	C00024 + C00037 <=> C00010 + C03508	C23H38N7O17P3S + C2H5NO2 <=> C21H36N7O16P3S + C4H7NO3	FALSE	38.5719	2.10816	0	-18.505	95.6488	1	1	Reversible	-1000	1000	5.246	1.09265
R00372	Glycine:2-oxoglutarate aminotransferase	2.6.1.4;2.6.1.44	All balanced	Glycine + 2-Oxoglutarate <=> Glyoxylate + L-Glutamate	C00037 + C00026 <=> C00048 + C00025	C2H5NO2 + C5H6O5 <=> C2H2O3 + C5H9NO4	FALSE	8.05913	1.6256	0	-49.0178	65.136	1	1	Reversible	-1000	1000	1.46	0.300689
R00373	Glycine:oxaloacetate aminotransferase	2.6.1.35	All balanced	Glycine + Oxaloacetate <=> Glyoxylate + L-Aspartate	C00037 + C00036 <=> C00048 + C00049	C2H5NO2 + C4H4O5 <=> C2H2O3 + C4H7NO4	FALSE	5.17083	1.65068	0	-51.9061	62.2477	1	1	Reversible	-1000	1000	1.46	0.300689
R00396	L-alanine:NAD+ oxidoreductase (deaminating)	1.4.1.1	All balanced	L-Alanine + NAD+ + H2O <=> Pyruvate + Ammonia + NADH + H+	C00041 + C00003 + C00001 <=> C00022 + C00014 + C00004 + C00080	C3H7NO2 + C21H28N7O14P2 + H2O <=> C3H4O3 + NH3 + C21H29N7O14P2 + H	FALSE	37.7161	0.537852	0	-53.607	89.0853	1	1	Reversible	-1000	1000	8.687	1.31216
R00397	L-aspartate 4-carboxy-lyase (L-alanine-forming)	4.1.1.12	All balanced	L-Aspartate <=> L-Alanine + CO2	C00049 <=> C00041 + C00011	C4H7NO4 <=> C3H7NO2 + CO2	FALSE	-14.2204	3.22728	0	-77.005	8.61033	1	1	Reversible	-1000	1000	-4.9	0.530953
R00398	2,2'-iminodipropanoate:NAD+ oxidoreductase (L-alanine-forming)	1.5.1.17	All balanced	Alanopine + NAD+ + H2O <=> L-Alanine + Pyruvate + NADH + H+	C03210 + C00003 + C00001 <=> C00041 + C00022 + C00004 + C00080	C6H11NO4 + C21H28N7O14P2 + H2O <=> C3H7NO2 + C3H4O3 + C21H29N7O14P2 + H	FALSE	34.9723	2.96014	0	-56.3507	86.3416	1	1	Reversible	-1000	1000	9.207	1.51055
R00399	2-amino-4-ketopentanoate thiolase; acetyl-CoA:D-alanine C-acyltransferase	2.3.1.-	All balanced	D-Alanine + Acetyl-CoA <=> 2-Amino-4-oxopentanoic acid + CoA	C00133 + C00024 <=> C03341 + C00010	C3H7NO2 + C23H38N7O17P3S <=> C5H9NO3 + C21H36N7O16P3S	FALSE	34.9236	3.65305	0	-22.1533	92.0005	1	1	Reversible	-1000	1000	7.056	1.08737
R00400	L-alanine:oxaloacetate aminotransferase	2.6.1.12	All balanced	L-Alanine + Oxaloacetate <=> Pyruvate + L-Aspartate	C00041 + C00036 <=> C00022 + C00049	C3H7NO2 + C4H4O5 <=> C3H4O3 + C4H7NO4	FALSE	-3.10802	0.736161	0	-60.1849	53.9689	1	1	Reversible	-1000	1000	0	2
R00401	alanine racemase	5.1.1.1	All balanced	L-Alanine <=> D-Alanine	C00041 <=> C00133	C3H7NO2 <=> C3H7NO2	FALSE	-0.0390695	1.01581	0	-28.5775	28.4994	1	1	Reversible	-1000	1000	0	2
R00402	succinate:NAD+ oxidoreductase	1.3.1.6	All balanced	Succinate + NAD+ <=> Fumarate + NADH + H+	C00042 + C00003 <=> C00122 + C00004 + C00080	C4H6O4 + C21H28N7O14P2 <=> C4H4O4 + C21H29N7O14P2 + H	FALSE	63.172	2.09162	0	6.09505	120.249	2	2	Irreversible backward	-1000	0	15	1.26077
R00405	Succinate:CoA ligase (ADP-forming)	6.2.1.5	All balanced	ATP + Succinate + CoA <=> ADP + Orthophosphate + Succinyl-CoA	C00002 + C00042 + C00010 <=> C00008 + C00009 + C00091	C10H16N5O13P3 + C4H6O4 + C21H36N7O16P3S <=> C10H15N5O10P2 + H3PO4 + C25H40N7O19P3S	FALSE	-1.85636	1.3464	0	-87.4717	83.759	1	1	Reversible	-1000	1000	-1.06	1.21342
R00406	succinyl-CoA:(S)-malate CoA-transferase	2.8.3.22	All balanced	Succinyl-CoA + (S)-Malate <=> Succinate + L-Malyl-CoA	C00091 + C00149 <=> C00042 + C04348	C25H40N7O19P3S + C4H6O5 <=> C4H6O4 + C25H40N7O20P3S	FALSE	-4.7992	3.76064	0	-61.8761	52.2777	1	1	Reversible	-1000	1000	0	2
R00407	Succinyl-CoA hydrolase	3.1.2.3	All balanced	Succinyl-CoA + H2O <=> CoA + Succinate	C00091 + C00001 <=> C00010 + C00042	C25H40N7O19P3S + H2O <=> C21H36N7O16P3S + C4H6O4	FALSE	-24.5412	1.36887	0	-87.3258	-1.71039	0	0	Irreversible forward	0	1000	-5.757	1.20727
R00408	succinate:FAD oxidoreductase	null	All balanced	Succinate + FAD <=> FADH2 + Fumarate	C00042 + C00016 <=> C01352 + C00122	C4H6O4 + C27H33N9O15P2 <=> C27H35N9O15P2 + C4H4O4	FALSE	46.1823	3.61636	0	-10.8946	103.259	1	1	Reversible	-1000	1000	Not calculated	Not calculated	Involves compounds with unlabeled atoms
R00409	(2S,3R)-3-hydroxybutane-1,2,3-tricarboxylate pyruvate-lyase (succinate-forming)	4.1.3.30	All balanced	(2S,3R)-3-Hydroxybutane-1,2,3-tricarboxylate <=> Pyruvate + Succinate	C04593 <=> C00022 + C00042	C7H10O7 <=> C3H4O3 + C4H6O4	FALSE	9.34688	3.01324	0	-53.4377	32.1776	1	1	Reversible	-1000	1000	4.98	0.449096
R00410	succinyl-CoA:acetoacetate CoA-transferase	2.8.3.5	All balanced	Succinyl-CoA + Acetoacetate <=> Succinate + Acetoacetyl-CoA	C00091 + C00164 <=> C00042 + C00332	C25H40N7O19P3S + C4H6O3 <=> C4H6O4 + C25H40N7O18P3S	FALSE	11.1584	0.660535	0	-45.9185	68.2354	1	1	Reversible	-1000	1000	0	2
R00411	N-succinyl-L-glutamate amidohydrolase	3.5.1.96	All balanced	N-Succinyl-L-glutamate + H2O <=> L-Glutamate + Succinate	C05931 + C00001 <=> C00025 + C00042	C9H13NO7 + H2O <=> C5H9NO4 + C4H6O4	FALSE	-2.52591	3.56346	0	-65.3105	20.3049	1	1	Reversible	-1000	1000	-0.463	0.848213
R00414	UDP-N-acetyl-D-glucosamine 2-epimerase	3.2.1.183;5.1.3.14	All balanced	UDP-N-acetyl-alpha-D-glucosamine + H2O <=> N-Acetyl-D-mannosamine + UDP	C00043 + C00001 <=> C00645 + C00015	C17H27N3O17P2 + H2O <=> C8H15NO6 + C9H14N2O12P2	FALSE	-23.2916	3.38959	0	-86.0762	-0.460838	0	0	Irreversible forward	0	1000	-4.813	0.694983
R00416	UTP:N-acetyl-alpha-D-glucosamine-1-phosphate uridylyltransferase	2.7.7.23	All balanced	UTP + N-Acetyl-alpha-D-glucosamine 1-phosphate <=> Diphosphate + UDP-N-acetyl-alpha-D-glucosamine	C00075 + C04501 <=> C00013 + C00043	C9H15N2O15P3 + C8H16NO9P <=> H4P2O7 + C17H27N3O17P2	FALSE	-3.54254	2.93449	0	-60.6195	53.5344	1	1	Reversible	-1000	1000	1.07	0.746895
R00418	UDP-N-acetyl-D-glucosamine 4-epimerase	5.1.3.2;5.1.3.7	All balanced	UDP-N-acetyl-alpha-D-glucosamine <=> UDP-N-acetyl-D-galactosamine	C00043 <=> C00203	C17H27N3O17P2 <=> C17H27N3O17P2	FALSE	0.0291025	2.68428	0	-28.5094	28.5676	1	1	Reversible	-1000	1000	0	2
R00420	UDP-N-acetyl-D-glucosamine 2-epimerase	5.1.3.14	All balanced	UDP-N-acetyl-alpha-D-glucosamine <=> UDP-N-acetyl-D-mannosamine	C00043 <=> C01170	C17H27N3O17P2 <=> C17H27N3O17P2	FALSE	0.0291025	2.68428	0	-28.5094	28.5676	1	1	Reversible	-1000	1000	0	2
R00421	UDP-N-acetyl-D-glucosamine:NAD+ 6-oxidoreductase	1.1.1.136	All balanced	UDP-N-acetyl-alpha-D-glucosamine + 2 NAD+ + H2O <=> UDP-N-acetyl-2-amino-2-deoxy-D-glucuronate + 2 NADH + 2 H+	C00043 + 2 C00003 + C00001 <=> C04573 + 2 C00004 + 2 C00080	C17H27N3O17P2 + 2 C21H28N7O14P2 + H2O <=> C17H25N3O18P2 + 2 C21H29N7O14P2 + 2 H	FALSE	-17.007	2.99054	0	-102.622	68.6083	1	1	Reversible	-1000	1000	-4.583	2.15919
R00424	GTP 7,8-8,9-dihydrolase	3.5.4.16	All balanced	GTP + H2O <=> 7,8-Dihydroneopterin 3'-triphosphate + Formate	C00044 + C00001 <=> C04895 + C00058	C10H16N5O14P3 + H2O <=> C9H16N5O13P3 + CH2O2	FALSE	-92.4233	6.11386	0	-155.208	-69.5925	0	0	Irreversible forward	0	1000	-16.893	1.79172
R00425	GTP 7,8-8,9-dihydrolase (diphosphate-forming)	3.5.4.25	All balanced	GTP + 3 H2O <=> Formate + 2,5-Diamino-6-(5-phospho-D-ribosylamino)pyrimidin-4(3H)-one + Diphosphate	C00044 + 3 C00001 <=> C00058 + C01304 + C00013	C10H16N5O14P3 + 3 H2O <=> CH2O2 + C9H16N5O8P + H4P2O7	FALSE	-62.9345	5.46385	0	-159.965	-45.8114	0	0	Irreversible forward	0	1000	-18.539	2.79153
R00426	GTP diphosphohydrolase (diphosphate-forming); Guanosine 5'-triphosphate pyrophosphohydrolase	3.6.1.8;3.6.1.19	All balanced	GTP + H2O <=> GMP + Diphosphate	C00044 + C00001 <=> C00144 + C00013	C10H16N5O14P3 + H2O <=> C10H14N5O8P + H4P2O7	FALSE	-31.1274	1.88822	0	-93.912	-8.29661	0	0	Irreversible forward	0	1000	-8.243	0.748021
R00428	GTP 8,9-hydrolase	3.5.4.16	All balanced	GTP + H2O <=> Formamidopyrimidine nucleoside triphosphate	C00044 + C00001 <=> C05922	C10H16N5O14P3 + H2O <=> C10H18N5O15P3	FALSE	8.32374	2.96014	0	-20.2147	36.8622	1	1	Reversible	-1000	1000	-9.793	2.46318
R00429	ATP:GTP 3'-diphosphotransferase	2.7.6.5	All balanced	ATP + GTP <=> AMP + Guanosine 3'-diphosphate 5'-triphosphate	C00002 + C00044 <=> C00020 + C04494	C10H16N5O13P3 + C10H16N5O14P3 <=> C10H14N5O7P + C10H18N5O20P5	FALSE	-5.4572	8.09114	0	-62.5341	51.6197	1	1	Reversible	-1000	1000	-4.5	0.23673
R00430	GTP:pyruvate 2-O-phosphotransferase	2.7.1.40	All balanced	GTP + Pyruvate <=> GDP + Phosphoenolpyruvate	C00044 + C00022 <=> C00035 + C00074	C10H16N5O14P3 + C3H4O3 <=> C10H15N5O11P2 + C3H5O6P	FALSE	30.1451	1.41063	0	-26.9318	87.2221	1	2	Irreversible backward	-1000	0	4.61	0.654305
R00431	GTP:oxaloacetate carboxy-lyase (adding GTP;phosphoenolpyruvate-forming); GTP:oxaloacetate carboxy-lyase (transphosphorylating)	4.1.1.32	All balanced	GTP + Oxaloacetate <=> GDP + Phosphoenolpyruvate + CO2	C00044 + C00036 <=> C00035 + C00074 + C00011	C10H16N5O14P3 + C4H4O5 <=> C10H15N5O11P2 + C3H5O6P + CO2	FALSE	12.8167	3.41018	0	-78.5064	64.1859	1	1	Reversible	-1000	1000	-0.29	0.82841
R00432	Succinate:CoA ligase (GDP-forming)	6.2.1.4	All balanced	GTP + Succinate + CoA <=> GDP + Orthophosphate + Succinyl-CoA	C00044 + C00042 + C00010 <=> C00035 + C00009 + C00091	C10H16N5O14P3 + C4H6O4 + C21H36N7O16P3S <=> C10H15N5O11P2 + H3PO4 + C25H40N7O19P3S	FALSE	0.61544	0.472496	0	-84.9999	86.2308	1	1	Reversible	-1000	1000	-1.06	1.21342
R00434	GTP diphosphate-lyase (cyclizing; 3',5'-cyclic-GMP-forming)	4.6.1.1;4.6.1.2	All balanced	GTP <=> 3',5'-Cyclic GMP + Diphosphate	C00044 <=> C00942 + C00013	C10H16N5O14P3 <=> C10H12N5O7P + H4P2O7	FALSE	6.93216	3.02637	0	-55.8524	29.7629	1	1	Reversible	-1000	1000	1.05	2.1824
R00445	L-lysine:NAD+ oxidoreductase (deaminating, cyclizing)	1.4.1.15	All balanced	L-Lysine + NAD+ <=> delta1-Piperideine-2-carboxylate + Ammonia + NADH + H+	C00047 + C00003 <=> C04092 + C00014 + C00004 + C00080	C6H14N2O2 + C21H28N7O14P2 <=> C6H9NO2 + NH3 + C21H29N7O14P2 + H	FALSE	21.5902	8.84006	0	-69.7328	72.9595	1	1	Reversible	-1000	1000	-6.25	1.97627
R00446	L-lysine:NAD+ 6-oxidoreductase (deaminating)	1.4.1.18	All balanced	L-Lysine + NAD+ + H2O <=> L-2-Aminoadipate 6-semialdehyde + NADH + Ammonia + H+	C00047 + C00003 + C00001 <=> C04076 + C00004 + C00014 + C00080	C6H14N2O2 + C21H28N7O14P2 + H2O <=> C6H11NO3 + C21H29N7O14P2 + NH3 + H	FALSE	35.9628	2.22544	0	-55.3603	87.332	1	1	Reversible	-1000	1000	7.687	1.29115
R00447	L-lysine:oxygen 2-oxidoreductase (deaminating)	1.4.3.14	All balanced	L-Lysine + Oxygen + H2O <=> 6-Amino-2-oxohexanoate + Ammonia + Hydrogen peroxide	C00047 + C00007 + C00001 <=> C03239 + C00014 + C00027	C6H14N2O2 + O2 + H2O <=> C6H11NO3 + NH3 + H2O2	FALSE	-104.741	4.70398	0	-196.064	-53.3713	0	0	Irreversible forward	0	1000	-23.0227	1.06194
R00448	L-lysine,NADPH:oxygen oxidoreductase (6-hydroxylating)	1.14.13.59	All balanced	L-Lysine + Oxygen + NADPH + H+ <=> N6-Hydroxy-L-lysine + NADP+ + H2O	C00047 + C00007 + C00005 + C00080 <=> C01028 + C00006 + C00001	C6H14N2O2 + O2 + C21H30N7O17P3 + H <=> C6H14N2O3 + C21H29N7O17P3 + H2O	FALSE	-220.526	100000	1	0	0	1	1	Reversible	-1000	1000	-90.6267	1.38332
R00449	L-Lysine:oxygen 2-oxidoreductase (decarboxylating)	1.13.12.2	All balanced	L-Lysine + Oxygen <=> 5-Aminopentanamide + CO2 + H2O	C00047 + C00007 <=> C00990 + C00011 + C00001	C6H14N2O2 + O2 <=> C5H12N2O + CO2 + H2O	FALSE	-469.657	4.88132	0	-526.734	-412.58	0	0	Irreversible forward	0	1000	-109.257	1.04269
R00451	meso-2,6-diaminoheptanedioate carboxy-lyase (L-lysine-forming)	4.1.1.20	All balanced	meso-2,6-Diaminoheptanedioate <=> L-Lysine + CO2	C00680 <=> C00047 + C00011	C7H14N2O4 <=> C6H14N2O2 + CO2	FALSE	-17.2799	3.7096	0	-80.0645	5.5509	1	1	Reversible	-1000	1000	-3.09	0.5417
R00452	N2-(D-1-carboxylethyl)-L-lysine:NADP+ oxidoreductase (L-lysine-forming)	1.5.1.16	All balanced	D-Lysopine + NADP+ + H2O <=> L-Lysine + Pyruvate + NADPH + H+	C04020 + C00006 + C00001 <=> C00047 + C00022 + C00005 + C00080	C9H18N2O4 + C21H29N7O17P3 + H2O <=> C6H14N2O2 + C3H4O3 + C21H30N7O17P3 + H	FALSE	39.3589	3.11199	0	-51.9642	90.7281	1	1	Reversible	-1000	1000	9.207	1.51055
R00453	L-Lysine:pyruvate aminotransferase	2.6.1.71	All balanced	L-Lysine + Pyruvate <=> L-2-Aminoadipate 6-semialdehyde + L-Alanine	C00047 + C00022 <=> C04076 + C00041	C6H14N2O2 + C3H4O3 <=> C6H11NO3 + C3H7NO2	FALSE	-1.75331	2.26334	0	-58.8302	55.3236	1	1	Reversible	-1000	1000	-1	0.351998
R00454	acetyl-CoA:L-lysine N6-acetyltransferase	2.3.1.-	All balanced	L-Lysine + Acetyl-CoA <=> N6-Acetyl-L-lysine + CoA	C00047 + C00024 <=> C02727 + C00010	C6H14N2O2 + C23H38N7O17P3S <=> C8H16N2O3 + C21H36N7O16P3S	FALSE	-24.5669	2.15637	0	-81.6438	32.51	1	1	Reversible	-1000	1000	-5.294	1.25997
R00457	L-Lysine:2-oxoglutarate 6-aminotransferase	2.6.1.36	All balanced	L-Lysine + 2-Oxoglutarate <=> L-2-Aminoadipate 6-semialdehyde + L-Glutamate	C00047 + C00026 <=> C04076 + C00025	C6H14N2O2 + C5H6O5 <=> C6H11NO3 + C5H9NO4	FALSE	-1.97303	2.22328	0	-59.05	55.1039	1	1	Reversible	-1000	1000	-1	0.351998
R00458	N6-acetyl-L-lysine amidohydrolase	3.5.1.17	All balanced	N6-Acetyl-L-lysine + H2O <=> Acetate + L-Lysine	C02727 + C00001 <=> C00033 + C00047	C8H16N2O3 + H2O <=> C2H4O2 + C6H14N2O2	FALSE	-5.40682	2.1791	0	-68.1914	17.4239	1	0	Irreversible forward	0	1000	-2.003	0.984391
R00460	lysine racemase	5.1.1.5;5.1.1.9	All balanced	L-Lysine <=> D-Lysine	C00047 <=> C00739	C6H14N2O2 <=> C6H14N2O2	FALSE	0.000178078	2.96014	0	-28.5383	28.5386	1	1	Reversible	-1000	1000	0	2
R00461	L-Lysine 2,3-aminomutase	5.4.3.2	All balanced	L-Lysine <=> (3S)-3,6-Diaminohexanoate	C00047 <=> C01142	C6H14N2O2 <=> C6H14N2O2	FALSE	-4.58991	2.09314	0	-33.1284	23.9485	1	1	Reversible	-1000	1000	0	2
R00462	L-lysine carboxy-lyase (cadaverine-forming)	4.1.1.18	All balanced	L-Lysine <=> Cadaverine + CO2	C00047 <=> C01672 + C00011	C6H14N2O2 <=> C5H14N2 + CO2	FALSE	-25.2839	3.53811	0	-88.0685	-2.45312	0	0	Irreversible forward	0	1000	-3.09	0.5417
R00463	L-Lysine-1,6-lactam lactamhydrolase	3.5.2.11	All balanced	L-Lysine 1,6-lactam + H2O <=> L-Lysine	C02837 + C00001 <=> C00047	C6H12N2O + H2O <=> C6H14N2O2	FALSE	18.1337	4.03376	0	-10.4048	46.6721	1	1	Reversible	-1000	1000	-0.443	1.39989
R00465	glycolate:NADP+ oxidoreductase	1.1.1.79	All balanced	Glycolate + NADP+ <=> Glyoxylate + NADPH + H+	C00160 + C00006 <=> C00048 + C00005 + C00080	C2H4O3 + C21H29N7O17P3 <=> C2H2O3 + C21H30N7O17P3 + H	FALSE	45.5722	0.925287	0	-11.5047	102.649	1	1	Reversible	-1000	1000	7.68	1.08537
R00466	Glyoxylate:oxygen oxidoreductase	1.2.3.5	All balanced	Glyoxylate + Oxygen + H2O <=> Oxalate + Hydrogen peroxide	C00048 + C00007 + C00001 <=> C00209 + C00027	C2H2O3 + O2 + H2O <=> C2H2O4 + H2O2	FALSE	-156.887	5.39291	0	-213.964	-99.8099	0	0	Irreversible forward	0	1000	-38.7727	1.03572
R00468	Glyoxylate:NADP+ oxidoreductase (CoA-oxalylating)	1.2.1.17	All balanced	Glyoxylate + CoA + NADP+ <=> Oxalyl-CoA + NADPH + H+	C00048 + C00010 + C00006 <=> C00313 + C00005 + C00080	C2H2O3 + C21H36N7O16P3S + C21H29N7O17P3 <=> C23H36N7O19P3S + C21H30N7O17P3 + H	FALSE	-7.43577	1.32382	0	-58.805	83.8873	1	1	Reversible	-1000	1000	-4.046	1.52188
R00469	(S)-ureidoglycolate amidohydrolase (decarboxylating)	3.5.1.116	All balanced	(-)-Ureidoglycolate + H2O <=> Glyoxylate + 2 Ammonia + CO2	C00603 + C00001 <=> C00048 + 2 C00014 + C00011	C3H6N2O4 + H2O <=> C2H2O3 + 2 NH3 + CO2	FALSE	-24.8344	4.90518	0	-156.111	-13.419	0	0	Irreversible forward	0	1000	-1.513	1.57838
R00470	4-hydroxy-2-oxoglutarate glyoxylate-lyase (pyruvate-forming)	4.1.3.16;4.1.3.42	All balanced	4-Hydroxy-2-oxoglutarate <=> Pyruvate + Glyoxylate	C01127 <=> C00022 + C00048	C5H6O6 <=> C3H4O3 + C2H2O3	FALSE	17.8257	1.53423	0	-44.9589	40.6565	1	1	Reversible	-1000	1000	3.21	0.34534
R00471	4-hydroxy-2-oxoglutarate glyoxylate-lyase (pyruvate-forming)	4.1.3.16	All balanced	(4R)-4-Hydroxy-2-oxoglutarate <=> Pyruvate + Glyoxylate	C05946 <=> C00022 + C00048	C5H6O6 <=> C3H4O3 + C2H2O3	FALSE	15.3679	2.23311	0	-47.4167	38.1987	1	1	Reversible	-1000	1000	3.21	0.34534
R00472	acetyl-CoA:glyoxylate C-acetyltransferase (thioester-hydrolysing, carboxymethyl-forming); L-Malate glyoxylate-lyase (CoA-acetylating)	2.3.3.9	All balanced	(S)-Malate + CoA <=> Acetyl-CoA + H2O + Glyoxylate	C00149 + C00010 <=> C00024 + C00001 + C00048	C4H6O5 + C21H36N7O16P3S <=> C23H38N7O17P3S + H2O + C2H2O3	FALSE	32.6973	2.10332	0	-24.3796	89.7742	1	2	Irreversible backward	-1000	0	8.967	1.25569
R00473	L-malyl-CoA glyoxylate-lyase (acetyl-CoA-forming)	4.1.3.24	All balanced	L-Malyl-CoA <=> Acetyl-CoA + Glyoxylate	C04348 <=> C00024 + C00048	C25H40N7O20P3S <=> C23H38N7O17P3S + C2H2O3	FALSE	12.9553	2.96014	0	-49.8293	35.7861	1	0	Irreversible forward	0	1000	3.21	0.34534
R00474	2-oxoglutarate:glyoxylate succinaldehydetransferase (decarboxylating); 2-Hydroxy-3-oxoadipate glyoxylate-lyase (carboxylating)	2.2.1.5	All balanced	2-Hydroxy-3-oxoadipate + CO2 <=> 2-Oxoglutarate + Glyoxylate	C03217 + C00011 <=> C00026 + C00048	C6H8O6 + CO2 <=> C5H6O5 + C2H2O3	FALSE	28.0287	3.91966	0	-29.0482	85.1057	1	1	Reversible	-1000	1000	10.57	0.680043
R00475	glycolate:oxygen 2-oxidoreductase	1.1.3.15	All balanced	Glycolate + Oxygen <=> Glyoxylate + Hydrogen peroxide	C00160 + C00007 <=> C00048 + C00027	C2H4O3 + O2 <=> C2H2O3 + H2O2	FALSE	-88.8396	4.30686	0	-145.917	-31.7627	0	0	Irreversible forward	0	1000	-24.0297	0.764179
R00477	3-oxalomalate glyoxylate-lyase (oxaloacetate-forming)	4.1.3.13	All balanced	3-Oxalomalate <=> Oxaloacetate + Glyoxylate	C01990 <=> C00036 + C00048	C6H6O8 <=> C4H4O5 + C2H2O3	FALSE	18.3812	3.71178	0	-44.4034	41.212	1	1	Reversible	-1000	1000	5.02	0.421433
R00478	erythro-3-hydroxy-Ls-aspartate glyoxylate-lyase (glycine-forming)	4.1.3.14	All balanced	erythro-3-Hydroxy-Ls-aspartate <=> Glycine + Glyoxylate	C03961 <=> C00037 + C00048	C4H7NO5 <=> C2H5NO2 + C2H2O3	FALSE	1.42711	2.73171	0	-61.3575	24.2579	1	1	Reversible	-1000	1000	5.02	0.421433
R00479	isocitrate glyoxylate-lyase (succinate-forming)	4.1.3.1	All balanced	Isocitrate <=> Succinate + Glyoxylate	C00311 <=> C00042 + C00048	C6H8O7 <=> C4H6O4 + C2H2O3	FALSE	8.63144	1.36454	0	-54.1532	31.4622	1	0	Irreversible forward	0	1000	5.02	0.421433
R00480	ATP:L-aspartate 4-phosphotransferase	2.7.2.4	All balanced	ATP + L-Aspartate <=> ADP + 4-Phospho-L-aspartate	C00002 + C00049 <=> C00008 + C03082	C10H16N5O13P3 + C4H7NO4 <=> C10H15N5O10P2 + C4H8NO7P	FALSE	18.4329	2.96014	0	-38.644	75.5098	1	0	Irreversible forward	0	1000	2.63	0.290389
R00481	L-aspartate:oxygen oxidoreductase	1.4.3.16	All balanced	L-Aspartate + Oxygen <=> Iminoaspartate + Hydrogen peroxide	C00049 + C00007 <=> C05840 + C00027	C4H7NO4 + O2 <=> C4H5NO4 + H2O2	FALSE	-69.1158	4.79481	0	-126.193	-12.0389	0	0	Irreversible forward	0	1000	-53.3497	1.83472
R00482	L-Aspartate:ammonia ligase (ADP-forming)	6.3.1.4	All balanced	ATP + L-Aspartate + Ammonia <=> ADP + Orthophosphate + L-Asparagine	C00002 + C00049 + C00014 <=> C00008 + C00009 + C00152	C10H16N5O13P3 + C4H7NO4 + NH3 <=> C10H15N5O10P2 + H3PO4 + C4H8N2O3	FALSE	-10.0246	3.57494	0	-95.64	75.5908	1	0	Irreversible forward	0	1000	-2.094	0.888971
R00483	L-aspartate:ammonia ligase (AMP-forming)	6.3.1.1;6.3.5.4	All balanced	ATP + L-Aspartate + Ammonia <=> AMP + Diphosphate + L-Asparagine	C00002 + C00049 + C00014 <=> C00020 + C00013 + C00152	C10H16N5O13P3 + C4H7NO4 + NH3 <=> C10H14N5O7P + H4P2O7 + C4H8N2O3	FALSE	-18.0817	3.60356	0	-103.697	67.5337	1	0	Irreversible forward	0	1000	-3.52	0.913741
R00484	N-Carbamoyl-L-aspartate amidohydrolase	3.5.1.7	All balanced	N-Carbamoyl-L-aspartate + H2O <=> L-Aspartate + CO2 + Ammonia	C00438 + C00001 <=> C00049 + C00011 + C00014	C5H8N2O5 + H2O <=> C4H7NO4 + CO2 + NH3	FALSE	-31.44	4.99615	0	-128.471	-14.317	0	0	Irreversible forward	0	1000	2.727	1.29616
R00485	L-Asparagine amidohydrolase	3.5.1.1;3.5.1.38;3.5.5.4	All balanced	L-Asparagine + H2O <=> L-Aspartate + Ammonia	C00152 + C00001 <=> C00049 + C00014	C4H8N2O3 + H2O <=> C4H7NO4 + NH3	FALSE	-16.3729	3.56681	0	-79.1575	6.45788	1	1	Reversible	-1000	1000	-4.723	0.88056
R00486	3-Cyano-L-alanine aminohydrolase	3.5.5.4	All balanced	3-Cyano-L-alanine + 2 H2O <=> L-Aspartate + Ammonia	C02512 + 2 C00001 <=> C00049 + C00014	C4H6N2O2 + 2 H2O <=> C4H7NO4 + NH3	FALSE	-2.0748	70710.8	1	0	0	1	1	Reversible	-1000	1000	1.804	5.0478
R00487	acetyl-CoA:L-aspartate N-acetyltransferase	2.3.1.17	All balanced	Acetyl-CoA + L-Aspartate <=> CoA + N-Acetyl-L-aspartate	C00024 + C00049 <=> C00010 + C01042	C23H38N7O17P3S + C4H7NO4 <=> C21H36N7O16P3S + C6H9NO5	FALSE	-17.8532	2.4136	0	-74.9301	39.2237	1	0	Irreversible forward	0	1000	-5.294	1.25997
R00488	N-Acetyl-L-aspartate amidohydrolase	3.5.1.15	All balanced	N-Acetyl-L-aspartate + H2O <=> Acetate + L-Aspartate	C01042 + C00001 <=> C00033 + C00049	C6H9NO5 + H2O <=> C2H4O2 + C4H7NO4	FALSE	-12.1205	2.45082	0	-74.9051	10.7103	1	0	Irreversible forward	0	1000	-2.003	0.984391
R00489	L-aspartate 1-carboxy-lyase (beta-alanine-forming)	4.1.1.11;4.1.1.15	All balanced	L-Aspartate <=> beta-Alanine + CO2	C00049 <=> C00099 + C00011	C4H7NO4 <=> C3H7NO2 + CO2	FALSE	-20.9962	6.04366	0	-83.7808	1.83462	1	1	Reversible	-1000	1000	-3.09	0.5417
R00490	L-aspartate ammonia-lyase (fumarate-forming)	4.3.1.1	All balanced	L-Aspartate <=> Fumarate + Ammonia	C00049 <=> C00122 + C00014	C4H7NO4 <=> C4H4O4 + NH3	FALSE	13.9348	0.483472	0	-48.8498	36.7656	1	1	Reversible	-1000	1000	3.08	0.885545
R00491	aspartate racemase	5.1.1.13	All balanced	L-Aspartate <=> D-Aspartate	C00049 <=> C00402	C4H7NO4 <=> C4H7NO4	FALSE	4.94914	1.98526	0	-23.5893	33.4876	1	1	Reversible	-1000	1000	0	2
R00494	glutathione gamma-glutamylaminopeptidase	3.4.19.13	All balanced	Glutathione + H2O <=> Cys-Gly + L-Glutamate	C00051 + C00001 <=> C01419 + C00025	C10H17N3O6S + H2O <=> C5H10N2O3S + C5H9NO4	FALSE	-3.30876	2.61323	0	-66.0934	19.522	1	1	Reversible	-1000	1000	-0.463	0.848213
R00497	gamma-L-glutamyl-L-cysteine:glycine ligase (ADP-forming)	6.3.2.3	All balanced	ATP + gamma-L-Glutamyl-L-cysteine + Glycine <=> ADP + Orthophosphate + Glutathione	C00002 + C00669 + C00037 <=> C00008 + C00009 + C00051	C10H16N5O13P3 + C8H14N2O5S + C2H5NO2 <=> C10H15N5O10P2 + H3PO4 + C10H17N3O6S	FALSE	-24.9591	2.51114	0	-110.574	60.6563	1	1	Reversible	-1000	1000	-6.354	0.856942
R00499	S-Succinylglutathione hydrolase	3.1.2.13	All balanced	S-Succinylglutathione + H2O <=> Glutathione + Succinate	C03174 + C00001 <=> C00051 + C00042	C14H21N3O9S + H2O <=> C10H17N3O6S + C4H6O4	FALSE	-29.0713	2.71942	0	-91.8559	-6.24054	0	0	Irreversible forward	0	1000	-5.757	1.20727
R00501	UDP-alpha-D-galactose:NAD+ 6-oxidoreductase	1.1.1.-	All balanced	UDP-alpha-D-galactose + 2 NAD+ + H2O <=> UDP-D-galacturonate + 2 NADH + 2 H+	C00052 + 2 C00003 + C00001 <=> C00617 + 2 C00004 + 2 C00080	C15H24N2O17P2 + 2 C21H28N7O14P2 + H2O <=> C15H22N2O18P2 + 2 C21H29N7O14P2 + 2 H	FALSE	-16.9306	2.5655	0	-102.546	68.6847	1	1	Reversible	-1000	1000	-4.583	2.15919
R00502	UTP:alpha-D-galactose-1-phosphate uridylyltransferase	2.7.7.10;2.7.7.64	All balanced	UTP + alpha-D-Galactose 1-phosphate <=> Diphosphate + UDP-alpha-D-galactose	C00075 + C00446 <=> C00013 + C00052	C9H15N2O15P3 + C6H13O9P <=> H4P2O7 + C15H24N2O17P2	FALSE	-2.82635	1.83629	0	-59.9033	54.2506	1	0	Irreversible forward	0	1000	1.07	0.746895
R00503	UDP-alpha-D-galactose:D-glucose 4-beta-D-galactosyltransferase	2.4.1.22	All balanced	UDP-alpha-D-galactose + D-Glucose <=> UDP + Lactose	C00052 + C00031 <=> C00015 + C00243	C15H24N2O17P2 + C6H12O6 <=> C9H14N2O12P2 + C12H22O11	FALSE	-9.98167	2.2329	0	-67.0586	47.0952	1	1	Reversible	-1000	1000	-1.7	0.632032
R00504	UDP-alpha-D-galactose:UDP-N-acetyl-alpha-D-glucosamine galactose phosphotransferase	2.7.8.18	All balanced	UDP-alpha-D-galactose + UDP-N-acetyl-alpha-D-glucosamine <=> UMP + UDP-N-acetyl-6-(alpha-D-galactose-1-phospho)-alpha-D-glucosamine	C00052 + C00043 <=> C00105 + C04739	C15H24N2O17P2 + C17H27N3O17P2 <=> C9H13N2O9P + C23H38N3O25P3	FALSE	212.804	70710.8	1	0	0	1	1	Reversible	-1000	1000	-4.5	0.23673
R00505	UDP-alpha-D-galactopyranose furanomutase	5.4.99.9	All balanced	UDP-alpha-D-galactose <=> UDP-alpha-D-galactofuranose	C00052 <=> C03733	C15H24N2O17P2 <=> C15H24N2O17P2	FALSE	4.77639	1.82571	0	-23.7621	33.3149	1	1	Reversible	-1000	1000	0.24	0.264698
R00507	3'-phosphoadenylyl-sulfate sulfohydrolase; 3'-phosphoadenylyl-sulfate nucleotidohydrolase	3.6.1.9;3.6.2.2	All balanced	3'-Phosphoadenylyl sulfate + H2O <=> Sulfate + Adenosine 3',5'-bisphosphate	C00053 + C00001 <=> C00059 + C00054	C10H15N5O13P2S + H2O <=> H2SO4 + C10H15N5O10P2	FALSE	-83.8035	5.70262	0	-146.588	-60.9727	0	0	Irreversible forward	0	1000	-20.813	1.01359
R00508	3'-phospho-5'-adenylyl sulfate 3'-phosphohydrolase	3.1.3.7	All balanced	3'-Phosphoadenylyl sulfate + H2O <=> Adenylyl sulfate + Orthophosphate	C00053 + C00001 <=> C00224 + C00009	C10H15N5O13P2S + H2O <=> C10H14N5O10PS + H3PO4	FALSE	-12.7246	5.85106	0	-75.5092	10.1062	1	1	Reversible	-1000	1000	-2.317	0.735634
R00509	ATP:adenylylsulfate 3'-phosphotransferase	2.7.1.25	All balanced	ATP + Adenylyl sulfate <=> ADP + 3'-Phosphoadenylyl sulfate	C00002 + C00224 <=> C00008 + C00053	C10H16N5O13P3 + C10H14N5O10PS <=> C10H15N5O10P2 + C10H15N5O13P2S	FALSE	-13.6729	5.85704	0	-70.7498	43.404	1	1	Reversible	-1000	1000	-4.5	0.23673
R00510	Cytidine-5'-monophosphate phosphoribohydrolase	3.2.2.10	All balanced	CMP + H2O <=> Cytosine + D-Ribose 5-phosphate	C00055 + C00001 <=> C00380 + C00117	C9H14N3O8P + H2O <=> C4H5N3O + C5H11O8P	FALSE	-12.4734	2.97326	0	-75.258	10.3574	1	1	Reversible	-1000	1000	-0.733	0.964152
R00511	cytidine-5'-monophosphate phosphohydrolase	3.1.3.5;3.1.3.91	All balanced	CMP + H2O <=> Cytidine + Orthophosphate	C00055 + C00001 <=> C00475 + C00009	C9H14N3O8P + H2O <=> C9H13N3O5 + H3PO4	FALSE	-15.4107	2.76094	0	-78.1953	7.42011	1	1	Reversible	-1000	1000	-2.317	0.735634
R00512	ATP:CMP phosphotransferase	2.7.4.14;2.7.4.25	All balanced	ATP + CMP <=> ADP + CDP	C00002 + C00055 <=> C00008 + C00112	C10H16N5O13P3 + C9H14N3O8P <=> C10H15N5O10P2 + C9H15N3O11P2	FALSE	-3.21445	2.96014	0	-60.2914	53.8625	1	1	Reversible	-1000	1000	0	2
R00513	ATP:cytidine 5'-phosphotransferase	2.7.1.48	All balanced	ATP + Cytidine <=> ADP + CMP	C00002 + C00475 <=> C00008 + C00055	C10H16N5O13P3 + C9H13N3O5 <=> C10H15N5O10P2 + C9H14N3O8P	FALSE	-10.9869	2.76766	0	-68.0638	46.0901	1	1	Reversible	-1000	1000	-4.5	0.23673
R00514	CDP phosphohydrolase	3.6.1.5	All balanced	CDP + H2O <=> CMP + Orthophosphate	C00112 + C00001 <=> C00055 + C00009	C9H15N3O11P2 + H2O <=> C9H14N3O8P + H3PO4	FALSE	-23.1831	2.97611	0	-85.9677	-0.352295	0	0	Irreversible forward	0	1000	-6.817	0.717554
R00515	CTP diphosphohydrolase (diphosphate-forming); CTP pyrophosphohydrolase	3.6.1.8;3.6.1.65	All balanced	CTP + H2O <=> CMP + Diphosphate	C00063 + C00001 <=> C00055 + C00013	C9H16N3O14P3 + H2O <=> C9H14N3O8P + H4P2O7	FALSE	-33.3346	2.33132	0	-96.1192	-10.5038	0	0	Irreversible forward	0	1000	-8.243	0.748021
R00516	UTP:cytidine 5'-phosphotransferase	2.7.1.48	All balanced	UTP + Cytidine <=> UDP + CMP	C00075 + C00475 <=> C00015 + C00055	C9H15N2O15P3 + C9H13N3O5 <=> C9H14N2O12P2 + C9H14N3O8P	FALSE	-8.64014	3.03711	0	-65.7171	48.4368	1	1	Reversible	-1000	1000	-4.5	0.23673
R00517	GTP:cytidine 5'-phosphotransferase	2.7.1.48	All balanced	GTP + Cytidine <=> GDP + CMP	C00044 + C00475 <=> C00035 + C00055	C10H16N5O14P3 + C9H13N3O5 <=> C10H15N5O11P2 + C9H14N3O8P	FALSE	-8.51505	3.05449	0	-65.592	48.5619	1	1	Reversible	-1000	1000	-4.5	0.23673
R00518	ATP:formate phosphotransferase	2.7.2.6	All balanced	ATP + Formate <=> ADP + Formyl phosphate	C00002 + C00058 <=> C00008 + C02405	C10H16N5O13P3 + CH2O2 <=> C10H15N5O10P2 + CH3O5P	FALSE	-7.97149	4.5086	0	-65.0484	49.1054	1	1	Reversible	-1000	1000	-1.1348	1.99406
R00519	formate:NAD+ oxidoreductase	1.2.1.2	All balanced	Formate + NAD+ <=> H+ + CO2 + NADH	C00058 + C00003 <=> C00080 + C00011 + C00004	CH2O2 + C21H28N7O14P2 <=> H + CO2 + C21H29N7O14P2	FALSE	-14.0945	3.3034	0	-71.1714	42.9824	1	0	Irreversible forward	0	1000	-3.09	1.26256
R00521	Formyl-CoA hydrolase	3.1.2.10	All balanced	Formyl-CoA + H2O <=> CoA + Formate	C00798 + C00001 <=> C00010 + C00058	C22H36N7O17P3S + H2O <=> C21H36N7O16P3S + CH2O2	FALSE	-13.4769	4.55015	0	-76.2616	9.35382	1	1	Reversible	-1000	1000	-4.557	1.29987
R00522	Oxalate carboxy-lyase	4.1.1.2	All balanced	Oxalate <=> Formate + CO2	C00209 <=> C00058 + C00011	C2H2O4 <=> CH2O2 + CO2	FALSE	-17.4572	4.40824	0	-80.2418	5.37353	1	0	Irreversible forward	0	1000	-5.63	0.866025
R00524	Formamide amidohydrolase	3.5.1.49	All balanced	Formamide + H2O <=> Formate + Ammonia	C00488 + C00001 <=> C00058 + C00014	CH3NO + H2O <=> CH2O2 + NH3	FALSE	-31.6337	6.19701	0	-94.4183	-8.80297	0	0	Irreversible forward	0	1000	-17.823	0.941518
R00525	N-Formyl-L-glutamate amidohydrolase	3.5.1.68	All balanced	N-Formyl-L-glutamate + H2O <=> Formate + L-Glutamate	C01045 + C00001 <=> C00058 + C00025	C6H9NO5 + H2O <=> CH2O2 + C5H9NO4	FALSE	-33.3411	5.59654	0	-96.1257	-10.5103	0	0	Irreversible forward	0	1000	0.737	0.975521
R00526	N-Formyl-L-aspartate amidohydrolase	3.5.1.8;3.5.1.15	All balanced	N-Formyl-L-aspartate + H2O <=> Formate + L-Aspartate	C01044 + C00001 <=> C00058 + C00049	C5H7NO5 + H2O <=> CH2O2 + C4H7NO4	FALSE	-31.5465	5.69528	0	-94.3311	-8.71572	0	0	Irreversible forward	0	1000	0.737	0.975521
R00527	S-Formylglutathione hydrolase	3.1.2.12	All balanced	S-Formylglutathione + H2O <=> Formate + Glutathione	C01031 + C00001 <=> C00058 + C00051	C11H17N3O7S + H2O <=> CH2O2 + C10H17N3O6S	FALSE	-14.1291	2.62505	0	-76.9137	8.70166	1	1	Reversible	-1000	1000	-4.557	1.29987
R00529	ATP:sulfate adenylyltransferase	2.7.7.4	All balanced	ATP + Sulfate <=> Diphosphate + Adenylyl sulfate	C00002 + C00059 <=> C00013 + C00224	C10H16N5O13P3 + H2SO4 <=> H4P2O7 + C10H14N5O10PS	FALSE	47.4061	1.16785	0	-9.67079	104.483	1	1	Reversible	-1000	1000	12.57	1.01359
R00530	ADP:sulfate adenylyltransferase	2.7.7.5	All balanced	ADP + Sulfate <=> Orthophosphate + Adenylyl sulfate	C00008 + C00059 <=> C00009 + C00224	C10H15N5O10P2 + H2SO4 <=> H3PO4 + C10H14N5O10PS	FALSE	58.0227	1.19838	0	0.945814	115.1	2	2	Irreversible backward	-1000	0	13.996	1.00622
R00531	Adenylylsulfate sulfohydrolase	3.6.2.1	All balanced	Adenylyl sulfate + H2O <=> AMP + Sulfate	C00224 + C00001 <=> C00020 + C00059	C10H14N5O10PS + H2O <=> C10H14N5O7P + H2SO4	FALSE	-81.8607	1.29193	0	-144.645	-59.0299	0	0	Irreversible forward	0	1000	-20.813	1.01359
R00532	L-Serine-O-sulfate ammonia-lyase (pyruvate-forming)	4.3.1.10	All balanced	L-Serine O-sulfate + H2O <=> Pyruvate + Ammonia + Sulfate	C02703 + C00001 <=> C00022 + C00014 + C00059	C3H7NO6S + H2O <=> C3H4O3 + NH3 + H2SO4	FALSE	130.914	70710.8	1	0	0	1	1	Reversible	-1000	1000	-23.823	1.17665
R00533	Sulfite:oxygen oxidoreductase	1.8.3.1	All balanced	Sulfite + Oxygen + H2O <=> Sulfate + Hydrogen peroxide	C00094 + C00007 + C00001 <=> C00059 + C00027	H2SO3 + O2 + H2O <=> H2SO4 + H2O2	FALSE	-171.897	5.6216	0	-228.974	-114.82	0	0	Irreversible forward	0	1000	-40.6327	1.11803
R00534	D-Glucose 6-sulfate sulfohydrolase	3.1.6.3	All balanced	D-Glucose 6-sulfate + H2O <=> D-Glucose + Sulfate	C02827 + C00001 <=> C00031 + C00059	C6H12O9S + H2O <=> C6H12O6 + H2SO4	FALSE	159.035	70710.8	1	0	0	1	1	Reversible	-1000	1000	-16.313	1.00154
R00535	3'-Phosphoadenylylsulfate:17beta-estradiol 3-sulfotransferase	2.8.2.15	All balanced	3'-Phosphoadenylyl sulfate + Estradiol-17beta <=> Adenosine 3',5'-bisphosphate + Estradiol-17beta 3-sulfate	C00053 + C00951 <=> C00054 + C08357	C10H15N5O13P2S + C18H24O2 <=> C10H15N5O10P2 + C18H24O5S	FALSE	-288.889	70710.8	1	0	0	1	1	Reversible	-1000	1000	-4.5	0.23673
R00536	3'-Phosphoadenylylsulfate:phenolic-steroid sulfotransferase	2.8.2.15	All balanced	3'-Phosphoadenylyl sulfate + 2-Methoxyestrone <=> Adenosine 3',5'-bisphosphate + 2-Methoxyestrone 3-sulfate	C00053 + C05299 <=> C00054 + C08358	C10H15N5O13P2S + C19H24O3 <=> C10H15N5O10P2 + C19H24O6S	FALSE	-288.202	70710.8	1	0	0	1	1	Reversible	-1000	1000	-4.5	0.23673
R00537	3'-Phosphoadenylylsulfate:phenolic-steroid sulfotransferase	2.8.2.15	All balanced	3'-Phosphoadenylyl sulfate + 2-Methoxy-17beta-estradiol <=> Adenosine 3',5'-bisphosphate + 2-Methoxyestradiol-17beta 3-sulfate	C00053 + C05302 <=> C00054 + C08359	C10H15N5O13P2S + C19H26O3 <=> C10H15N5O10P2 + C19H26O6S	FALSE	-288.202	70710.8	1	0	0	1	1	Reversible	-1000	1000	-4.5	0.23673
R00548	riboflavin-5-phosphate phosphohydrolase (acid optimum)	3.1.3.2	All balanced	FMN + H2O <=> Riboflavin + Orthophosphate	C00061 + C00001 <=> C00255 + C00009	C17H21N4O9P + H2O <=> C17H20N4O6 + H3PO4	FALSE	-27.9924	5.94759	0	-90.777	-5.16166	0	0	Irreversible forward	0	1000	Not calculated	Not calculated	Involves compounds with unlabeled atoms
R00549	ATP:riboflavin 5'-phosphotransferase	2.7.1.26	All balanced	ATP + Riboflavin <=> ADP + FMN	C00002 + C00255 <=> C00008 + C00061	C10H16N5O13P3 + C17H20N4O6 <=> C10H15N5O10P2 + C17H21N4O9P	FALSE	1.59491	5.94621	0	-55.482	58.6718	1	1	Reversible	-1000	1000	Not calculated	Not calculated	Involves compounds with unlabeled atoms
R00550	D-Glucose-1-phosphate:riboflavin 5'-phosphotransferase	2.7.1.42	All balanced	D-Glucose 1-phosphate + Riboflavin <=> D-Glucose + FMN	C00103 + C00255 <=> C00031 + C00061	C6H13O9P + C17H20N4O6 <=> C6H12O6 + C17H21N4O9P	FALSE	11.4451	5.99712	0	-45.6319	68.522	1	1	Reversible	-1000	1000	Not calculated	Not calculated	Involves compounds with unlabeled atoms
R00551	L-Arginine amidinohydrolase	3.5.3.1	All balanced	L-Arginine + H2O <=> L-Ornithine + Urea	C00062 + C00001 <=> C00077 + C00086	C6H14N4O2 + H2O <=> C5H12N2O2 + CH4N2O	FALSE	-28.6404	6.39509	0	-91.425	-5.80963	0	0	Irreversible forward	0	1000	-3.903	1.68444
R00552	L-Arginine iminohydrolase	3.5.3.6	All balanced	L-Arginine + H2O <=> L-Citrulline + Ammonia	C00062 + C00001 <=> C00327 + C00014	C6H14N4O2 + H2O <=> C6H13N3O3 + NH3	FALSE	-34.6922	3.39531	0	-97.4768	-11.8614	0	0	Irreversible forward	0	1000	-12.383	1.71492
R00554	ATP:L-arginine Nomega-phosphotransferase	2.7.3.3	All balanced	ATP + L-Arginine <=> ADP + L-Arginine phosphate	C00002 + C00062 <=> C00008 + C05945	C10H16N5O13P3 + C6H14N4O2 <=> C10H15N5O10P2 + C6H15N4O5P	FALSE	6.28485	0.540445	0	-50.7921	63.3618	1	1	Reversible	-1000	1000	1.93	0.763721
R00557	L-arginine,NADPH:oxygen oxidoreductase (nitric-oxide-forming)	1.14.13.39;1.14.13.165	All balanced	2 L-Arginine + 4 Oxygen + 3 NADPH + 3 H+ <=> 2 Nitric oxide + 2 L-Citrulline + 3 NADP+ + 4 H2O	2 C00062 + 4 C00007 + 3 C00005 + 3 C00080 <=> 2 C00533 + 2 C00327 + 3 C00006 + 4 C00001	2 C6H14N4O2 + 4 O2 + 3 C21H30N7O17P3 + 3 H <=> 2 NO + 2 C6H13N3O3 + 3 C21H29N7O17P3 + 4 H2O	FALSE	-1260.97	15.2889	0	-1449.33	-992.713	0	0	Irreversible forward	0	1000	Not calculated	Not calculated	Charge imbalanced
R00558	L-arginine,NADPH:oxygen oxidoreductase (N-(omega)-hydroxyarginine-forming)	1.14.13.39;1.14.13.165	All balanced	L-Arginine + Oxygen + NADPH + H+ <=> N(omega)-Hydroxyarginine + NADP+ + H2O	C00062 + C00007 + C00005 + C00080 <=> C05933 + C00006 + C00001	C6H14N4O2 + O2 + C21H30N7O17P3 + H <=> C6H14N4O3 + C21H29N7O17P3 + H2O	FALSE	4.86957	0	1	0	0	1	1	Reversible	-1000	1000	Not calculated	Not calculated	Involves compounds with unlabeled atoms
R00559	L-Arginine:oxygen 2-oxidoreductase (decarboxylating)	1.13.12.1	All balanced	L-Arginine + Oxygen <=> 4-Guanidinobutanamide + CO2 + H2O	C00062 + C00007 <=> C03078 + C00011 + C00001	C6H14N4O2 + O2 <=> C5H12N4O + CO2 + H2O	FALSE	-459.38	6.73672	0	-516.457	-402.303	0	0	Irreversible forward	0	1000	-109.257	1.04269
R00562	N2-(D-1-carboxyethyl)-L-arginine:NAD+ oxidoreductase (L-arginine-forming)	1.5.1.11	All balanced	D-Octopine + NAD+ + H2O <=> L-Arginine + Pyruvate + NADH + H+	C04137 + C00003 + C00001 <=> C00062 + C00022 + C00004 + C00080	C9H18N4O4 + C21H28N7O14P2 + H2O <=> C6H14N4O2 + C3H4O3 + C21H29N7O14P2 + H	FALSE	32.6449	2.96014	0	-58.6782	84.0141	1	1	Reversible	-1000	1000	9.207	1.51055
R00563	N2-(D-1,3-dicarboxypropyl)-L-arginine:NADP+ oxidoreductase (L-arginine-forming); D-nopaline:NADP+ oxidoreductase (L-arginine-forming)	1.5.1.19	All balanced	Nopaline + NADP+ + H2O <=> L-Arginine + 2-Oxoglutarate + NADPH + H+	C01682 + C00006 + C00001 <=> C00062 + C00026 + C00005 + C00080	C11H20N4O6 + C21H29N7O17P3 + H2O <=> C6H14N4O2 + C5H6O5 + C21H30N7O17P3 + H	FALSE	24.6264	5.82012	0	-66.6966	75.9957	1	1	Reversible	-1000	1000	9.207	1.51055
R00565	L-Arginine:glycine amidinotransferase	2.1.4.1	All balanced	L-Arginine + Glycine <=> L-Ornithine + Guanidinoacetate	C00062 + C00037 <=> C00077 + C00581	C6H14N4O2 + C2H5NO2 <=> C5H12N2O2 + C3H7N3O2	FALSE	-0.334435	2.96014	0	-57.4114	56.7425	1	1	Reversible	-1000	1000	0	2
R00566	L-arginine carboxy-lyase (agmatine-forming)	4.1.1.19	All balanced	L-Arginine <=> Agmatine + CO2	C00062 <=> C00179 + C00011	C6H14N4O2 <=> C5H14N4 + CO2	FALSE	-15.0089	5.91003	0	-77.7935	7.82187	1	1	Reversible	-1000	1000	-3.09	0.5417
R00567	arginine racemase	5.1.1.9	All balanced	L-Arginine <=> D-Arginine	C00062 <=> C00792	C6H14N4O2 <=> C6H14N4O2	FALSE	7.29333	4.94428	0	-21.2451	35.8318	1	1	Reversible	-1000	1000	0	2
R00568	CTP aminohydrolase	3.5.4.13	All balanced	CTP + H2O <=> UTP + Ammonia	C00063 + C00001 <=> C00075 + C00014	C9H16N3O14P3 + H2O <=> C9H15N2O15P3 + NH3	FALSE	-24.9988	2.44367	0	-87.7834	-2.16802	0	0	Irreversible forward	0	1000	-5.143	1.45906
R00569	CTP phosphohydrolase	3.6.1.5	All balanced	CTP + H2O <=> CDP + Orthophosphate	C00063 + C00001 <=> C00112 + C00009	C9H16N3O14P3 + H2O <=> C9H15N3O11P2 + H3PO4	FALSE	-25.9324	2.31959	0	-88.717	-3.10165	0	0	Irreversible forward	0	1000	-6.817	0.717554
R00570	ATP:CDP phosphotransferase	2.7.4.6	All balanced	ATP + CDP <=> ADP + CTP	C00002 + C00112 <=> C00008 + C00063	C10H16N5O13P3 + C9H15N3O11P2 <=> C10H15N5O10P2 + C9H16N3O14P3	FALSE	-0.4651	2.34026	0	-57.542	56.6118	1	1	Reversible	-1000	1000	0	2
R00571	UTP:ammonia ligase (ADP-forming)	6.3.4.2	All balanced	ATP + UTP + Ammonia <=> ADP + Orthophosphate + CTP	C00002 + C00075 + C00014 <=> C00008 + C00009 + C00063	C10H16N5O13P3 + C9H15N2O15P3 + NH3 <=> C10H15N5O10P2 + H3PO4 + C9H16N3O14P3	FALSE	-1.39873	2.46037	0	-87.0141	84.2166	1	1	Reversible	-1000	1000	-1.674	1.46416
R00572	CTP:pyruvate 2-O-phosphotransferase	2.7.1.40	All balanced	CTP + Pyruvate <=> CDP + Phosphoenolpyruvate	C00063 + C00022 <=> C00112 + C00074	C9H16N3O14P3 + C3H4O3 <=> C9H15N3O11P2 + C3H5O6P	FALSE	28.1384	2.38596	0	-28.9385	85.2154	1	2	Irreversible backward	-1000	0	4.61	0.654305
R00573	UTP:L-glutamine amido-ligase (ADP-forming)	6.3.4.2	All balanced	ATP + UTP + L-Glutamine + H2O <=> ADP + Orthophosphate + CTP + L-Glutamate	C00002 + C00075 + C00064 + C00001 <=> C00008 + C00009 + C00063 + C00025	C10H16N5O13P3 + C9H15N2O15P3 + C5H10N2O3 + H2O <=> C10H15N5O10P2 + H3PO4 + C9H16N3O14P3 + C5H9NO4	FALSE	-12.8128	2.59776	0	-132.674	67.0949	1	1	Reversible	-1000	1000	-6.397	1.56276
R00574	CTP diphosphate-lyase (cyclizing; 3',5'-cyclic-CMP-forming)	4.6.1.6	All balanced	CTP <=> 3',5'-Cyclic CMP + Diphosphate	C00063 <=> C00941 + C00013	C9H16N3O14P3 <=> C9H12N3O7P + H4P2O7	FALSE	4.62506	2.88649	0	-58.1595	27.4558	1	1	Reversible	-1000	1000	1.05	2.1824
R00575	HCO3-:L-glutamine amido-ligase (ADP-forming, carbamate-phosphorylating)	6.3.5.5	COPNS balanced. H (1.0)	2 ATP + L-Glutamine + HCO3- + H2O <=> 2 ADP + Orthophosphate + L-Glutamate + Carbamoyl phosphate	2 C00002 + C00064 + C00288 + C00001 <=> 2 C00008 + C00009 + C00025 + C00169	2 C10H16N5O13P3 + C5H10N2O3 + HCO3 + H2O <=> 2 C10H15N5O10P2 + H3PO4 + C5H9NO4 + CH4NO5P	FALSE	-6.53025	2.67108	0	-154.93	101.916	1	0	Irreversible forward	0	1000	-11.257	0.954661
R00576	L-Glutamine:pyruvate aminotransferase	2.6.1.15	All balanced	L-Glutamine + Pyruvate <=> 2-Oxoglutaramate + L-Alanine	C00064 + C00022 <=> C00940 + C00041	C5H10N2O3 + C3H4O3 <=> C5H7NO4 + C3H7NO2	FALSE	-11.4712	2.25234	0	-68.5482	45.6057	1	1	Reversible	-1000	1000	0	2
R00578	L-aspartate:L-glutamine amido-ligase (AMP-forming)	6.3.5.4	All balanced	ATP + L-Aspartate + L-Glutamine + H2O <=> AMP + Diphosphate + L-Asparagine + L-Glutamate	C00002 + C00049 + C00064 + C00001 <=> C00020 + C00013 + C00152 + C00025	C10H16N5O13P3 + C4H7NO4 + C5H10N2O3 + H2O <=> C10H14N5O7P + H4P2O7 + C4H8N2O3 + C5H9NO4	FALSE	-29.4957	3.68972	0	-149.357	50.412	1	1	Reversible	-1000	1000	-8.243	0.748021
R00579	glutamine racemase	5.1.1.10	All balanced	L-Glutamine <=> D-Glutamine	C00064 <=> C00819	C5H10N2O3 <=> C5H10N2O3	FALSE	7.72483	3.24983	0	-20.8136	36.2633	1	1	Reversible	-1000	1000	0	2
R00581	L-serine:NAD+ oxidoreductase (deaminating)	1.4.1.7	All balanced	L-Serine + NAD+ + H2O <=> Hydroxypyruvate + Ammonia + NADH + H+	C00065 + C00003 + C00001 <=> C00168 + C00014 + C00004 + C00080	C3H7NO3 + C21H28N7O14P2 + H2O <=> C3H4O4 + NH3 + C21H29N7O14P2 + H	FALSE	41.7064	0.810266	0	-49.6166	93.0757	1	1	Reversible	-1000	1000	8.687	1.31216
R00582	O-phospho-L-serine phosphohydrolase	3.1.3.3	All balanced	O-Phospho-L-serine + H2O <=> L-Serine + Orthophosphate	C01005 + C00001 <=> C00065 + C00009	C3H8NO6P + H2O <=> C3H7NO3 + H3PO4	FALSE	-10.4163	0.279463	0	-73.2009	12.4145	1	1	Reversible	-1000	1000	-2.317	0.735634
R00584	diphosphate:L-serine O-phosphotransferase	2.7.1.80	All balanced	Diphosphate + L-Serine <=> Orthophosphate + O-Phospho-L-serine	C00013 + C00065 <=> C00009 + C01005	H4P2O7 + C3H7NO3 <=> H3PO4 + C3H8NO6P	FALSE	-5.36463	0.332447	0	-62.4415	51.7123	1	1	Reversible	-1000	1000	-3.074	0.735634
R00585	L-Serine:pyruvate aminotransferase	2.6.1.51	All balanced	L-Serine + Pyruvate <=> Hydroxypyruvate + L-Alanine	C00065 + C00022 <=> C00168 + C00041	C3H7NO3 + C3H4O3 <=> C3H4O4 + C3H7NO2	FALSE	3.99034	0.784517	0	-53.0866	61.0673	1	1	Reversible	-1000	1000	0	2
R00586	acetyl-CoA:L-serine O-acetyltransferase	2.3.1.30	All balanced	L-Serine + Acetyl-CoA <=> O-Acetyl-L-serine + CoA	C00065 + C00024 <=> C00979 + C00010	C3H7NO3 + C23H38N7O17P3S <=> C5H9NO4 + C21H36N7O16P3S	FALSE	-6.72534	2.96014	0	-63.8023	50.3516	1	1	Reversible	-1000	1000	-3.614	1.17862
R00588	L-Serine:glyoxylate aminotransferase	2.6.1.45	All balanced	L-Serine + Glyoxylate <=> Hydroxypyruvate + Glycine	C00065 + C00048 <=> C00168 + C00037	C3H7NO3 + C2H2O3 <=> C3H4O4 + C2H5NO2	FALSE	-4.2885	1.74423	0	-61.3654	52.7884	1	1	Reversible	-1000	1000	-1.46	0.300689
R00589	serine racemase; L-2-Amino-3-hydroxypropionic acid racemase	5.1.1.10;5.1.1.18	All balanced	L-Serine <=> D-Serine	C00065 <=> C00740	C3H7NO3 <=> C3H7NO3	FALSE	-0.896267	2.99507	0	-29.4347	27.6422	1	1	Reversible	-1000	1000	0	2
R00590	L-serine hydro-lyase	4.3.1.17	All balanced	L-Serine <=> Dehydroalanine + H2O	C00065 <=> C02218 + C00001	C3H7NO3 <=> C3H5NO2 + H2O	FALSE	-3.65333	1.79845	0	-32.1918	24.8851	1	1	Reversible	-1000	1000	-0.867	0.779214
R00602	methanol:hydrogen-peroxide oxidoreductase	1.11.1.6;1.11.1.7;1.11.1.21	All balanced	Methanol + Hydrogen peroxide <=> Formaldehyde + 2 H2O	C00132 + C00027 <=> C00067 + 2 C00001	CH4O + H2O2 <=> CH2O + 2 H2O	FALSE	-292.283	4.71384	0	-315.113	-229.498	0	0	Irreversible forward	0	1000	-70.624	1.32288
R00603	dichloromethane chloride-lyase (adding H2O; chloride-hydrolysing; formaldehyde-forming)	4.5.1.3	All balanced	Dichloromethane + H2O <=> Formaldehyde + 2 Hydrochloric ac	C02271 + C00001 <=> C00067 + 2 C01327	CH2Cl2 + H2O <=> CH2O + 2 HCl	FALSE	-82.3176	0	1	0	0	1	1	Reversible	-1000	1000	Not calculated	Not calculated	Involves groups with unknown energies
R00604	Formaldehyde:NAD+ oxidoreductase	1.2.1.46	All balanced	Formaldehyde + NAD+ + H2O <=> Formate + NADH + H+	C00067 + C00003 + C00001 <=> C00058 + C00004 + C00080	CH2O + C21H28N7O14P2 + H2O <=> CH2O2 + C21H29N7O14P2 + H	FALSE	-42.9906	1.96546	0	-100.068	14.0863	1	1	Reversible	-1000	1000	-9.803	1.35796
R00605	methanol:NAD+ oxidoreductase	1.1.1.244	All balanced	Methanol + NAD+ <=> Formaldehyde + NADH + H+	C00132 + C00003 <=> C00067 + C00004 + C00080	CH4O + C21H28N7O14P2 <=> CH2O + C21H29N7O14P2 + H	FALSE	34.2175	3.32763	0	-22.8594	91.2945	1	1	Reversible	-1000	1000	6.44	1.26256
R00608	Methanol:oxygen oxidereductase	1.1.3.13	All balanced	Methanol + Oxygen <=> Formaldehyde + Hydrogen peroxide	C00132 + C00007 <=> C00067 + C00027	CH4O + O2 <=> CH2O + H2O2	FALSE	-99.2148	5.31993	0	-156.292	-42.1379	0	0	Irreversible forward	0	1000	-25.2697	1
R00610	sarcosine:oxygen oxidoreductase (demethylating)	1.5.3.1	All balanced	Sarcosine + H2O + Oxygen <=> Glycine + Formaldehyde + Hydrogen peroxide	C00213 + C00001 + C00007 <=> C00037 + C00067 + C00027	C3H7NO2 + H2O + O2 <=> C2H5NO2 + CH2O + H2O2	FALSE	-76.9599	5.83164	0	-168.283	-25.5907	0	0	Irreversible forward	0	1000	-19.0327	1.36393
R00612	N6-Methyl-L-lysine:oxygen oxidoreductase (demethylating)	1.5.3.4	All balanced	N6-Methyl-L-lysine + H2O + Oxygen <=> L-Lysine + Formaldehyde + Hydrogen peroxide	C02728 + C00001 + C00007 <=> C00047 + C00067 + C00027	C7H16N2O2 + H2O + O2 <=> C6H14N2O2 + CH2O + H2O2	FALSE	-69.1642	5.35708	0	-160.487	-17.795	0	0	Irreversible forward	0	1000	-19.0327	1.36393
R00614	formaldehyde:formaldehyde oxidoreductase	1.2.98.1	All balanced	2 Formaldehyde + H2O <=> Formate + Methanol	2 C00067 + C00001 <=> C00058 + C00132	2 CH2O + H2O <=> CH2O2 + CH4O	FALSE	-77.2082	4.29178	0	-134.285	-20.1312	0	0	Irreversible forward	0	1000	-16.243	1.32288
R00615	Thiamin diphosphate phosphohydrolase	3.6.1.15	All balanced	Thiamin diphosphate + H2O <=> Thiamin monophosphate + Orthophosphate	C00068 + C00001 <=> C01081 + C00009	C12H19N4O7P2S + H2O <=> C12H18N4O4PS + H3PO4	FALSE	-23.0659	1.79458	0	-85.8506	-0.235178	0	0	Irreversible forward	0	1000	-6.817	0.717554
R00616	ATP:thiamine-diphosphate phosphotransferase	2.7.4.15;2.7.6.2	All balanced	ATP + Thiamin diphosphate <=> ADP + Thiamin triphosphate	C00002 + C00068 <=> C00008 + C03028	C10H16N5O13P3 + C12H19N4O7P2S <=> C10H15N5O10P2 + C12H20N4O10P3S	FALSE	4.08441	1.25948	0	-52.9925	61.1613	1	1	Reversible	-1000	1000	0	2
R00617	ATP:thiamin-phosphate phosphotransferase	2.7.4.16	All balanced	ATP + Thiamin monophosphate <=> ADP + Thiamin diphosphate	C00002 + C01081 <=> C00008 + C00068	C10H16N5O13P3 + C12H18N4O4PS <=> C10H15N5O10P2 + C12H19N4O7P2S	FALSE	-3.33157	1.80143	0	-60.4085	53.7453	1	1	Reversible	-1000	1000	0	2
R00618	Thiamin-triphosphate phosphohydrolase	3.6.1.28	All balanced	Thiamin triphosphate + H2O <=> Thiamin diphosphate + Orthophosphate	C03028 + C00001 <=> C00068 + C00009	C12H20N4O10P3S + H2O <=> C12H19N4O7P2S + H3PO4	FALSE	-30.4819	1.26601	0	-93.2665	-7.65116	0	0	Irreversible forward	0	1000	-6.817	0.717554
R00619	ATP:thiamine diphosphotransferase	2.7.6.2	All balanced	ATP + Thiamine <=> AMP + Thiamin diphosphate	C00002 + C00378 <=> C00020 + C00068	C10H16N5O13P3 + C12H17N4OS <=> C10H14N5O7P + C12H19N4O7P2S	FALSE	-5.86805	2.42034	0	-62.945	51.2089	1	1	Reversible	-1000	1000	-4.5	0.23673
R00621	R00621	1.2.4.2	All balanced	2-Oxoglutarate + Thiamin diphosphate <=> 3-Carboxy-1-hydroxypropyl-ThPP + CO2	C00026 + C00068 <=> C05381 + C00011	C5H6O5 + C12H19N4O7P2S <=> C16H25N4O10P2S + CO2	FALSE	-26.7592	3.58887	0	-83.8361	30.3178	1	1	Reversible	-1000	1000	-6.87	0.764453
R00643	L-Galactono-1,4-lactone:oxygen 3-oxidoreductase	1.3.3.12	All balanced	L-Galactono-1,4-lactone + Oxygen <=> Ascorbate + Hydrogen peroxide	C01115 + C00007 <=> C00072 + C00027	C6H10O6 + O2 <=> C6H8O6 + H2O2	FALSE	-38.764	100000	1	0	0	1	1	Reversible	-1000	1000	-24.6297	1.46855
R00644	L-ascorbate:hydrogen-peroxide oxidoreductase	1.11.1.11	All balanced	Ascorbate + Hydrogen peroxide <=> Dehydroascorbate + 2 H2O	C00072 + C00027 <=> C05422 + 2 C00001	C6H8O6 + H2O2 <=> C6H6O6 + 2 H2O	FALSE	0.00398962	0	1	0	0	1	1	Reversible	-1000	1000	-74.624	1.78746
R00646	R00646	null	All balanced	Ascorbate + Oxygen + H2O <=> Threonate + Oxalate	C00072 + C00007 + C00001 <=> C01620 + C00209	C6H8O6 + O2 + H2O <=> C4H8O5 + C2H2O4	FALSE	-601.024	100000	1	0	0	1	1	Reversible	-1000	1000	-128.203	1.70467
R00647	R00647	1.1.3.8	All balanced	Ascorbate <=> L-xylo-Hexulonolactone	C00072 <=> C03289	C6H8O6 <=> C6H8O6	FALSE	-0.00936443	0	1	0	0	1	1	Reversible	-1000	1000	-4.78	1.25939
R00648	L-Methionine:oxygen oxidoreductase (deaminating)	1.4.3.2	All balanced	L-Methionine + H2O + Oxygen <=> 4-Methylthio-2-oxobutanoic acid + Ammonia + Hydrogen peroxide	C00073 + C00001 + C00007 <=> C01180 + C00014 + C00027	C5H11NO2S + H2O + O2 <=> C5H8O3S + NH3 + H2O2	FALSE	-105.671	4.63142	0	-196.994	-54.3021	0	0	Irreversible forward	0	1000	-23.0227	1.06194
R00649	S-Adenosyl-L-methionine:L-methionine S-methyltransferase	2.1.1.12	COPNS balanced. H (1.0)	S-Adenosyl-L-methionine + L-Methionine <=> S-Adenosyl-L-homocysteine + S-Methyl-L-methionine	C00019 + C00073 <=> C00021 + C03172	C15H22N6O5S + C5H11NO2S <=> C14H20N6O5S + C6H14NO2S	FALSE	-0.944097	2.81084	0	-58.021	56.1328	1	1	Reversible	-1000	1000	0	2
R00650	S-Adenosyl-L-methionine:L-homocysteine S-methyltransferase	2.1.1.10	All balanced	S-Adenosyl-L-methionine + L-Homocysteine <=> S-Adenosyl-L-homocysteine + L-Methionine	C00019 + C00155 <=> C00021 + C00073	C15H22N6O5S + C4H9NO2S <=> C14H20N6O5S + C5H11NO2S	FALSE	10.405	100000	1	0	0	1	1	Reversible	-1000	1000	-13.146	2.60718
R00651	O-acetyl-L-homoserine:methanethiol 3-amino-3-carboxypropyltransferase; O-Acetyl-L-homoserine acetate-lyase (adding methanethiol)	2.5.1.49	All balanced	O-Acetyl-L-homoserine + Methanethiol <=> L-Methionine + Acetate	C01077 + C00409 <=> C00073 + C00033	C6H11NO4 + CH4S <=> C5H11NO2S + C2H4O2	FALSE	-57.0341	2.9832	0	-114.111	0.0428633	1	1	Reversible	-1000	1000	-9.356	1.17986
R00652	L-Methionine:glyoxylate aminotransferase	2.6.1.73	All balanced	L-Methionine + Glyoxylate <=> 4-Methylthio-2-oxobutanoic acid + Glycine	C00073 + C00048 <=> C01180 + C00037	C5H11NO2S + C2H2O3 <=> C5H8O3S + C2H5NO2	FALSE	-18.2339	2.43253	0	-75.3108	38.843	1	1	Reversible	-1000	1000	-1.46	0.300689
R00653	N-Formyl-L-methionine amidohydrolase	3.5.1.31	All balanced	N-Formylmethionine + H2O <=> Formate + L-Methionine	C03145 + C00001 <=> C00058 + C00073	C6H11NO3S + H2O <=> CH2O2 + C5H11NO2S	FALSE	-25.1227	5.51445	0	-87.9073	-2.29192	0	0	Irreversible forward	0	1000	0.737	0.975521
R00654	L-methionine methanethiol-lyase (deaminating;2-oxobutanoate-forming)	4.4.1.11	All balanced	L-Methionine + H2O <=> Methanethiol + Ammonia + 2-Oxobutanoate	C00073 + C00001 <=> C00409 + C00014 + C00109	C5H11NO2S + H2O <=> CH4S + NH3 + C4H6O3	FALSE	-10.0692	4.554	0	-107.1	7.05387	1	1	Reversible	-1000	1000	-1.837	1.26467
R00655	methionine racemase	5.1.1.2	All balanced	L-Methionine <=> D-Methionine	C00073 <=> C00855	C5H11NO2S <=> C5H11NO2S	FALSE	-2.68701	1.2414	0	-31.2255	25.8514	1	1	Reversible	-1000	1000	0	2
R00656	L-methionine carboxy-lyase (3-methylthiopropanamine-forming)	4.1.1.57	All balanced	L-Methionine <=> 3-Methylthiopropanamine + CO2	C00073 <=> C03354 + C00011	C5H11NO2S <=> C4H11NS + CO2	FALSE	-23.7701	3.38579	0	-86.5548	-0.939372	0	0	Irreversible forward	0	1000	-3.09	0.5417
R00658	2-phospho-D-glycerate hydro-lyase (phosphoenolpyruvate-forming)	4.2.1.11	All balanced	2-Phospho-D-glycerate <=> Phosphoenolpyruvate + H2O	C00631 <=> C00074 + C00001	C3H7O7P <=> C3H5O6P + H2O	FALSE	-4.0889	0.307869	0	-32.6274	24.4496	1	1	Reversible	-1000	1000	-0.867	0.779214
R00659	UTP:pyruvate 2-O-phosphotransferase	2.7.1.40	All balanced	UTP + Pyruvate <=> UDP + Phosphoenolpyruvate	C00075 + C00022 <=> C00015 + C00074	C9H15N2O15P3 + C3H4O3 <=> C9H14N2O12P2 + C3H5O6P	FALSE	30.0201	1.35414	0	-27.0569	87.097	1	2	Irreversible backward	-1000	0	4.61	0.654305
R00660	Phosphoenolpyruvate:UDP-N-acetyl-D-glucosamine 1-carboxyvinyl-transferase	2.5.1.7	All balanced	Phosphoenolpyruvate + UDP-N-acetyl-alpha-D-glucosamine <=> UDP-N-acetyl-3-(1-carboxyvinyl)-D-glucosamine + Orthophosphate	C00074 + C00043 <=> C04631 + C00009	C3H5O6P + C17H27N3O17P2 <=> C20H29N3O19P2 + H3PO4	FALSE	-12.2653	3.73036	0	-69.3422	44.8116	1	1	Reversible	-1000	1000	0.796	0.676477
R00661	phosphoenolpyruvate 2,3-phosphonomutase	5.4.2.9	All balanced	Phosphoenolpyruvate <=> 3-Phosphonopyruvate	C00074 <=> C02798	C3H5O6P <=> C3H5O6P	FALSE	14.9342	2.96014	0	-13.6043	43.4727	1	1	Reversible	-1000	1000	-5.87	0.776311
R00662	Uridine triphosphate pyrophosphohydrolase	3.6.1.8;3.6.1.19	All balanced	UTP + H2O <=> UMP + Diphosphate	C00075 + C00001 <=> C00105 + C00013	C9H15N2O15P3 + H2O <=> C9H13N2O9P + H4P2O7	FALSE	-29.5177	3.89118	0	-92.3023	-6.68691	0	0	Irreversible forward	0	1000	-8.243	0.748021
R00664	Bezoyl-CoA:L-ornithine N-benzoyltransferase	2.3.1.127	All balanced	2 S-Benzoate coenzyme A + L-Ornithine <=> 2 CoA + N2,N5-Dibenzoyl-L-ornithine	2 C00512 + C00077 <=> 2 C00010 + C03712	2 C28H40N7O17P3S + C5H12N2O2 <=> 2 C21H36N7O16P3S + C19H20N2O4	FALSE	-75.351	5.43658	0	-160.966	10.2644	1	1	Reversible	-1000	1000	-10.588	2.51994
R00665	L-Citrulline N5-carbamoyldihydrolase	3.5.1.20	All balanced	L-Citrulline + H2O <=> L-Ornithine + CO2 + Ammonia	C00327 + C00001 <=> C00077 + C00011 + C00014	C6H13N3O3 + H2O <=> C5H12N2O2 + CO2 + NH3	FALSE	-23.8605	4.99615	0	-120.891	-6.73744	0	0	Irreversible forward	0	1000	2.727	1.29616
R00666	N5-(L-1-carboxyethyl)-L-ornithine:NADP+ oxidoreductase (L-ornithine-forming)	1.5.1.24	All balanced	N5-(L-1-Carboxyethyl)-L-ornithine + NADP+ + H2O <=> L-Ornithine + Pyruvate + NADPH + H+	C04210 + C00006 + C00001 <=> C00077 + C00022 + C00005 + C00080	C8H16N2O4 + C21H29N7O17P3 + H2O <=> C5H12N2O2 + C3H4O3 + C21H30N7O17P3 + H	FALSE	58.0553	5.26618	0	-33.2678	109.425	1	1	Reversible	-1000	1000	9.207	1.51055
R00667	L-Ornithine:2-oxo-acid aminotransferase	2.6.1.13	All balanced	L-Ornithine + 2-Oxoglutarate <=> L-Glutamate 5-semialdehyde + L-Glutamate	C00077 + C00026 <=> C01165 + C00025	C5H12N2O2 + C5H6O5 <=> C5H9NO3 + C5H9NO4	FALSE	-20.7495	4.29809	0	-77.8264	36.3274	1	1	Reversible	-1000	1000	-1	0.351998
R00668	L-ornithine:2-oxoglutarate aminotransferase	2.6.1.13;2.6.1.68	All balanced	L-Ornithine + 2-Oxoglutarate <=> delta-1-Pyrroline-5-carboxylate + L-Glutamate + H2O	C00077 + C00026 <=> C04322 + C00025 + C00001	C5H12N2O2 + C5H6O5 <=> C5H7NO2 + C5H9NO4 + H2O	FALSE	-11.7827	5.19201	0	-68.8596	45.2942	1	1	Reversible	-1000	1000	Not calculated	Not calculated	Atoms imbalanced|Charge imbalanced|H imbalanced
R00669	N2-Acetyl-L-ornithine amidohydrolase	3.5.1.14;3.5.1.16	All balanced	N-Acetylornithine + H2O <=> Acetate + L-Ornithine	C00437 + C00001 <=> C00033 + C00077	C7H14N2O3 + H2O <=> C2H4O2 + C5H12N2O2	FALSE	0.847928	3.40899	0	-61.9367	23.6787	1	1	Reversible	-1000	1000	-2.003	0.984391
R00670	L-ornithine carboxy-lyase (putrescine-forming)	4.1.1.17	All balanced	L-Ornithine <=> Putrescine + CO2	C00077 <=> C00134 + C00011	C5H12N2O2 <=> C4H12N2 + CO2	FALSE	-44.048	5.28274	0	-106.833	-21.2172	0	0	Irreversible forward	0	1000	-3.09	0.5417
R00671	L-ornithine ammonia-lyase (cyclizing; L-proline-forming)	4.3.1.12	All balanced	L-Ornithine <=> L-Proline + Ammonia	C00077 <=> C00148 + C00014	C5H12N2O2 <=> C5H9NO2 + NH3	FALSE	-22.4366	4.20335	0	-85.2212	0.394181	1	1	Reversible	-1000	1000	-5.38	1.17269
R00672	ornithine racemase	5.1.1.9;5.1.1.10;5.1.1.12	All balanced	L-Ornithine <=> D-Ornithine	C00077 <=> C00515	C5H12N2O2 <=> C5H12N2O2	FALSE	-22.6463	4.70791	0	-51.1848	5.89211	1	1	Reversible	-1000	1000	0	2
R00673	L-tryptophan indole-lyase (deaminating; pyruvate-forming)	4.1.99.1	All balanced	L-Tryptophan + H2O <=> Indole + Pyruvate + Ammonia	C00078 + C00001 <=> C00463 + C00022 + C00014	C11H12N2O2 + H2O <=> C8H7N + C3H4O3 + NH3	FALSE	21.1082	0.65435	0	-75.9225	38.2313	1	1	Reversible	-1000	1000	4.437	0.929622
R00674	L-serine hydro-lyase (adding indole; L-tryptophan-forming)	4.2.1.20;4.2.1.122	All balanced	L-Serine + Indole <=> L-Tryptophan + H2O	C00065 + C00463 <=> C00078 + C00001	C3H7NO3 + C8H7N <=> C11H12N2O2 + H2O	FALSE	-49.7657	1.13296	0	-72.5964	13.019	1	1	Reversible	-1000	1000	-11.947	0.694816
R00675	L-Tryptophan:NAD+ oxidoreductase (deaminating)	1.4.1.19	All balanced	L-Tryptophan + NAD+ + H2O <=> Indolepyruvate + Ammonia + NADH + H+	C00078 + C00003 + C00001 <=> C00331 + C00014 + C00004 + C00080	C11H12N2O2 + C21H28N7O14P2 + H2O <=> C11H9NO3 + NH3 + C21H29N7O14P2 + H	FALSE	1.98356	4.95334	0	-89.3395	53.3528	1	1	Reversible	-1000	1000	8.687	1.31216
R00676	L-Tryptophan:NADP+ oxidoreductase (deaminating)	1.4.1.19	All balanced	L-Tryptophan + NADP+ + H2O <=> Indolepyruvate + Ammonia + NADPH + H+	C00078 + C00006 + C00001 <=> C00331 + C00014 + C00005 + C00080	C11H12N2O2 + C21H29N7O17P3 + H2O <=> C11H9NO3 + NH3 + C21H30N7O17P3 + H	FALSE	2.96304	4.96064	0	-88.36	54.3323	1	1	Reversible	-1000	1000	8.687	1.31216
R00677	L-Tryptophan:oxygen oxidoreductase (deaminating)	1.4.3.2	All balanced	L-Tryptophan + H2O + Oxygen <=> Indolepyruvate + Ammonia + Hydrogen peroxide	C00078 + C00001 + C00007 <=> C00331 + C00014 + C00027	C11H12N2O2 + H2O + O2 <=> C11H9NO3 + NH3 + H2O2	FALSE	-131.449	6.48377	0	-222.772	-80.0796	0	0	Irreversible forward	0	1000	-23.0227	1.06194
R00678	L-tryptophan:oxygen 2,3-oxidoreductase (decyclizing)	1.13.11.11;1.13.11.52	All balanced	L-Tryptophan + Oxygen <=> L-Formylkynurenine	C00078 + C00007 <=> C02700	C11H12N2O2 + O2 <=> C11H12N2O4	FALSE	-339.046	6.49472	0	-361.877	-276.261	0	0	Irreversible forward	0	1000	-92.0997	1.79826
R00679	L-tryptophan:oxygen 2-oxidoreductase (decarboxylating)	1.13.12.3	All balanced	L-Tryptophan + Oxygen <=> (Indol-3-yl)acetamide + CO2 + H2O	C00078 + C00007 <=> C02693 + C00011 + C00001	C11H12N2O2 + O2 <=> C10H10N2O + CO2 + H2O	FALSE	-477.809	6.57641	0	-534.886	-420.732	0	0	Irreversible forward	0	1000	-109.257	1.04269
R00681	L-Tryptophan:oxygen 2'-oxidoreductase (side-chain-cleaving)	1.13.99.3	All balanced	L-Tryptophan + Oxygen <=> (Indol-3-yl)glycolaldehyde + Ammonia + CO2	C00078 + C00007 <=> C03230 + C00014 + C00011	C11H12N2O2 + O2 <=> C10H9NO2 + NH3 + CO2	FALSE	-390.648	6.37143	0	-481.971	-339.278	0	0	Irreversible forward	0	1000	-89.7897	0.922615
R00682	L-Tryptophanamide amidohydrolase	3.5.1.57	All balanced	L-Tryptophanamide + H2O <=> L-Tryptophan + Ammonia	C00977 + C00001 <=> C00078 + C00014	C11H13N3O + H2O <=> C11H12N2O2 + NH3	FALSE	0.0217335	5.27454	0	-62.7629	22.8525	1	1	Reversible	-1000	1000	-4.723	0.88056
R00683	S-Adenosyl-L-methionine:L-tryptophan N-methyltransferase	null	All balanced	S-Adenosyl-L-methionine + L-Tryptophan <=> S-Adenosyl-L-homocysteine + Abrine	C00019 + C00078 <=> C00021 + C02983	C15H22N6O5S + C11H12N2O2 <=> C14H20N6O5S + C12H14N2O2	FALSE	11.3506	100000	1	0	0	1	1	Reversible	-1000	1000	-10.46	2.36612
R00684	L-Tryptophan:2-oxoglutarate aminotransferase	2.6.1.27	All balanced	L-Tryptophan + 2-Oxoglutarate <=> Indolepyruvate + L-Glutamate	C00078 + C00026 <=> C00331 + C00025	C11H12N2O2 + C5H6O5 <=> C11H9NO3 + C5H9NO4	FALSE	-35.9522	4.95706	0	-93.0292	21.1247	1	1	Reversible	-1000	1000	0	2
R00685	L-Tryptophan decarboxy-lyase	4.1.1.28	All balanced	L-Tryptophan <=> Tryptamine + CO2	C00078 <=> C00398 + C00011	C11H12N2O2 <=> C10H12N2 + CO2	FALSE	-32.2155	5.59426	0	-95.0001	-9.38472	0	0	Irreversible forward	0	1000	-3.09	0.5417
R00686	L-Phenylalanine racemase (ATP-hydrolysing)	5.1.1.11	All balanced	ATP + L-Phenylalanine + H2O <=> AMP + Diphosphate + D-Phenylalanine	C00002 + C00079 + C00001 <=> C00020 + C00013 + C02265	C10H16N5O13P3 + C9H11NO2 + H2O <=> C10H14N5O7P + H4P2O7 + C9H11NO2	FALSE	-43.1668	3.976	0	-134.49	8.20243	1	1	Reversible	-1000	1000	-8.243	0.748021
R00687	ATP:L-phenylalanine adenylyltransferase	2.7.7.54	All balanced	ATP + L-Phenylalanine <=> Diphosphate + N-Adenylyl-L-phenylalanine	1 C00002 + 1 C00079 <=> 1 C00013 + 1 C03709	C10H16N5O13P3 + C9H11NO2 <=> H4P2O7 + C19H23N6O8P	FALSE	806.682	100000	1	0	0	1	1	Reversible	-1000	1000	-11.71	0.770588
R00688	L-phenylalanine:NAD+ oxidoreductase (deaminating)	1.4.1.20	All balanced	L-Phenylalanine + H2O + NAD+ <=> Phenylpyruvate + Ammonia + NADH + H+	C00079 + C00001 + C00003 <=> C00166 + C00014 + C00004 + C00080	C9H11NO2 + H2O + C21H28N7O14P2 <=> C9H8O3 + NH3 + C21H29N7O14P2 + H	FALSE	37.4529	2.11187	0	-53.8702	88.8221	1	1	Reversible	-1000	1000	8.687	1.31216
R00689	L-Phenylalanine:oxygen oxidoreductase (deaminating)	1.4.3.2	All balanced	L-Phenylalanine + H2O + Oxygen <=> Phenylpyruvate + Ammonia + Hydrogen peroxide	C00079 + C00001 + C00007 <=> C00166 + C00014 + C00027	C9H11NO2 + H2O + O2 <=> C9H8O3 + NH3 + H2O2	FALSE	-95.9794	4.72004	0	-187.302	-44.6102	0	0	Irreversible forward	0	1000	-23.0227	1.06194
R00690	L-Phenylalanine:oxygen 2-oxidoreductase (decarboxylating)	1.13.12.9	All balanced	L-Phenylalanine + Oxygen <=> 2-Phenylacetamide + CO2 + H2O	C00079 + C00007 <=> C02505 + C00011 + C00001	C9H11NO2 + O2 <=> C8H9NO + CO2 + H2O	FALSE	-475.39	6.01329	0	-532.467	-418.313	0	0	Irreversible forward	0	1000	-109.257	1.04269
R00691	L-arogenate hydro-lyase (decarboxylating; L-phenylalanine-forming)	4.2.1.51;4.2.1.91	All balanced	L-Arogenate <=> L-Phenylalanine + H2O + CO2	C00826 <=> C00079 + C00001 + C00011	C10H13NO5 <=> C9H11NO2 + H2O + CO2	FALSE	-80.7637	8.91353	0	-143.548	-57.9329	0	0	Irreversible forward	0	1000	-29.067	1.65133
R00692	L-phenylalanine:pyruvate aminotransferase	2.6.1.58	All balanced	L-Phenylalanine + Pyruvate <=> Phenylpyruvate + L-Alanine	C00079 + C00022 <=> C00166 + C00041	C9H11NO2 + C3H4O3 <=> C9H8O3 + C3H7NO2	FALSE	-0.263161	2.16077	0	-57.3401	56.8138	1	1	Reversible	-1000	1000	0	2
R00693	Acetyl-CoA:L-phenylalanine N-acetyltransferase	2.3.1.53	All balanced	Acetyl-CoA + L-Phenylalanine <=> CoA + N-Acetyl-L-phenylalanine	C00024 + C00079 <=> C00010 + C03519	C23H38N7O17P3S + C9H11NO2 <=> C21H36N7O16P3S + C11H13NO3	FALSE	-30.4521	4.28725	0	-87.529	26.6248	1	1	Reversible	-1000	1000	-5.294	1.25997
R00694	L-Phenylalanine:2-oxoglutarate aminotransferase	2.6.1.1;2.6.1.5;2.6.1.9;2.6.1.57	All balanced	L-Phenylalanine + 2-Oxoglutarate <=> Phenylpyruvate + L-Glutamate	C00079 + C00026 <=> C00166 + C00025	C9H11NO2 + C5H6O5 <=> C9H8O3 + C5H9NO4	FALSE	-0.482878	2.09314	0	-57.5598	56.594	1	1	Reversible	-1000	1000	0	2
R00695	L-Aspartate:phenylpyruvate aminotransferase	2.6.1.70	All balanced	L-Aspartate + Phenylpyruvate <=> Oxaloacetate + L-Phenylalanine	C00049 + C00166 <=> C00036 + C00079	C4H7NO4 + C9H8O3 <=> C4H4O5 + C9H11NO2	FALSE	3.37118	2.16389	0	-53.7057	60.4481	1	1	Reversible	-1000	1000	0	2
R00697	L-phenylalanine ammonia-lyase (trans-cinnamate-forming)	4.3.1.24;4.3.1.25	All balanced	L-Phenylalanine <=> trans-Cinnamate + Ammonia	C00079 <=> C00423 + C00014	C9H11NO2 <=> C9H8O2 + NH3	FALSE	-3.33418	0.559414	0	-66.1188	19.4966	1	1	Reversible	-1000	1000	-0.19	0.887102
R00699	L-phenylalanine carboxy-lyase (phenylethylamine-forming)	4.1.1.28;4.1.1.53	All balanced	L-Phenylalanine <=> Phenethylamine + CO2	C00079 <=> C05332 + C00011	C9H11NO2 <=> C8H11N + CO2	FALSE	-29.7962	5.03747	0	-92.5808	-6.96545	0	0	Irreversible forward	0	1000	-3.09	0.5417
R00700	hydrogen:NAD+ oxidoreductase	1.12.1.2;1.12.1.5	All balanced	Hydrogen + NAD+ <=> NADH + H+	C00282 + C00003 <=> C00004 + C00080	H2 + C21H28N7O14P2 <=> C21H29N7O14P2 + H	FALSE	-34.5666	3.01196	0	-57.3974	28.218	1	1	Reversible	-1000	1000	-8.4665	1.15933
R00702	farnesyl-diphosphate:farnesyl-diphosphate farnesyltransferase	2.5.1.21;2.5.1.96;2.5.1.103	All balanced	2 trans,trans-Farnesyl diphosphate <=> Diphosphate + Presqualene diphosphate	2 C00448 <=> C00013 + C03428	2 C15H28O7P2 <=> H4P2O7 + C30H52O7P2	FALSE	-141.04	5.11712	0	-198.117	-83.9628	0	0	Irreversible forward	0	1000	-17.8	1.81887
R00703	(S)-Lactate:NAD+ oxidoreductase	1.1.1.27	All balanced	(S)-Lactate + NAD+ <=> Pyruvate + NADH + H+	C00186 + C00003 <=> C00022 + C00004 + C00080	C3H6O3 + C21H28N7O14P2 <=> C3H4O3 + C21H29N7O14P2 + H	FALSE	27.4827	0.463798	0	-29.5942	84.5597	1	1	Reversible	-1000	1000	6.22	1.09509
R00704	(R)-Lactate:NAD+ oxidoreductase	1.1.1.28	All balanced	(R)-Lactate + NAD+ <=> Pyruvate + NADH + H+	C00256 + C00003 <=> C00022 + C00004 + C00080	C3H6O3 + C21H28N7O14P2 <=> C3H4O3 + C21H29N7O14P2 + H	FALSE	24.4142	2.09314	0	-32.6627	81.4911	1	1	Reversible	-1000	1000	6.22	1.09509
R00705	3-Oxopropanoate:NAD+ oxidoreductase (decarboxylating, CoA-acetylating)	1.2.1.18;1.2.1.27	All balanced	3-Oxopropanoate + CoA + NAD+ <=> Acetyl-CoA + CO2 + NADH + H+	C00222 + C00010 + C00003 <=> C00024 + C00011 + C00004 + C00080	C3H4O3 + C21H36N7O16P3S + C21H28N7O14P2 <=> C23H38N7O17P3S + CO2 + C21H29N7O14P2 + H	FALSE	-24.5491	5.30015	0	-110.165	61.0663	1	0	Irreversible forward	0	1000	-8.946	1.61184
R00706	3-Oxopropanoate:NADP+ oxidoreductase (decarboxylating, CoA-acetylating)	1.2.1.18	All balanced	3-Oxopropanoate + CoA + NADP+ <=> Acetyl-CoA + CO2 + NADPH + H+	C00222 + C00010 + C00006 <=> C00024 + C00011 + C00005 + C00080	C3H4O3 + C21H36N7O16P3S + C21H29N7O17P3 <=> C23H38N7O17P3S + CO2 + C21H30N7O17P3 + H	FALSE	-23.5696	5.3016	0	-109.185	62.0457	1	0	Irreversible forward	0	1000	-8.946	1.61184
R00707	(S)-1-pyrroline-5-carboxylate:NAD+ oxidoreductase	1.2.1.88	All balanced	(S)-1-Pyrroline-5-carboxylate + NAD+ + 2 H2O <=> L-Glutamate + NADH + H+	C03912 + C00003 + 2 C00001 <=> C00025 + C00004 + C00080	C5H7NO2 + C21H28N7O14P2 + 2 H2O <=> C5H9NO4 + C21H29N7O14P2 + H	FALSE	-55.1601	5.21091	0	-112.237	1.91683	1	1	Reversible	-1000	1000	4.254	1.68239
R00708	(S)-1-pyrroline-5-carboxylate:NADP+ oxidoreductase	1.2.1.88	All balanced	(S)-1-Pyrroline-5-carboxylate + NADP+ + 2 H2O <=> L-Glutamate + NADPH + H+	C03912 + C00006 + 2 C00001 <=> C00025 + C00005 + C00080	C5H7NO2 + C21H29N7O17P3 + 2 H2O <=> C5H9NO4 + C21H30N7O17P3 + H	FALSE	-54.1806	5.20851	0	-111.258	2.89631	1	1	Reversible	-1000	1000	4.254	1.68239
R00709	isocitrate:NAD+ oxidoreductase (decarboxylating)	1.1.1.41;1.1.1.286	All balanced	Isocitrate + NAD+ <=> 2-Oxoglutarate + CO2 + NADH + H+	C00311 + C00003 <=> C00026 + C00011 + C00004 + C00080	C6H8O7 + C21H28N7O14P2 <=> C5H6O5 + CO2 + C21H29N7O14P2 + H	FALSE	5.40575	3.23144	0	-85.9173	56.775	1	1	Reversible	-1000	1000	3.13	1.24076
R00710	Acetaldehyde:NAD+ oxidoreductase	1.2.1.3;1.2.1.5	All balanced	Acetaldehyde + NAD+ + H2O <=> Acetate + NADH + H+	C00084 + C00003 + C00001 <=> C00033 + C00004 + C00080	C2H4O + C21H28N7O14P2 + H2O <=> C2H4O2 + C21H29N7O14P2 + H	FALSE	-46.9758	1.30626	0	-104.053	10.1011	1	1	Reversible	-1000	1000	-11.993	1.35796
R00711	Acetaldehyde:NADP+ oxidoreductase	1.2.1.4;1.2.1.5;1.2.1.-	All balanced	Acetaldehyde + NADP+ + H2O <=> Acetate + NADPH + H+	C00084 + C00006 + C00001 <=> C00033 + C00005 + C00080	C2H4O + C21H29N7O17P3 + H2O <=> C2H4O2 + C21H30N7O17P3 + H	FALSE	-45.9963	1.33318	0	-103.073	11.0806	1	1	Reversible	-1000	1000	-11.993	1.35796
R00713	succinate-semialdehyde:NAD+ oxidoreductase	1.2.1.16;1.2.1.24	All balanced	Succinate semialdehyde + NAD+ + H2O <=> Succinate + NADH + H+	C00232 + C00003 + C00001 <=> C00042 + C00004 + C00080	C4H6O3 + C21H28N7O14P2 + H2O <=> C4H6O4 + C21H29N7O14P2 + H	FALSE	-32.917	2.37879	0	-89.9939	24.1599	1	1	Reversible	-1000	1000	-9.803	1.17612
R00714	succinate-semialdehyde:NADP+ oxidoreductase	1.2.1.16;1.2.1.79	All balanced	Succinate semialdehyde + NADP+ + H2O <=> Succinate + NADPH + H+	C00232 + C00006 + C00001 <=> C00042 + C00005 + C00080	C4H6O3 + C21H29N7O17P3 + H2O <=> C4H6O4 + C21H30N7O17P3 + H	FALSE	-31.9375	2.38917	0	-89.0144	25.1394	1	1	Reversible	-1000	1000	-9.803	1.17612
R00715	N6-(L-1,3-Dicarboxypropyl)-L-lysine:NAD+ oxidoreductase (L-lysine-forming)	1.5.1.7	All balanced	N6-(L-1,3-Dicarboxypropyl)-L-lysine + NAD+ + H2O <=> L-Lysine + 2-Oxoglutarate + NADH + H+	C00449 + C00003 + C00001 <=> C00047 + C00026 + C00004 + C00080	C11H20N2O6 + C21H28N7O14P2 + H2O <=> C6H14N2O2 + C5H6O5 + C21H29N7O14P2 + H	FALSE	38.1236	2.96014	0	-53.1994	89.4929	1	1	Reversible	-1000	1000	9.207	1.51055
R00716	N6-(L-1,3-Dicarboxypropyl)-L-lysine:NADP+ oxidoreductase (L-lysine-forming)	1.5.1.8	All balanced	N6-(L-1,3-Dicarboxypropyl)-L-lysine + NADP+ + H2O <=> L-Lysine + 2-Oxoglutarate + NADPH + H+	C00449 + C00006 + C00001 <=> C00047 + C00026 + C00005 + C00080	C11H20N2O6 + C21H29N7O17P3 + H2O <=> C6H14N2O2 + C5H6O5 + C21H30N7O17P3 + H	FALSE	39.1031	2.97955	0	-52.2199	90.4723	1	1	Reversible	-1000	1000	9.207	1.51055
R00717	Glycolate:NAD+ oxidoreductase	1.1.1.26;1.1.1.29	All balanced	Glycolate + NAD+ <=> Glyoxylate + NADH + H+	C00160 + C00003 <=> C00048 + C00004 + C00080	C2H4O3 + C21H28N7O14P2 <=> C2H2O3 + C21H29N7O14P2 + H	FALSE	44.5927	0.863032	0	-12.4842	101.67	1	1	Reversible	-1000	1000	7.68	1.08537
R00719	ITP phosphohydrolase	3.6.1.5	All balanced	ITP + H2O <=> IDP + Orthophosphate	C00081 + C00001 <=> C00104 + C00009	C10H15N4O14P3 + H2O <=> C10H14N4O11P2 + H3PO4	FALSE	-30.1152	1.47939	0	-92.8998	-7.28439	0	0	Irreversible forward	0	1000	-6.817	0.717554
R00720	Inosine 5'-triphosphate pyrophosphohydrolase	3.6.1.8;3.6.1.19	All balanced	ITP + H2O <=> IMP + Diphosphate	C00081 + C00001 <=> C00130 + C00013	C10H15N4O14P3 + H2O <=> C10H13N4O8P + H4P2O7	FALSE	-8.21138	2.96014	0	-70.996	14.6194	1	1	Reversible	-1000	1000	-8.243	0.748021
R00722	ATP:IDP phosphotransferase	2.7.4.6	All balanced	ATP + IDP <=> ADP + ITP	C00002 + C00104 <=> C00008 + C00081	C10H16N5O13P3 + C10H14N4O11P2 <=> C10H15N5O10P2 + C10H15N4O14P3	FALSE	3.71764	1.47247	0	-53.3593	60.7946	1	1	Reversible	-1000	1000	0	2
R00723	Inosine 5'-tetraphosphate phosphohydrolase	3.6.1.14	All balanced	Inosine 5'-tetraphosphate + H2O <=> ITP + Orthophosphate	C03614 + C00001 <=> C00081 + C00009	C10H16N4O17P4 + H2O <=> C10H15N4O14P3 + H3PO4	FALSE	-69.9429	9.00115	0	-132.728	-47.1122	0	0	Irreversible forward	0	1000	-6.817	0.717554
R00724	ITP:pyruvate 2-O-phosphotransferase	2.7.1.40	All balanced	ITP + Pyruvate <=> IDP + Phosphoenolpyruvate	C00081 + C00022 <=> C00104 + C00074	C10H15N4O14P3 + C3H4O3 <=> C10H14N4O11P2 + C3H5O6P	FALSE	23.9557	1.45971	0	-33.1212	81.0326	1	2	Irreversible backward	-1000	0	4.61	0.654305
R00725	ITP:D-glucose 6-phosphotransferase	2.7.1.1	All balanced	ITP + D-Glucose <=> IDP + D-Glucose 6-phosphate	C00081 + C00031 <=> C00104 + C00092	C10H15N4O14P3 + C6H12O6 <=> C10H14N4O11P2 + C6H13O9P	FALSE	-20.9899	1.52367	0	-78.0668	36.087	1	0	Irreversible forward	0	1000	-4.5	0.23673
R00726	ITP:oxaloacetate carboxy-lyase (adding ITP; phosphoenolpyruvate-forming); ITP:oxaloacetate carboxy-lyase (transphosphorylating)	4.1.1.32	All balanced	ITP + Oxaloacetate <=> IDP + Phosphoenolpyruvate + CO2	C00081 + C00036 <=> C00104 + C00074 + C00011	C10H15N4O14P3 + C4H4O5 <=> C10H14N4O11P2 + C3H5O6P + CO2	FALSE	6.62725	3.40212	0	-84.6958	57.9965	1	1	Reversible	-1000	1000	-0.29	0.82841
R00727	Succinate:CoA ligase (IDP-forming)	6.2.1.4	All balanced	ITP + Succinate + CoA <=> IDP + Orthophosphate + Succinyl-CoA	C00081 + C00042 + C00010 <=> C00104 + C00009 + C00091	C10H15N4O14P3 + C4H6O4 + C21H36N7O16P3S <=> C10H14N4O11P2 + H3PO4 + C25H40N7O19P3S	FALSE	-5.57401	1.97953	0	-91.1894	80.0414	1	1	Reversible	-1000	1000	-1.06	1.21342
R00728	L-tyrosine phenol-lyase (deaminating; pyruvate-forming)	4.1.99.2	All balanced	L-Tyrosine + H2O <=> Phenol + Pyruvate + Ammonia	C00082 + C00001 <=> C00146 + C00022 + C00014	C9H11NO3 + H2O <=> C6H6O + C3H4O3 + NH3	FALSE	-26.1975	4.31774	0	-123.228	-9.0744	0	0	Irreversible forward	0	1000	5.657	0.874892
R00729	L-Tyrosine:oxygen oxidoreductase (deaminating)	1.4.3.2	All balanced	L-Tyrosine + H2O + Oxygen <=> 3-(4-Hydroxyphenyl)pyruvate + Ammonia + Hydrogen peroxide	C00082 + C00001 + C00007 <=> C01179 + C00014 + C00027	C9H11NO3 + H2O + O2 <=> C9H8O4 + NH3 + H2O2	FALSE	-95.4879	4.72004	0	-186.811	-44.1187	0	0	Irreversible forward	0	1000	-23.0227	1.06194
R00730	L-tyrosine,NADPH:oxygen oxidoreductase (N-hydroxylating)	1.14.13.41	All balanced	L-Tyrosine + Oxygen + NADPH + H+ <=> N-Hydroxy-L-tyrosine + NADP+ + H2O	C00082 + C00007 + C00005 + C00080 <=> C03004 + C00006 + C00001	C9H11NO3 + O2 + C21H30N7O17P3 + H <=> C9H11NO4 + C21H29N7O17P3 + H2O	FALSE	-267.022	100000	1	0	0	1	1	Reversible	-1000	1000	-90.6267	1.38332
R00731	L-Tyrosine:oxygen oxidoreductase	1.14.18.1	COPNS balanced. H (2.0)	L-Tyrosine + Oxygen <=> 3,4-Dihydroxy-L-phenylalanine + H2O	C00082 + C00007 <=> C00355 + C00001	C9H11NO3 + O2 <=> C9H11NO4 + H2O	FALSE	-425.469	5.63312	0	-448.299	-362.684	0	0	Irreversible forward	0	1000	Not calculated	Not calculated	Charge imbalanced
R00732	L-arogenate:NAD+ oxidoreductase	1.3.1.43;1.3.1.79	All balanced	L-Arogenate + NAD+ <=> L-Tyrosine + CO2 + NADH + H+	C00826 + C00003 <=> C00082 + C00011 + C00004 + C00080	C10H13NO5 + C21H28N7O14P2 <=> C9H11NO3 + CO2 + C21H29N7O14P2 + H	FALSE	-22.5948	8.89551	0	-113.918	28.7744	1	1	Reversible	-1000	1000	-16.12	2.0867
R00733	L-arogenate:NADP+ oxidoreductase	1.3.1.78;1.3.1.79	All balanced	L-Arogenate + NADP+ <=> L-Tyrosine + CO2 + NADPH + H+	C00826 + C00006 <=> C00082 + C00011 + C00005 + C00080	C10H13NO5 + C21H29N7O17P3 <=> C9H11NO3 + CO2 + C21H30N7O17P3 + H	FALSE	-21.6154	8.89836	0	-112.938	29.7539	1	1	Reversible	-1000	1000	-16.12	2.0867
R00734	L-tyrosine:2-oxoglutarate aminotransferase	2.6.1.1;2.6.1.5;2.6.1.9;2.6.1.57	All balanced	L-Tyrosine + 2-Oxoglutarate <=> 3-(4-Hydroxyphenyl)pyruvate + L-Glutamate	C00082 + C00026 <=> C01179 + C00025	C9H11NO3 + C5H6O5 <=> C9H8O4 + C5H9NO4	FALSE	0.00863789	2.09314	0	-57.0683	57.0856	1	1	Reversible	-1000	1000	0	2
R00735	L-Tyrosine:L-arginine ligase (AMP-forming)	6.3.2.24	All balanced	ATP + L-Tyrosine + L-Arginine <=> AMP + Diphosphate + Kyotorphin	C00002 + C00082 + C00062 <=> C00020 + C00013 + C02993	C10H16N5O13P3 + C9H11NO3 + C6H14N4O2 <=> C10H14N5O7P + H4P2O7 + C15H23N5O4	FALSE	-77.4186	6.7561	0	-163.034	8.19674	1	1	Reversible	-1000	1000	-7.78	0.882611
R00736	L-tyrosine carboxy-lyase (tyramine-forming)	4.1.1.25;4.1.1.28	All balanced	L-Tyrosine <=> Tyramine + CO2	C00082 <=> C00483 + C00011	C9H11NO3 <=> C8H11NO + CO2	FALSE	-69.3524	5.01152	0	-132.137	-46.5216	0	0	Irreversible forward	0	1000	-3.09	0.5417
R00737	L-tyrosine ammonia-lyase (trans-p-hydroxycinnamate-forming)	4.3.1.23;4.3.1.25	All balanced	L-Tyrosine <=> 4-Coumarate + Ammonia	C00082 <=> C00811 + C00014	C9H11NO3 <=> C9H8O3 + NH3	FALSE	-37.7662	4.33013	0	-100.551	-14.9354	0	0	Irreversible forward	0	1000	-0.19	0.887102
R00739	L-Tyrosine 2,3-aminomutase	5.4.3.6	All balanced	L-Tyrosine <=> 3-Amino-3-(4-hydroxyphenyl)propanoate	C00082 <=> C04368	C9H11NO3 <=> C9H11NO3	FALSE	-48.2791	3.94308	0	-76.8175	-19.7406	0	0	Irreversible forward	0	1000	0	2
R00740	3-oxopropanoate:NADP+ oxidoreductase (CoA-malonylating)	1.2.1.75	All balanced	3-Oxopropanoate + CoA + NADP+ <=> Malonyl-CoA + NADPH + H+	C00222 + C00010 + C00006 <=> C00083 + C00005 + C00080	C3H4O3 + C21H36N7O16P3S + C21H29N7O17P3 <=> C24H38N7O19P3S + C21H30N7O17P3 + H	FALSE	-5.75629	4.51339	0	-57.1255	85.5668	1	1	Reversible	-1000	1000	-4.046	1.52188
R00742	acetyl-CoA:carbon-dioxide ligase (ADP-forming)	6.4.1.2	COPNS balanced. H (1.0)	ATP + Acetyl-CoA + HCO3- <=> ADP + Orthophosphate + Malonyl-CoA	C00002 + C00024 + C00288 <=> C00008 + C00009 + C00083	C10H16N5O13P3 + C23H38N7O17P3S + HCO3 <=> C10H15N5O10P2 + H3PO4 + C24H38N7O19P3S	FALSE	-3.67651	1.53236	0	-89.2919	81.9389	1	0	Irreversible forward	0	1000	-1.074	0.739456
R00743	Acetyl-CoA:malonate CoA-transferase	2.8.3.3	All balanced	Acetyl-CoA + Malonate <=> Acetate + Malonyl-CoA	C00024 + C00383 <=> C00033 + C00083	C23H38N7O17P3S + C3H4O4 <=> C2H4O2 + C24H38N7O19P3S	FALSE	-8.52349	1.45319	0	-65.6004	48.5534	1	1	Reversible	-1000	1000	-1.54	0.523643
R00744	3-oxopropionyl-CoA:NAD+ oxidoreductase	null	All balanced	Malonyl-CoA + NADPH + H+ <=> 3-Oxopropionyl-CoA + NADP+ + H2O	C00083 + C00005 + C00080 <=> C05989 + C00006 + C00001	C24H38N7O19P3S + C21H30N7O17P3 + H <=> C24H38N7O18P3S + C21H29N7O17P3 + H2O	FALSE	40.7939	1.13711	0	-16.2831	97.8708	1	1	Reversible	-1000	1000	118.577	1.27799
R00746	Ethanol:NADP+ oxidoreductase	1.1.1.2;1.1.1.71	All balanced	Ethanol + NADP+ <=> Acetaldehyde + NADPH + H+	C00469 + C00006 <=> C00084 + C00005 + C00080	C2H6O + C21H29N7O17P3 <=> C2H4O + C21H30N7O17P3 + H	FALSE	22.6568	0.469399	0	-34.4201	79.7337	1	1	Reversible	-1000	1000	5.78	1.26256
R00747	2-Phosphonoacetaldehyde phosphonohydrolase	3.11.1.1	All balanced	Phosphonoacetaldehyde + H2O <=> Acetaldehyde + Orthophosphate	C03167 + C00001 <=> C00084 + C00009	C2H5O4P + H2O <=> C2H4O + H3PO4	FALSE	-74.9265	7.30273	0	-137.711	-52.0958	0	0	Irreversible forward	0	1000	-4.907	0.989042
R00748	ethanolamine-phosphate phosphate-lyase (deaminating; acetaldehyde-forming)	4.2.3.2	All balanced	Ethanolamine phosphate + H2O <=> Acetaldehyde + Ammonia + Orthophosphate	C00346 + C00001 <=> C00084 + C00014 + C00009	C2H8NO4P + H2O <=> C2H4O + NH3 + H3PO4	FALSE	-39.7745	2.5651	0	-136.805	-22.6514	0	0	Irreversible forward	0	1000	-10.177	1.0462
R00749	ethanolamine ammonia-lyase (acetaldehyde-forming)	4.3.1.7	All balanced	Ethanolamine <=> Acetaldehyde + Ammonia	C00189 <=> C00084 + C00014	C2H7NO <=> C2H4O + NH3	FALSE	-36.3062	3.47971	0	-99.0908	-13.4754	0	0	Irreversible forward	0	1000	-7.86	0.764936
R00750	4-hydroxy-2-oxopentanoate pyruvate-lyase (acetaldehyde-forming)	4.1.3.39	All balanced	Acetaldehyde + Pyruvate <=> 4-Hydroxy-2-oxopentanoate	C00084 + C00022 <=> C03589	C2H4O + C3H4O3 <=> C5H8O4	FALSE	-10.2267	1.77552	0	-33.0575	52.5579	1	1	Reversible	-1000	1000	-1.4	0.544971
R00751	L-threonine acetaldehyde-lyase (glycine-forming)	4.1.2.5;4.1.2.48	All balanced	L-Threonine <=> Glycine + Acetaldehyde	C00188 <=> C00037 + C00084	C4H9NO3 <=> C2H5NO2 + C2H4O	FALSE	9.88053	2.26494	0	-52.9041	32.7113	1	1	Reversible	-1000	1000	3.21	0.615712
R00753	(S)-lactate acetaldehyde-lyase (formate-forming)	4.1.2.36	All balanced	(S)-Lactate <=> Formate + Acetaldehyde	C00186 <=> C00058 + C00084	C3H6O3 <=> CH2O2 + C2H4O	FALSE	23.2597	1.86397	0	-39.5249	46.0905	1	1	Reversible	-1000	1000	5.87	0.750658
R00754	ethanol:NAD+ oxidoreductase	1.1.1.1;1.1.1.71	All balanced	Ethanol + NAD+ <=> Acetaldehyde + NADH + H+	C00469 + C00003 <=> C00084 + C00004 + C00080	C2H6O + C21H28N7O14P2 <=> C2H4O + C21H29N7O14P2 + H	FALSE	21.6773	0.326471	0	-35.3996	78.7542	1	1	Reversible	-1000	1000	5.78	1.26256
R00755	R00755	4.1.1.1	All balanced	Acetaldehyde + Thiamin diphosphate <=> 2-(alpha-Hydroxyethyl)thiamine diphosphate	C00084 + C00068 <=> C05125	C2H4O + C12H19N4O7P2S <=> C14H23N4O8P2S	FALSE	-11.1377	2.04926	0	-33.9685	51.6469	1	1	Reversible	-1000	1000	-3.43	0.719763
R00756	ATP:D-fructose-6-phosphate 1-phosphotransferase	2.7.1.11	All balanced	ATP + D-Fructose 6-phosphate <=> ADP + D-Fructose 1,6-bisphosphate	C00002 + C00085 <=> C00008 + C00354	C10H16N5O13P3 + C6H13O9P <=> C10H15N5O10P2 + C6H14O12P2	FALSE	-14.9686	0.681768	0	-72.0455	42.1083	1	0	Irreversible forward	0	1000	-4.5	0.23673
R00758	D-Mannitol-1-phosphate:NAD+ 5-oxidoreductase	1.1.1.17	All balanced	D-Mannitol 1-phosphate + NAD+ <=> D-Fructose 6-phosphate + NADH + H+	C00644 + C00003 <=> C00085 + C00004 + C00080	C6H15O9P + C21H28N7O14P2 <=> C6H13O9P + C21H29N7O14P2 + H	FALSE	11.2583	1.21795	0	-45.8186	68.3352	1	1	Reversible	-1000	1000	2.01	1.70129
R00760	ATP:D-fructose 6-phosphotransferase	2.7.1.1;2.7.1.4	All balanced	ATP + D-Fructose <=> ADP + D-Fructose 6-phosphate	C00002 + C00095 <=> C00008 + C00085	C10H16N5O13P3 + C6H12O6 <=> C10H15N5O10P2 + C6H13O9P	FALSE	-14.65	0.599163	0	-71.7269	42.4269	1	0	Irreversible forward	0	1000	-4.5	0.23673
R00761	D-fructose-6-phosphate D-erythrose-4-phosphate-lyase (adding phosphate; acetyl-phosphate-forming)	4.1.2.22	All balanced	D-Fructose 6-phosphate + Orthophosphate <=> Acetyl phosphate + D-Erythrose 4-phosphate + H2O	C00085 + C00009 <=> C00227 + C00279 + C00001	C6H13O9P + H3PO4 <=> C2H5O5P + C4H9O7P + H2O	FALSE	-49.8616	2.04346	0	-106.939	7.21532	1	0	Irreversible forward	0	1000	-10.783	1.47331
R00762	D-Fructose-1,6-bisphosphate 1-phosphohydrolase	3.1.3.11	All balanced	D-Fructose 1,6-bisphosphate + H2O <=> D-Fructose 6-phosphate + Orthophosphate	C00354 + C00001 <=> C00085 + C00009	C6H14O12P2 + H2O <=> C6H13O9P + H3PO4	FALSE	-11.4289	0.698792	0	-74.2135	11.4019	1	0	Irreversible forward	0	1000	-2.317	0.735634
R00763	beta-D-fructose-2,6-bisphosphate 2-phosphohydrolase	3.1.3.46	All balanced	beta-D-Fructose 2,6-bisphosphate + H2O <=> D-Fructose 6-phosphate + Orthophosphate	C00665 + C00001 <=> C00085 + C00009	C6H14O12P2 + H2O <=> C6H13O9P + H3PO4	FALSE	-31.9354	3.00308	0	-94.72	-9.10463	0	0	Irreversible forward	0	1000	-2.317	0.735634
R00764	diphosphate:D-fructose-6-phosphate 1-phosphotransferase	2.7.1.90	All balanced	Diphosphate + D-Fructose 6-phosphate <=> Orthophosphate + D-Fructose 1,6-bisphosphate	C00013 + C00085 <=> C00009 + C00354	H4P2O7 + C6H13O9P <=> H3PO4 + C6H14O12P2	FALSE	-4.35201	0.708598	0	-61.4289	52.7249	1	1	Reversible	-1000	1000	-3.074	0.735634
R00765	D-glucosamine-6-phosphate aminohydrolase (ketol isomerizing); D-glucosamine-6-phosphate ketol-isomerase(deaminating)	3.5.99.6	All balanced	D-Glucosamine 6-phosphate + H2O <=> D-Fructose 6-phosphate + Ammonia	C00352 + C00001 <=> C00085 + C00014	C6H14NO8P + H2O <=> C6H13O9P + NH3	FALSE	2.25025	2.09314	0	-60.5344	25.081	1	1	Reversible	-1000	1000	1.577	0.961782
R00766	UDP-glucose:D-fructose-6-phosphate 2-alpha-D-glucosyltransferase	2.4.1.14	All balanced	UDP-glucose + D-Fructose 6-phosphate <=> UDP + Sucrose 6'-phosphate	C00029 + C00085 <=> C00015 + C02591	C15H24N2O17P2 + C6H13O9P <=> C9H14N2O12P2 + C12H23O14P	FALSE	3.45702	3.12804	0	-53.6199	60.5339	1	1	Reversible	-1000	1000	-1.7	0.632032
R00767	CTP:D-fructose-6-phosphate 1-phosphotransferase	2.7.1.11	All balanced	CTP + D-Fructose 6-phosphate <=> CDP + D-Fructose 1,6-bisphosphate	C00063 + C00085 <=> C00112 + C00354	C9H16N3O14P3 + C6H13O9P <=> C9H15N3O11P2 + C6H14O12P2	FALSE	-14.5035	2.41305	0	-71.5804	42.5734	1	0	Irreversible forward	0	1000	-4.5	0.23673
R00768	L-glutamine:D-fructose-6-phosphate isomerase (deaminating); L-glutamine:D-fructose-6-phosphate aminotransferase (hexose isomerizing)	2.6.1.16	All balanced	L-Glutamine + D-Fructose 6-phosphate <=> L-Glutamate + D-Glucosamine 6-phosphate	C00064 + C00085 <=> C00025 + C00352	C5H10N2O3 + C6H13O9P <=> C5H9NO4 + C6H14NO8P	FALSE	-13.6643	2.26618	0	-70.7412	43.4126	1	1	Reversible	-1000	1000	-6.3	0.836906
R00769	UTP:D-fructose-6-phosphate 1-phosphotransferase	2.7.1.11	All balanced	UTP + D-Fructose 6-phosphate <=> UDP + D-Fructose 1,6-bisphosphate	C00075 + C00085 <=> C00015 + C00354	C9H15N2O15P3 + C6H13O9P <=> C9H14N2O12P2 + C6H14O12P2	FALSE	-12.6219	1.42937	0	-69.6988	44.455	1	0	Irreversible forward	0	1000	-4.5	0.23673
R00770	ITP:D-fructose-6-phosphate 1-phosphotransferase	2.7.1.11	All balanced	ITP + D-Fructose 6-phosphate <=> IDP + D-Fructose 1,6-bisphosphate	C00081 + C00085 <=> C00104 + C00354	C10H15N4O14P3 + C6H13O9P <=> C10H14N4O11P2 + C6H14O12P2	FALSE	-18.6863	1.6046	0	-75.7632	38.3907	1	0	Irreversible forward	0	1000	-4.5	0.23673
R00771	D-glucose-6-phosphate aldose-ketose-isomerase	5.3.1.9	All balanced	D-Glucose 6-phosphate <=> D-Fructose 6-phosphate	C00092 <=> C00085	C6H13O9P <=> C6H13O9P	FALSE	2.52758	0.386486	0	-26.0109	31.066	1	1	Reversible	-1000	1000	-0.89	0.608878
R00772	D-mannose-6-phosphate aldose-ketose-isomerase	5.3.1.8	All balanced	D-Mannose 6-phosphate <=> D-Fructose 6-phosphate	C00275 <=> C00085	C6H13O9P <=> C6H13O9P	FALSE	-0.661368	1.16911	0	-29.1998	27.8771	1	1	Reversible	-1000	1000	-0.89	0.608878
R00774	Urea:carbon-dioxide ligase (ADP-forming)	6.3.4.6	COPNS balanced. H (1.0)	ATP + Urea + HCO3- <=> ADP + Orthophosphate + Urea-1-carboxylate	C00002 + C00086 + C00288 <=> C00008 + C00009 + C01010	C10H16N5O13P3 + CH4N2O + HCO3 <=> C10H15N5O10P2 + H3PO4 + C2H4N2O3	FALSE	27.1246	5.57428	0	-58.4908	112.74	1	1	Reversible	-1000	1000	-2.104	1.29182
R00775	Guanidinoacetate amidohydrolase	3.5.3.2	All balanced	Guanidinoacetate + H2O <=> Glycine + Urea	C00581 + C00001 <=> C00037 + C00086	C3H7N3O2 + H2O <=> C2H5NO2 + CH4N2O	FALSE	-28.306	7.04695	0	-91.0906	-5.4752	0	0	Irreversible forward	0	1000	-3.903	1.68444
R00776	(S)-ureidoglycolate urea-lyase (glyoxylate-forming)	4.3.2.3	All balanced	(-)-Ureidoglycolate <=> Glyoxylate + Urea	C00603 <=> C00048 + C00086	C3H6N2O4 <=> C2H2O3 + CH4N2O	FALSE	5.07785	1.70904	0	-57.7068	27.9086	1	1	Reversible	-1000	1000	4.24	1.11412
R00777	N-Amidino-L-aspartate amidinohydrolase	3.5.3.14	All balanced	N-Amidino-L-aspartate + H2O <=> L-Aspartate + Urea	C03139 + C00001 <=> C00049 + C00086	C5H9N3O4 + H2O <=> C4H7NO4 + CH4N2O	FALSE	-62.6386	5.86405	0	-125.423	-39.8078	0	0	Irreversible forward	0	1000	-3.903	1.68444
R00778	urea hydro-lyase (cyanamide-forming)	4.2.1.69	All balanced	Urea <=> Cyanamide + H2O	C00086 <=> C01566 + C00001	CH4N2O <=> CH2N2 + H2O	FALSE	8.24259	70710.8	1	0	0	1	1	Reversible	-1000	1000	3.553	4.98273
R00781	Sulfur:oxygen oxidoreductase	1.13.11.18	All balanced	Sulfur + Oxygen + H2O <=> Sulfite	C00087 + C00007 + C00001 <=> C00094	S + O2 + H2O <=> H2SO3	FALSE	-346.286	5.18822	0	-369.117	-283.502	0	0	Irreversible forward	0	1000	-82.9127	1
R00782	L-cysteine hydrogen-sulfide-lyase (deaminating; pyruvate-forming)	4.4.1.1;4.4.1.8;4.4.1.28	All balanced	L-Cysteine + H2O <=> Hydrogen sulfide + Pyruvate + Ammonia	C00097 + C00001 <=> C00283 + C00022 + C00014	C3H7NO2S + H2O <=> H2S + C3H4O3 + NH3	FALSE	-2.67911	4.33195	0	-99.7099	14.444	1	1	Reversible	-1000	1000	1.761	1.14096
R00787	ammonia:NAD+ oxidoreductase	1.7.1.4;1.7.1.15	All balanced	Ammonia + 3 NAD+ + 2 H2O <=> Nitrite + 3 NADH + 3 H+	C00014 + 3 C00003 + 2 C00001 <=> C00088 + 3 C00004 + 3 C00080	NH3 + 3 C21H28N7O14P2 + 2 H2O <=> HNO2 + 3 C21H29N7O14P2 + 3 H	FALSE	395.539	3.75129	0	281.385	509.693	2	2	Irreversible backward	-1000	0	Not calculated	Not calculated	Atoms imbalanced|Charge imbalanced|H imbalanced
R00789	ammonia:NADP+ oxidoreductase	1.7.1.4	All balanced	Ammonia + 3 NADP+ + 2 H2O <=> Nitrite + 3 NADPH + 3 H+	C00014 + 3 C00006 + 2 C00001 <=> C00088 + 3 C00005 + 3 C00080	NH3 + 3 C21H29N7O17P3 + 2 H2O <=> HNO2 + 3 C21H30N7O17P3 + 3 H	FALSE	398.477	3.80682	0	284.324	512.631	2	2	Irreversible backward	-1000	0	Not calculated	Not calculated	Atoms imbalanced|Charge imbalanced|H imbalanced
R00793	Hydroxylamine:oxygen oxidoreductase	null	All balanced	Nitrite + H2O <=> Hydroxylamine + Oxygen	C00088 + C00001 <=> C00192 + C00007	HNO2 + H2O <=> NH3O + O2	FALSE	-0.00215698	0	1	0	0	1	1	Reversible	-1000	1000	40.1413	1.17696
R00794	nitrite:NAD+ oxidoreductase; NADH:nitrate oxidoreductase	1.7.1.1;1.7.1.2	All balanced	Nitrite + NAD+ + H2O <=> Nitrate + NADH + H+	C00088 + C00003 + C00001 <=> C00244 + C00004 + C00080	HNO2 + C21H28N7O14P2 + H2O <=> HNO3 + C21H29N7O14P2 + H	FALSE	145.662	4.25152	0	88.585	202.739	2	2	Irreversible backward	-1000	0	34.717	1.35796
R00796	nitrite:NADP+ oxidoreductase; NADPH:nitrate oxidoreductase	1.7.1.2;1.7.1.3	All balanced	Nitrite + NADP+ + H2O <=> Nitrate + NADPH + H+	C00088 + C00006 + C00001 <=> C00244 + C00005 + C00080	HNO2 + C21H29N7O17P3 + H2O <=> HNO3 + C21H30N7O17P3 + H	FALSE	146.641	4.25697	0	89.5645	203.718	2	2	Irreversible backward	-1000	0	34.717	1.35796
R00799	Nitroethane:oxygen oxidoreductase	1.7.3.1	All balanced	Nitrite + Acetaldehyde + Hydrogen peroxide <=> Nitroethane + Oxygen + H2O	C00088 + C00084 + C00027 <=> C01837 + C00007 + C00001	HNO2 + C2H4O + H2O2 <=> C2H5NO2 + O2 + H2O	FALSE	104.839	100000	1	0	0	1	1	Reversible	-1000	1000	Not calculated	Not calculated	Involves groups with unknown energies
R00800	nitrite oxidase	null	All balanced	2 Nitrite + Oxygen <=> 2 Nitrate	2 C00088 + C00007 <=> 2 C00244	2 HNO2 + O2 <=> 2 HNO3	FALSE	-168.609	8.88042	0	-219.978	-77.2856	0	0	Irreversible forward	0	1000	Not calculated	Not calculated	Charge imbalanced
R00801	sucrose glucohydrolase	3.2.1.10;3.2.1.20;3.2.1.48	All balanced	Sucrose + H2O <=> D-Fructose + D-Glucose	C00089 + C00001 <=> C00095 + C00031	C12H22O11 + H2O <=> C6H12O6 + C6H12O6	FALSE	-24.8431	1.28838	0	-87.6277	-2.01236	0	0	Irreversible forward	0	1000	-3.113	0.692797
R00802	sucrose alpha-glucohydrolase	3.2.1.20;3.2.1.26;3.2.1.48	All balanced	Sucrose + H2O <=> beta-D-Fructose + alpha-D-Glucose	C00089 + C00001 <=> C02336 + C00267	C12H22O11 + H2O <=> C6H12O6 + C6H12O6	FALSE	-22.7316	2.72219	0	-85.5162	0.0991944	1	1	Reversible	-1000	1000	-3.113	0.692797
R00803	sucrose:phosphate alpha-D-glucosyltransferase	2.4.1.7	All balanced	Sucrose + Orthophosphate <=> D-Fructose + D-Glucose 1-phosphate	C00089 + C00009 <=> C00095 + C00103	C12H22O11 + H3PO4 <=> C6H12O6 + C6H13O9P	FALSE	-8.29575	1.01738	0	-65.3727	48.7812	1	1	Reversible	-1000	1000	-0.796	0.676477
R00805	sucrose-6F-phosphate phosphohydrolase	3.1.3.24	All balanced	Sucrose 6'-phosphate + H2O <=> Sucrose + Orthophosphate	C02591 + C00001 <=> C00089 + C00009	C12H23O14P + H2O <=> C12H22O11 + H3PO4	FALSE	-15.2275	3.01714	0	-78.0121	7.6033	1	1	Reversible	-1000	1000	-2.317	0.735634
R00806	UDP-glucose:D-fructose 2-alpha-D-glucosyltransferase	2.4.1.13	All balanced	UDP-glucose + D-Fructose <=> UDP + Sucrose	C00029 + C00095 <=> C00015 + C00089	C15H24N2O17P2 + C6H12O6 <=> C9H14N2O12P2 + C12H22O11	FALSE	-0.0229453	0.997438	0	-57.0999	57.054	1	1	Reversible	-1000	1000	-1.7	0.632032
R00807	Sucrose:(acceptor) 3-oxidoreductase	1.1.99.13	All balanced	Sucrose + FAD <=> 3-Ketosucrose + FADH2	C00089 + C00016 <=> C05731 + C01352	C12H22O11 + C27H33N9O15P2 <=> C12H20O11 + C27H35N9O15P2	FALSE	-9.64977	4.56292	0	-66.7267	47.4272	1	1	Reversible	-1000	1000	Not calculated	Not calculated	Involves compounds with unlabeled atoms
R00809	UDP-alpha-D-galactose:sucrose 6F-alpha-D-galactosyltransferase	2.4.1.167	All balanced	UDP-alpha-D-galactose + Sucrose <=> UDP + 6F-alpha-D-Galactosylsucrose	C00052 + C00089 <=> C00015 + C03848	C15H24N2O17P2 + C12H22O11 <=> C9H14N2O12P2 + C18H32O16	FALSE	-20.8638	4.6571	0	-77.9407	36.2131	1	1	Reversible	-1000	1000	-1.7	0.632032
R00810	Sucrose glucosylmutase	5.4.99.11	All balanced	Sucrose <=> Palatinose	C00089 <=> C01742	C12H22O11 <=> C12H22O11	FALSE	-17.4898	2.68106	0	-46.0282	11.0487	1	1	Reversible	-1000	1000	0	2
R00812	cis-1,2-dihydrobenzene-1,2-diol:NAD+ oxidoreductase	1.3.1.19	All balanced	cis-1,2-Dihydrobenzene-1,2-diol + NAD+ <=> Catechol + NADH + H+	C04091 + C00003 <=> C00090 + C00004 + C00080	C6H8O2 + C21H28N7O14P2 <=> C6H6O2 + C21H29N7O14P2 + H	FALSE	-82.0606	8.20796	0	-139.138	-24.9837	0	0	Irreversible forward	0	1000	-9.34	2.05697
R00813	(1R,6S)-1,6-dihydroxycyclohexa-2,4-diene-1-carboxylate:NAD+ oxidoreductase (decarboxylating)	1.3.1.25	All balanced	(1R,6S)-1,6-Dihydroxycyclohexa-2,4-diene-1-carboxylate + NAD+ <=> Catechol + NADH + CO2 + H+	C06321 + C00003 <=> C00090 + C00004 + C00011 + C00080	C7H8O4 + C21H28N7O14P2 <=> C6H6O2 + C21H29N7O14P2 + CO2 + H	FALSE	-92.2732	9.05066	0	-183.596	-40.9039	0	0	Irreversible forward	0	1000	-11.3	2.12835
R00814	trans-1,2-dihydrobenzene-1,2-diol:NADP+ oxidoreductase	1.3.1.20	All balanced	trans-1,2-Dihydrobenzene-1,2-diol + NADP+ <=> Catechol + NADPH + H+	C04221 + C00006 <=> C00090 + C00005 + C00080	C6H8O2 + C21H29N7O17P3 <=> C6H6O2 + C21H30N7O17P3 + H	FALSE	-81.0812	8.21105	0	-138.158	-24.0042	0	0	Irreversible forward	0	1000	-9.34	2.05697
R00815	phenol,NADPH:oxogen oxidoreductase (2-hydroxylating)	1.14.13.7	All balanced	Phenol + Oxygen + NADPH + H+ <=> Catechol + NADP+ + H2O	C00146 + C00007 + C00005 + C00080 <=> C00090 + C00006 + C00001	C6H6O + O2 + C21H30N7O17P3 + H <=> C6H6O2 + C21H29N7O17P3 + H2O	FALSE	-442.313	3.56608	0	-493.682	-350.989	0	0	Irreversible forward	0	1000	-95.8267	1.31456
R00816	catechol:oxygen 2,3-oxidoreductase (decyclizing)	1.13.11.2	All balanced	Catechol + Oxygen <=> 2-Hydroxymuconate semialdehyde	C00090 + C00007 <=> C00682	C6H6O2 + O2 <=> C6H6O4	FALSE	-257.51	5.40935	0	-280.34	-194.725	0	0	Irreversible forward	0	1000	-72.8897	1.45185
R00817	Catechol:oxygen 1,2-oxidoreductase(decyclizing)	1.13.11.1	All balanced	Catechol + Oxygen <=> cis,cis-Muconate	C00090 + C00007 <=> C02480	C6H6O2 + O2 <=> C6H6O4	FALSE	-310.814	5.69708	0	-333.644	-248.029	0	0	Irreversible forward	0	1000	-96.5197	1.55572
R00818	salicylate,NADH:oxygen oxidoreductase (1-hydroxylating, decarboxylating)	1.14.13.1	All balanced	Salicylate + Oxygen + NADH + H+ <=> Catechol + CO2 + NAD+ + H2O	C00805 + C00007 + C00004 + C00080 <=> C00090 + C00011 + C00003 + C00001	C7H6O3 + O2 + C21H29N7O14P2 + H <=> C6H6O2 + CO2 + C21H28N7O14P2 + H2O	FALSE	-452.35	4.78773	0	-537.966	-366.735	0	0	Irreversible forward	0	1000	-95.9267	1.38919
R00821	2,3-dihydroxybenzoate carboxy-lyase	4.1.1.46	All balanced	2,3-Dihydroxybenzoate <=> Catechol + CO2	C00196 <=> C00090 + C00011	C7H6O4 <=> C6H6O2 + CO2	FALSE	-11.0166	3.32982	0	-73.8012	11.8141	1	1	Reversible	-1000	1000	-0.1	0.661856
R00822	3,4-dihydroxybenzoate carboxy-lyase (catechol-forming); Protocatechuate carboxy-lyase	4.1.1.63	All balanced	3,4-Dihydroxybenzoate <=> Catechol + CO2	C00230 <=> C00090 + C00011	C7H6O4 <=> C6H6O2 + CO2	FALSE	-11.0034	3.32982	0	-73.788	11.8274	1	1	Reversible	-1000	1000	-0.1	0.661856
R00823	Anthranilate,NADH:oxygen oxidoreductase (1,2-hydroxylating, deaminating, decarboxylating)	1.14.12.1	All balanced	Anthranilate + Oxygen + NADH + H+ <=> Catechol + Ammonia + CO2 + NAD+	C00108 + C00007 + C00004 + C00080 <=> C00090 + C00014 + C00011 + C00003	C7H7NO2 + O2 + C21H29N7O14P2 + H <=> C6H6O2 + NH3 + CO2 + C21H28N7O14P2	FALSE	-474.209	5.24753	0	-594.071	-394.302	0	0	Irreversible forward	0	1000	-92.2197	1.44466
R00825	anthranilate,NADPH:oxygen oxidoreductase (1,2-hydroxylating, deaminating, decarboxylating)	1.14.12.1	All balanced	Anthranilate + Oxygen + NADPH + H+ <=> Catechol + Ammonia + CO2 + NADP+	C00108 + C00007 + C00005 + C00080 <=> C00090 + C00014 + C00011 + C00006	C7H7NO2 + O2 + C21H30N7O17P3 + H <=> C6H6O2 + NH3 + CO2 + C21H29N7O17P3	FALSE	-475.189	5.25202	0	-595.05	-395.281	0	0	Irreversible forward	0	1000	-92.2197	1.44466
R00827	S-Adenosyl-L-methionine:catechol O-methyltransferase	2.1.1.6	All balanced	S-Adenosyl-L-methionine + Catechol <=> S-Adenosyl-L-homocysteine + o-Methoxyphenol	C00019 + C00090 <=> C00021 + C01502	C15H22N6O5S + C6H6O2 <=> C14H20N6O5S + C7H8O2	FALSE	-8.94489	100000	1	0	0	1	1	Reversible	-1000	1000	-4.36	2.22091
R00828	2-nitrophenol,NADPH:oxygen 2-oxidoreductase (2-hydroxylating, nitrite-forming)	1.14.13.31	All balanced	2-Nitrophenol + Oxygen + 2 NADPH + 2 H+ <=> Catechol + Nitrite + 2 NADP+ + H2O	C01988 + C00007 + 2 C00005 + 2 C00080 <=> C00090 + C00088 + 2 C00006 + C00001	C6H5NO3 + O2 + 2 C21H30N7O17P3 + 2 H <=> C6H6O2 + HNO2 + 2 C21H29N7O17P3 + H2O	FALSE	-632.388	141422	1	0	0	1	1	Reversible	-1000	1000	Not calculated	Not calculated	Charge imbalanced|Involves groups with unknown energies
R00829	succinyl-CoA:acetyl-CoA C-acyltransferase; beta-ketoadipyl-CoA thiolase	2.3.1.16;2.3.1.174	All balanced	Succinyl-CoA + Acetyl-CoA <=> CoA + 3-Oxoadipyl-CoA	C00091 + C00024 <=> C00010 + C02232	C25H40N7O19P3S + C23H38N7O17P3S <=> C21H36N7O16P3S + C27H42N7O20P3S	FALSE	29.7574	2.67028	0	-27.3195	86.8343	1	1	Reversible	-1000	1000	7.056	1.08737
R00830	succinyl-CoA:glycine C-succinyltransferase (decarboxylating)	2.3.1.37	All balanced	Succinyl-CoA + Glycine <=> 5-Aminolevulinate + CoA + CO2	C00091 + C00037 <=> C00430 + C00010 + C00011	C25H40N7O19P3S + C2H5NO2 <=> C5H9NO3 + C21H36N7O16P3S + CO2	FALSE	16.239	4.17438	0	-75.0841	67.6082	1	0	Irreversible forward	0	1000	2.156	1.19377
R00832	succinyl-CoA:L-arginine N2-succinyltransferase	2.3.1.109	All balanced	Succinyl-CoA + L-Arginine <=> CoA + N2-Succinyl-L-arginine	C00091 + C00062 <=> C00010 + C03296	C25H40N7O19P3S + C6H14N4O2 <=> C21H36N7O16P3S + C10H18N4O5	FALSE	-16.642	5.56564	0	-73.7189	40.435	1	1	Reversible	-1000	1000	-5.294	1.25997
R00833	(R)-Methylmalonyl-CoA CoA-carbonylmutase	5.4.99.2	All balanced	(R)-Methylmalonyl-CoA <=> Succinyl-CoA	C01213 <=> C00091	C25H40N7O19P3S <=> C25H40N7O19P3S	FALSE	-7.57213	2.09314	0	-36.1106	20.9663	1	1	Reversible	-1000	1000	1.81	0.257149
R00834	D-Sorbitol 6-phosphate:NADP+ 1-oxidoreductase	1.1.1.200	All balanced	Sorbitol 6-phosphate + NADP+ <=> D-Glucose 6-phosphate + NADPH + H+	C01096 + C00006 <=> C00092 + C00005 + C00080	C6H15O9P + C21H29N7O17P3 <=> C6H13O9P + C21H30N7O17P3 + H	FALSE	14.1496	1.75574	0	-42.9273	71.2266	1	1	Reversible	-1000	1000	2.9	1.86338
R00835	D-glucose-6-phosphate:NADP+ 1-oxidoreductase	1.1.1.49;1.1.1.363	All balanced	D-Glucose 6-phosphate + NADP+ <=> D-Glucono-1,5-lactone 6-phosphate + NADPH + H+	C00092 + C00006 <=> C01236 + C00005 + C00080	C6H13O9P + C21H29N7O17P3 <=> C6H11O9P + C21H30N7O17P3 + H	FALSE	-2.32093	1.33433	0	-59.3979	54.756	1	1	Reversible	-1000	1000	-2	1.60921
R00836	UDP-glucose:D-glucose-6-phosphate 1-alpha-D-glucosyltransferase	2.4.1.15	All balanced	UDP-glucose + D-Glucose 6-phosphate <=> UDP + alpha,alpha'-Trehalose 6-phosphate	C00029 + C00092 <=> C00015 + C00689	C15H24N2O17P2 + C6H13O9P <=> C9H14N2O12P2 + C12H23O14P	FALSE	-15.1645	1.89242	0	-72.2414	41.9124	1	1	Reversible	-1000	1000	-1.7	0.632032
R00837	alpha,alpha-Trehalose-6-phosphate phosphoglucohydrolase	3.2.1.93;3.2.1.122	All balanced	H2O + alpha,alpha'-Trehalose 6-phosphate <=> D-Glucose + D-Glucose 6-phosphate	C00001 + C00689 <=> C00031 + C00092	H2O + C12H23O14P <=> C6H12O6 + C6H13O9P	FALSE	-9.70157	1.94227	0	-72.4862	13.1292	1	1	Reversible	-1000	1000	-3.113	0.692797
R00838	Maltose-6'-phosphate 6-phosphoglucohydrolase	3.2.1.122	All balanced	H2O + Maltose 6'-phosphate <=> D-Glucose + D-Glucose 6-phosphate	C00001 + C02995 <=> C00031 + C00092	H2O + C12H23O14P <=> C6H12O6 + C6H13O9P	FALSE	-19.1657	2.44347	0	-81.9503	3.66503	1	1	Reversible	-1000	1000	-3.113	0.692797
R00839	6-phospho-beta-D-glucosyl-(1->4)-D-glucose 6-phosphoglucohydrolase	3.2.1.86	All balanced	6-Phospho-beta-D-glucosyl-(1,4)-D-glucose + H2O <=> D-Glucose + D-Glucose 6-phosphate	C04534 + C00001 <=> C00031 + C00092	C12H23O14P + H2O <=> C6H12O6 + C6H13O9P	FALSE	-19.1657	2.44347	0	-81.9503	3.66503	1	1	Reversible	-1000	1000	-3.113	0.692797
R00841	sn-glycerol-3-phosphate phosphohydrolase	3.1.3.21	All balanced	sn-Glycerol 3-phosphate + H2O <=> Glycerol + Orthophosphate	C00093 + C00001 <=> C00116 + C00009	C3H9O6P + H2O <=> C3H8O3 + H3PO4	FALSE	-10.8342	2.10122	0	-73.6188	11.9966	1	0	Irreversible forward	0	1000	-2.317	0.735634
R00842	sn-Glycerol-3-phosphate:NAD+ 2-oxidoreductase	1.1.1.8;1.1.1.94	All balanced	sn-Glycerol 3-phosphate + NAD+ <=> Glycerone phosphate + NADH + H+	C00093 + C00003 <=> C00111 + C00004 + C00080	C3H9O6P + C21H28N7O14P2 <=> C3H7O6P + C21H29N7O14P2 + H	FALSE	26.41	0.741719	0	-30.6669	83.4869	1	1	Reversible	-1000	1000	3.76	1.07969
R00844	sn-Glycerol-3-phosphate:NADP+ 2-oxidoreductase	1.1.1.94	All balanced	sn-Glycerol 3-phosphate + NADP+ <=> Glycerone phosphate + NADPH + H+	C00093 + C00006 <=> C00111 + C00005 + C00080	C3H9O6P + C21H29N7O17P3 <=> C3H7O6P + C21H30N7O17P3 + H	FALSE	27.3895	0.813376	0	-29.6874	84.4664	1	1	Reversible	-1000	1000	3.76	1.07969
R00845	sn-glycerol-3-phosphate:NADP+ 1-oxidoreductase	1.1.1.177	All balanced	sn-Glycerol 3-phosphate + NADP+ <=> D-Glyceraldehyde 3-phosphate + NADPH + H+	C00093 + C00006 <=> C00118 + C00005 + C00080	C3H9O6P + C21H29N7O17P3 <=> C3H7O6P + C21H30N7O17P3 + H	FALSE	32.8616	0.974123	0	-24.2153	89.9385	1	1	Reversible	-1000	1000	5.22	1.06983
R00846	sn-Glycerol-3-phosphate:oxygen 2-oxidoreductase	1.1.3.21	All balanced	sn-Glycerol 3-phosphate + Oxygen <=> Glycerone phosphate + Hydrogen peroxide	C00093 + C00007 <=> C00111 + C00027	C3H9O6P + O2 <=> C3H7O6P + H2O2	FALSE	-107.022	4.28315	0	-164.099	-49.9454	0	0	Irreversible forward	0	1000	-27.9497	0.756099
R00847	ATP:glycerol 3-phosphotransferase	2.7.1.30	All balanced	ATP + Glycerol <=> ADP + sn-Glycerol 3-phosphate	C00002 + C00116 <=> C00008 + C00093	C10H16N5O13P3 + C3H8O3 <=> C10H15N5O10P2 + C3H9O6P	FALSE	-15.5634	2.09893	0	-72.6403	41.5136	1	0	Irreversible forward	0	1000	-4.5	0.23673
R00848	sn-Glycerol-3-phosphate:(acceptor) 2-oxidoreductase	1.1.5.3	All balanced	sn-Glycerol 3-phosphate + FAD <=> Glycerone phosphate + FADH2	C00093 + C00016 <=> C00111 + C01352	C3H9O6P + C27H33N9O15P2 <=> C3H7O6P + C27H35N9O15P2	FALSE	9.42035	3.09563	0	-47.6566	66.4973	1	1	Reversible	-1000	1000	Not calculated	Not calculated	Involves compounds with unlabeled atoms
R00849	sn-glycerol 3-phosphate:quinone oxidoreductase	1.1.5.3	All balanced	sn-Glycerol 3-phosphate + Quinone <=> Glycerone phosphate + Hydroquinone	C00093 + C15602 <=> C00111 + C15603	C3H9O6P + C6H4O2 <=> C3H7O6P + C6H6O2	FALSE	-80.9476	0	1	0	0	1	1	Reversible	-1000	1000	Not calculated	Not calculated	Involves unknown structures
R00850	sn-Glycerol-3-phosphate:D-glucose 6-phosphotransferase	2.7.1.142	All balanced	sn-Glycerol 3-phosphate + D-Glucose <=> Glycerol + D-Glucose 6-phosphate	C00093 + C00031 <=> C00116 + C00092	C3H9O6P + C6H12O6 <=> C3H8O3 + C6H13O9P	FALSE	-1.70887	2.11015	0	-58.7858	55.368	1	1	Reversible	-1000	1000	0	2
R00853	UDP-alpha-D-galactose:sn-glycerol-3-phosphate 2-alpha-D-galactosyltransferase	2.4.1.137	All balanced	UDP-alpha-D-galactose + sn-Glycerol 3-phosphate <=> UDP + 2-(alpha-D-Galactosyl)-sn-glycerol 3-phosphate	C00052 + C00093 <=> C00015 + C04641	C15H24N2O17P2 + C3H9O6P <=> C9H14N2O12P2 + C9H19O11P	FALSE	-9.32976	2.70389	0	-66.4067	47.7472	1	1	Reversible	-1000	1000	-1.7	0.632032
R00854	UDP-alpha-D-galactose:sn-glycerol-3-phosphate 1-alpha-D-galactosyltransferase	2.4.1.96	All balanced	UDP-alpha-D-galactose + sn-Glycerol 3-phosphate <=> UDP + alpha-D-Galactosyl-(1,1')-sn-glycerol 3-phosphate	C00052 + C00093 <=> C00015 + C04703	C15H24N2O17P2 + C3H9O6P <=> C9H14N2O12P2 + C9H19O11P	FALSE	-14.27	2.67879	0	-71.3469	42.807	1	1	Reversible	-1000	1000	-1.7	0.632032
R00855	CDPglycerol phosphoglycerohydrolase	3.6.1.16	All balanced	CDP-glycerol + H2O <=> CMP + sn-Glycerol 3-phosphate	C00513 + C00001 <=> C00055 + C00093	C12H21N3O13P2 + H2O <=> C9H14N3O8P + C3H9O6P	FALSE	-36.2264	2.39226	0	-99.0111	-13.3957	0	0	Irreversible forward	0	1000	-9.313	0.746895
R00856	CTP:sn-glycerol-3-phosphate cytidylyltransferase	2.7.7.39	All balanced	CTP + sn-Glycerol 3-phosphate <=> Diphosphate + CDP-glycerol	C00063 + C00093 <=> C00013 + C00513	C9H16N3O14P3 + C3H9O6P <=> H4P2O7 + C12H21N3O13P2	FALSE	2.89188	1.67995	0	-54.185	59.9688	1	0	Irreversible forward	0	1000	1.07	0.746895
R00858	hydrogen-sulfide:NADP+ oxidoreductase	1.8.1.2	All balanced	Hydrogen sulfide + 3 NADP+ + 3 H2O <=> Sulfite + 3 NADPH + 3 H+	C00283 + 3 C00006 + 3 C00001 <=> C00094 + 3 C00005 + 3 C00080	H2S + 3 C21H29N7O17P3 + 3 H2O <=> H2SO3 + 3 C21H30N7O17P3 + 3 H	FALSE	129.222	4.78514	0	15.0678	243.375	2	2	Irreversible backward	-1000	0	28.261	3.54915
R00863	3-Sulfino-L-alanine 4-carboxy-lyase	4.1.1.12	All balanced	3-Sulfino-L-alanine <=> L-Alanine + Sulfur dioxide	C00606 <=> C00041 + C09306	C3H7NO4S <=> C3H7NO2 + SO2	FALSE	-263.53	100000	1	0	0	1	1	Reversible	-1000	1000	Not calculated	Not calculated	Charge imbalanced|Involves compounds with unlabeled atoms
R00864	R00864	null	COPNS balanced. H (-1.0)	Sulfite + Sulfur <=> Thiosulfate	C00094 + C00087 <=> C00320	H2SO3 + S <=> HS2O3	FALSE	1.80005	0	1	0	0	1	1	Reversible	-1000	1000	-6.08	0.866025
R00866	ATP:D-fructose 1-phosphotransferase	2.7.1.3	All balanced	ATP + D-Fructose <=> ADP + D-Fructose 1-phosphate	C00002 + C00095 <=> C00008 + C01094	C10H16N5O13P3 + C6H12O6 <=> C10H15N5O10P2 + C6H13O9P	FALSE	-15.4895	1.32278	0	-72.5664	41.5874	1	0	Irreversible forward	0	1000	-4.5	0.23673
R00867	ATP:D-fructose 6-phosphotransferase	2.7.1.1;2.7.1.4	All balanced	ATP + D-Fructose <=> ADP + beta-D-Fructose 6-phosphate	C00002 + C00095 <=> C00008 + C05345	C10H16N5O13P3 + C6H12O6 <=> C10H15N5O10P2 + C6H13O9P	FALSE	-10.7682	1.37399	0	-67.8452	46.3087	1	0	Irreversible forward	0	1000	-4.5	0.23673
R00868	D-Mannitol:NAD+ 2-oxidoreductase	1.1.1.11;1.1.1.67	All balanced	Mannitol + NAD+ <=> D-Fructose + NADH + H+	C00392 + C00003 <=> C00095 + C00004 + C00080	C6H14O6 + C21H28N7O14P2 <=> C6H12O6 + C21H29N7O14P2 + H	FALSE	10.4308	1.22073	0	-46.6461	67.5077	1	1	Reversible	-1000	1000	2.01	1.70129
R00870	D-Mannitol:NADP+ 2-oxidoreductase	1.1.1.138	All balanced	Mannitol + NADP+ <=> D-Fructose + NADPH + H+	C00392 + C00006 <=> C00095 + C00005 + C00080	C6H14O6 + C21H29N7O17P3 <=> C6H12O6 + C21H30N7O17P3 + H	FALSE	11.4103	1.24838	0	-45.6666	68.4872	1	1	Reversible	-1000	1000	2.01	1.70129
R00871	D-Fructose:NADP+ 5-oxidoreductase	1.1.1.124	All balanced	D-Fructose + NADP+ <=> 5-Dehydro-D-fructose + NADPH + H+	C10906 + C00006 <=> C00273 + C00005 + C00080	C6H12O6 + C21H29N7O17P3 <=> C6H10O6 + C21H30N7O17P3 + H	FALSE	13.5507	2.05182	0	-43.5262	70.6276	1	1	Reversible	-1000	1000	3.76	1.07969
R00872	D-fructose 2-phosphate phosphatase	3.1.3.-	All balanced	beta-D-Fructose 2-phosphate + H2O <=> D-Fructose + Orthophosphate	C03267 + C00001 <=> C00095 + C00009	C6H13O9P + H2O <=> C6H12O6 + H3PO4	FALSE	-34.2241	2.52436	0	-97.0087	-11.3933	0	0	Irreversible forward	0	1000	-2.317	0.735634
R00874	D-Glucose:D-fructose oxidoreductase	1.1.99.28	All balanced	D-Fructose + D-Glucose <=> D-Glucono-1,5-lactone + D-Sorbitol	C00095 + C00031 <=> C00198 + C00794	C6H12O6 + C6H12O6 <=> C6H10O6 + C6H14O6	FALSE	-15.5737	1.5139	0	-72.6506	41.5032	1	1	Reversible	-1000	1000	-4.01	2.27403
R00875	D-Glucitol:NAD+ 2-oxidoreductase	1.1.1.14;1.1.1.15	All balanced	D-Sorbitol + NAD+ <=> D-Fructose + NADH + H+	C00794 + C00003 <=> C00095 + C00004 + C00080	C6H14O6 + C21H28N7O14P2 <=> C6H12O6 + C21H29N7O14P2 + H	FALSE	12.1487	0.99236	0	-44.9282	69.2256	1	1	Reversible	-1000	1000	2.01	1.70129
R00876	ITP:D-fructose 6-phosphotransferase	2.7.1.1	All balanced	ITP + D-Fructose <=> IDP + D-Fructose 6-phosphate	C00081 + C00095 <=> C00104 + C00085	C10H15N4O14P3 + C6H12O6 <=> C10H14N4O11P2 + C6H13O9P	FALSE	-18.3677	1.57484	0	-75.4446	38.7093	1	0	Irreversible forward	0	1000	-4.5	0.23673
R00877	D-mannose aldose-ketose-isomerase	5.3.1.7	All balanced	D-Mannose <=> D-Fructose	C00159 <=> C00095	C6H12O6 <=> C6H12O6	FALSE	-2.80584	0.904867	0	-31.3443	25.7326	1	1	Reversible	-1000	1000	-0.89	0.608878
R00878	alpha-D-Glucose aldose-ketose-isomerase	5.3.1.5	All balanced	alpha-D-Glucose <=> D-Fructose	C00267 <=> C00095	C6H12O6 <=> C6H12O6	FALSE	-0.786029	1.3004	0	-29.3245	27.7524	1	1	Reversible	-1000	1000	-0.89	0.608878
R00880	GDP-D-mannose:NAD+ 6-oxidoreductase	1.1.1.132	All balanced	GDP-mannose + H2O + 2 NAD+ <=> GDP-D-mannuronate + 2 NADH + 2 H+	C00096 + C00001 + 2 C00003 <=> C00976 + 2 C00004 + 2 C00080	C16H25N5O16P2 + H2O + 2 C21H28N7O14P2 <=> C16H23N5O17P2 + 2 C21H29N7O14P2 + 2 H	FALSE	-9.23473	3.50558	0	-94.8501	76.3806	1	1	Reversible	-1000	1000	-4.583	2.15919
R00881	GDP-mannose mannophosphohydrolase	3.6.1.21;3.6.1.-	All balanced	GDP-mannose + H2O <=> GMP + D-Mannose 1-phosphate	C00096 + C00001 <=> C00144 + C00636	C16H25N5O16P2 + H2O <=> C10H14N5O8P + C6H13O9P	FALSE	-27.288	3.5111	0	-90.0726	-4.45722	0	0	Irreversible forward	0	1000	-9.313	0.746895
R00883	GDP:D-mannose-1-phosphate guanylyltransferase	2.7.7.22	All balanced	GDP + D-Mannose 1-phosphate <=> Orthophosphate + GDP-mannose	C00035 + C00636 <=> C00009 + C00096	C10H15N5O11P2 + C6H13O9P <=> H3PO4 + C16H25N5O16P2	FALSE	4.30541	3.26343	0	-52.7715	61.3823	1	1	Reversible	-1000	1000	2.496	0.736864
R00885	GTP:alpha-D-mannose-1-phosphate guanylyltransferase	2.7.7.13	All balanced	GTP + D-Mannose 1-phosphate <=> Diphosphate + GDP-mannose	C00044 + C00636 <=> C00013 + C00096	C10H16N5O14P3 + C6H13O9P <=> H4P2O7 + C16H25N5O16P2	FALSE	-3.83939	2.96014	0	-60.9163	53.2375	1	0	Irreversible forward	0	1000	1.07	0.746895
R00888	GDP-alpha-D-mannose 4,6-hydro-lyase (GDP-4-dehydro-alpha-D-rhamnose-forming); GDP-mannose 4,6-hydro-lyase (GDP-4-dehydro-6-deoxy-D-mannose-forming)	4.2.1.47	All balanced	GDP-mannose <=> GDP-4-dehydro-6-deoxy-D-mannose + H2O	C00096 <=> C01222 + C00001	C16H25N5O16P2 <=> C16H23N5O15P2 + H2O	FALSE	-51.3093	4.00031	0	-79.8478	-22.7708	0	0	Irreversible forward	0	1000	-13.897	0.681919
R00889	GDP-mannose 3,5-epimerase	5.1.3.18	All balanced	GDP-mannose <=> GDP-L-galactose	C00096 <=> C02280	C16H25N5O16P2 <=> C16H25N5O16P2	FALSE	1.68509	2.96014	0	-26.8534	30.2236	1	1	Reversible	-1000	1000	0	2
R00891	L-serine hydro-lyase (adding hydrogen sulfide, L-cysteine-forming)	4.2.1.22	All balanced	L-Serine + Hydrogen sulfide <=> L-Cysteine + H2O	C00065 + C00283 <=> C00097 + C00001	C3H7NO3 + H2S <=> C3H7NO2S + H2O	FALSE	-25.9783	4.35067	0	-48.8091	36.8063	1	1	Reversible	-1000	1000	Not calculated	Not calculated	Atoms imbalanced|H imbalanced|Involves groups with unknown energies
R00892	L-cysteine:NAD+ oxidoreductase; NADH:L-cystine oxidoreductase	1.8.1.6	All balanced	2 L-Cysteine + NAD+ <=> L-Cystine + H+ + NADH	2 C00097 + C00003 <=> C00491 + C00080 + C00004	2 C3H7NO2S + C21H28N7O14P2 <=> C6H12N2O4S2 + H + C21H29N7O14P2	FALSE	-5.76631	6.64241	0	-57.1355	85.5568	1	1	Reversible	-1000	1000	2.918	2.03765
R00893	L-Cysteine:oxygen oxidoreductase	1.13.11.20	All balanced	L-Cysteine + Oxygen <=> 3-Sulfino-L-alanine	C00097 + C00007 <=> C00606	C3H7NO2S + O2 <=> C3H7NO4S	FALSE	-81.3269	100000	1	0	0	1	1	Reversible	-1000	1000	Not calculated	Not calculated	Charge imbalanced|Involves compounds with unlabeled atoms
R00894	L-glutamate:L-cysteine gamma-ligase (ADP-forming)	6.3.2.2	All balanced	ATP + L-Glutamate + L-Cysteine <=> ADP + Orthophosphate + gamma-L-Glutamyl-L-cysteine	C00002 + C00025 + C00097 <=> C00008 + C00009 + C00669	C10H16N5O13P3 + C5H9NO4 + C3H7NO2S <=> C10H15N5O10P2 + H3PO4 + C8H14N2O5S	FALSE	-31.1672	4.86197	0	-116.783	54.4482	1	1	Reversible	-1000	1000	-6.354	0.856942
R00895	L-Cysteine:2-oxoglutarate aminotransferase	2.6.1.1;2.6.1.3	All balanced	L-Cysteine + 2-Oxoglutarate <=> Mercaptopyruvate + L-Glutamate	C00097 + C00026 <=> C00957 + C00025	C3H7NO2S + C5H6O5 <=> C3H4O3S + C5H9NO4	FALSE	-16.9426	4.64454	0	-74.0195	40.1344	1	1	Reversible	-1000	1000	0	2
R00896	L-cysteine:2-oxoglutarate aminotransferase	2.6.1.1	All balanced	L-Cysteine + 2-Oxoglutarate <=> Mercaptopyruvate + Glutamate	C00097 + C00026 <=> C00957 + C00302	C3H7NO2S + C5H6O5 <=> C3H4O3S + C5H9NO4	FALSE	-10.1998	4.7266	0	-67.2767	46.8771	1	1	Reversible	-1000	1000	0	2
R00897	O3-acetyl-L-serine:hydrogen-sulfide 2-amino-2-carboxyethyltransferase; O3-acetyl-L-serine acetate-lyase (adding hydrogen sulfide)	2.5.1.47;2.5.1.65	All balanced	O-Acetyl-L-serine + Hydrogen sulfide <=> L-Cysteine + Acetate	C00979 + C00283 <=> C00097 + C00033	C5H9NO4 + H2S <=> C3H7NO2S + C2H4O2	FALSE	-49.2267	5.2885	0	-106.304	7.85026	1	1	Reversible	-1000	1000	-12.954	1.04616
R00899	L-cysteinylglycine dipeptidase	3.4.11.1;3.4.11.2;3.4.11.23;3.4.13.-	All balanced	Cys-Gly + H2O <=> L-Cysteine + Glycine	C01419 + C00001 <=> C00097 + C00037	C5H10N2O3S + H2O <=> C3H7NO2S + C2H5NO2	FALSE	6.64005	4.8298	0	-56.1446	29.4708	1	1	Reversible	-1000	1000	-0.463	0.848213
R00900	L-cysteine,glutathione:NADP+ oxidoreductase (disulfide-forming); NADPH:CoA-glutathione oxidoreductase	1.8.1.9;1.8.1.10	COPNS balanced. H (-1.0)	L-Cysteine + Glutathione + NADP+ <=> S-Glutathionyl-L-cysteine + NADPH	C00097 + C00051 + C00006 <=> C05526 + C00005	C3H7NO2S + C10H17N3O6S + C21H29N7O17P3 <=> C13H22N4O8S2 + C21H30N7O17P3	FALSE	10.7903	4.33147	0	-40.579	102.113	1	1	Reversible	-1000	1000	Not calculated	Not calculated	Involves unknown structures
R00901	L-cysteine hydrogen-sulfide-lyase (adding sulfite; L-cysteate-forming)	4.4.1.10	All balanced	L-Cysteine + Sulfite <=> Hydrogen sulfide + L-Cysteate	C00097 + C00094 <=> C00283 + C00506	C3H7NO2S + H2SO3 <=> H2S + C3H7NO5S	FALSE	-279.324	70710.8	1	0	0	1	1	Reversible	-1000	1000	-3.5185	1.2034
R00903	2-Amino-3-mercaptopropionic acid racemase; cysteine racemase	5.1.1.10	All balanced	L-Cysteine <=> D-Cysteine	C00097 <=> C00793	C3H7NO2S <=> C3H7NO2S	FALSE	-9.46187	4.32745	0	-38.0003	19.0766	1	1	Reversible	-1000	1000	0	2
R00904	3-aminopropanal:NAD+ oxidoreductase	1.2.1.3;1.2.1.5;1.2.1.19	All balanced	3-Aminopropanal + NAD+ + H2O <=> beta-Alanine + NADH + H+	C05665 + C00003 + C00001 <=> C00099 + C00004 + C00080	C3H7NO + C21H28N7O14P2 + H2O <=> C3H7NO2 + C21H29N7O14P2 + H	FALSE	-41.5116	5.99994	0	-98.5886	15.5653	1	1	Reversible	-1000	1000	-9.803	1.17612
R00905	3-ureidopropanoate amidohydrolase	3.5.1.6	All balanced	3-Ureidopropionate + H2O <=> beta-Alanine + CO2 + Ammonia	C02642 + C00001 <=> C00099 + C00011 + C00014	C4H8N2O3 + H2O <=> C3H7NO2 + CO2 + NH3	FALSE	-57.4188	7.01545	0	-154.45	-40.2957	0	0	Irreversible forward	0	1000	2.727	1.29616
R00906	N-(D-1-carboxyethyl)-beta-alanine:NAD+ oxidoreductase (beta-alanine-forming)	1.5.1.26	All balanced	beta-Alanopine + NAD+ + H2O <=> beta-Alanine + Pyruvate + NADH + H+	C02207 + C00003 + C00001 <=> C00099 + C00022 + C00004 + C00080	C6H11NO4 + C21H28N7O14P2 + H2O <=> C3H7NO2 + C3H4O3 + C21H29N7O14P2 + H	FALSE	30.4522	6.46146	0	-60.8709	81.8214	1	1	Reversible	-1000	1000	Not calculated	Not calculated	Charge imbalanced
R00907	L-Alanine:3-oxopropanoate aminotransferase	2.6.1.18	All balanced	L-Alanine + 3-Oxopropanoate <=> Pyruvate + beta-Alanine	C00041 + C00222 <=> C00022 + C00099	C3H7NO2 + C3H4O3 <=> C3H4O3 + C3H7NO2	FALSE	3.99484	2.96014	0	-53.0821	61.0718	1	1	Reversible	-1000	1000	1	0.351998
R00908	beta-alanine:2-oxoglutarate aminotransferase	2.6.1.19;2.6.1.55	All balanced	beta-Alanine + 2-Oxoglutarate <=> 3-Oxopropanoate + L-Glutamate	C00099 + C00026 <=> C00222 + C00025	C3H7NO2 + C5H6O5 <=> C3H4O3 + C5H9NO4	FALSE	-4.21455	3.00834	0	-61.2915	52.8624	1	1	Reversible	-1000	1000	-1	0.351998
R00909	N-Acetyl-beta-alanine amidohydrolase	3.5.1.21	All balanced	N-Acetyl-beta-alanine + H2O <=> Acetate + beta-Alanine	C01073 + C00001 <=> C00033 + C00099	C5H9NO3 + H2O <=> C2H4O2 + C3H7NO2	FALSE	-14.0762	5.61796	0	-76.8608	8.75458	1	1	Reversible	-1000	1000	-2.003	0.984391
R00910	L-lysine:beta-alanine ligase (ADP-forming)	6.3.2.11	All balanced	ATP + L-Lysine + beta-Alanine <=> ADP + Orthophosphate + beta-Alanyl-L-lysine	C00002 + C00047 + C00099 <=> C00008 + C00009 + C05341	C10H16N5O13P3 + C6H14N2O2 + C3H7NO2 <=> C10H15N5O10P2 + H3PO4 + C9H19N3O3	FALSE	-25.4536	5.76662	0	-111.069	60.1618	1	0	Irreversible forward	0	1000	-7.78	0.882611
R00911	beta-Alanyl-L-lysine hydrolase	3.4.13.4	All balanced	beta-Alanyl-L-lysine + H2O <=> beta-Alanine + L-Lysine	C05341 + C00001 <=> C00099 + C00047	C9H19N3O3 + H2O <=> C3H7NO2 + C6H14N2O2	FALSE	-0.943912	5.76152	0	-63.7285	21.8869	1	0	Irreversible forward	0	1000	-0.463	0.848213
R00912	L-arginine:beta-alanine ligase (ADP-forming)	6.3.2.11	All balanced	ATP + L-Arginine + beta-Alanine <=> ADP + Orthophosphate + beta-Alanyl-L-arginine	C00002 + C00062 + C00099 <=> C00008 + C00009 + C05340	C10H16N5O13P3 + C6H14N4O2 + C3H7NO2 <=> C10H15N5O10P2 + H3PO4 + C9H19N5O3	FALSE	-15.1148	7.67273	0	-100.73	70.5006	1	1	Reversible	-1000	1000	-7.78	0.882611
R00913	3-Guanidinopropanoate amidinopropionase	3.5.3.17	All balanced	3-Guanidinopropanoate + H2O <=> beta-Alanine + Urea	C03065 + C00001 <=> C00099 + C00086	C4H9N3O2 + H2O <=> C3H7NO2 + CH4N2O	FALSE	-63.786	7.75975	0	-126.571	-40.9552	0	0	Irreversible forward	0	1000	-3.903	1.68444
R00917	beta-aminopropionitrile aminohydrolase	null	All balanced	beta-Alanine + Ammonia <=> 3-Aminopropiononitrile + 2 H2O	C00099 + C00014 <=> C05670 + 2 C00001	C3H7NO2 + NH3 <=> C3H6N2 + 2 H2O	FALSE	3.32296	70710.8	1	0	0	1	1	Reversible	-1000	1000	Not calculated	Not calculated	Atoms imbalanced|Charge imbalanced
R00918	propanoyl-CoA:(2S)-methylmalonyl-CoA malonyltransferase (cyclizing); propanoyl-CoA:(2S)-methylmalonyl-CoA 2-C-acyltransferase (decarboxylating, oxoacyl-reducing and cyclizing)	2.3.1.94	All balanced	Propanoyl-CoA + 6 (S)-Methylmalonyl-CoA + 6 NADPH + 6 H+ <=> 6-Deoxyerythronolide B + 7 CoA + 6 CO2 + H2O + 6 NADP+	C00100 + 6 C00683 + 6 C00005 + 6 C00080 <=> C03240 + 7 C00010 + 6 C00011 + C00001 + 6 C00006	C24H40N7O17P3S + 6 C25H40N7O19P3S + 6 C21H30N7O17P3 + 6 H <=> C21H38O6 + 7 C21H36N7O16P3S + 6 CO2 + H2O + 6 C21H29N7O17P3	FALSE	-173.112	33.5909	0	-783.835	157.934	1	0	Irreversible forward	0	1000	Not calculated	Not calculated	Atoms imbalanced|Charge imbalanced|H imbalanced|Involves compounds with unlabeled atoms
R00919	propanoyl-CoA:NADP+ 2-oxidoreductase; acrylyl-CoA reductase (NADPH)	1.3.1.84;1.3.1.-	All balanced	Propanoyl-CoA + NADP+ <=> Propenoyl-CoA + NADPH + H+	C00100 + C00006 <=> C00894 + C00005 + C00080	C24H40N7O17P3S + C21H29N7O17P3 <=> C24H38N7O17P3S + C21H30N7O17P3 + H	FALSE	62.5033	3.33105	0	5.42641	119.58	2	2	Irreversible backward	-1000	0	15.89	1.15202
R00920	Propanoate:CoA ligase (ADP-forming)	6.2.1.13	All balanced	ATP + Propanoate + CoA <=> ADP + Orthophosphate + Propanoyl-CoA	C00002 + C00163 + C00010 <=> C00008 + C00009 + C00100	C10H16N5O13P3 + C3H6O2 + C21H36N7O16P3S <=> C10H15N5O10P2 + H3PO4 + C24H40N7O17P3S	FALSE	14.2154	2.97769	0	-71.4	99.8308	1	0	Irreversible forward	0	1000	-1.06	1.21342
R00921	propanoyl-CoA:phosphate propanoyltransferase	2.3.1.8;2.3.1.222	All balanced	Propanoyl-CoA + Orthophosphate <=> Propanoyl phosphate + CoA	C00100 + C00009 <=> C02876 + C00010	C24H40N7O17P3S + H3PO4 <=> C3H7O5P + C21H36N7O16P3S	FALSE	17.9541	3.30914	0	-39.1229	75.031	1	1	Reversible	-1000	1000	3.69	1.22568
R00922	2-Methyl-3-oxopropanoate:NAD+ oxidoreductase (CoA-propanoylating)	1.2.1.27	All balanced	2-Methyl-3-oxopropanoate + CoA + NAD+ <=> Propanoyl-CoA + CO2 + NADH + H+	C00349 + C00010 + C00003 <=> C00100 + C00011 + C00004 + C00080	C4H6O3 + C21H36N7O16P3S + C21H28N7O14P2 <=> C24H40N7O17P3S + CO2 + C21H29N7O14P2 + H	FALSE	-27.7543	4.34435	0	-113.37	57.861	1	0	Irreversible forward	0	1000	-7.136	1.61541
R00923	(S)-methylmalonyl-CoA carboxy-lyase (propanoyl-CoA-forming)	4.1.1.41	All balanced	(S)-Methylmalonyl-CoA <=> Propanoyl-CoA + CO2	C00683 <=> C00100 + C00011	C25H40N7O19P3S <=> C24H40N7O17P3S + CO2	FALSE	-19.6105	5.99404	0	-82.3951	3.22031	1	0	Irreversible forward	0	1000	-3.09	0.5417
R00924	propanoyl-CoA:electron-transfer flavoprotein 2,3-oxidoreductase	1.3.8.7	All balanced	Propanoyl-CoA + FAD <=> FADH2 + Propenoyl-CoA	C00100 + C00016 <=> C01352 + C00894	C24H40N7O17P3S + C27H33N9O15P2 <=> C27H35N9O15P2 + C24H38N7O17P3S	FALSE	44.5342	4.43622	0	-12.5428	101.611	1	1	Reversible	-1000	1000	Not calculated	Not calculated	Involves compounds with unlabeled atoms
R00925	Propanoate:CoA ligase (AMP-forming)	6.2.1.1;6.2.1.17	All balanced	ATP + Propanoate + CoA <=> AMP + Diphosphate + Propanoyl-CoA	C00002 + C00163 + C00010 <=> C00020 + C00013 + C00100	C10H16N5O13P3 + C3H6O2 + C21H36N7O16P3S <=> C10H14N5O7P + H4P2O7 + C24H40N7O17P3S	FALSE	6.1584	2.96014	0	-79.457	91.7738	1	0	Irreversible forward	0	1000	-2.486	1.23168
R00926	Propionyladenylate:CoA propionyltransferase	6.2.1.1;6.2.1.17	All balanced	Propionyladenylate + CoA <=> AMP + Propanoyl-CoA	C05983 + C00010 <=> C00020 + C00100	C13H18N5O8P + C21H36N7O16P3S <=> C10H14N5O7P + C24H40N7O17P3S	FALSE	-1173.26	100000	1	0	0	1	0	Irreversible forward	0	1000	-24.586	1.17022
R00927	acetyl-CoA:propanoyl-CoA 2-C-acetyltransferase; 2-methylacetoacetyl-CoA thiolase	2.3.1.9;2.3.1.16	All balanced	Propanoyl-CoA + Acetyl-CoA <=> CoA + 2-Methylacetoacetyl-CoA	C00100 + C00024 <=> C00010 + C03344	C24H40N7O17P3S + C23H38N7O17P3S <=> C21H36N7O16P3S + C26H42N7O18P3S	FALSE	32.1622	2.862	0	-24.9147	89.2391	1	1	Reversible	-1000	1000	5.246	1.09265
R00928	Acetyl-CoA:propanoate CoA-transferase	2.8.3.1	All balanced	Acetyl-CoA + Propanoate <=> Acetate + Propanoyl-CoA	C00024 + C00163 <=> C00033 + C00100	C23H38N7O17P3S + C3H6O2 <=> C2H4O2 + C24H40N7O17P3S	FALSE	10.6393	2.98819	0	-46.4377	67.7162	1	1	Reversible	-1000	1000	-1.54	0.523643
R00930	(S)-2-Methyl-3-oxopropanoyl-CoA:pyruvate carboxyltransferase	2.1.3.1	All balanced	(S)-Methylmalonyl-CoA + Pyruvate <=> Propanoyl-CoA + Oxaloacetate	C00683 + C00022 <=> C00100 + C00036	C25H40N7O19P3S + C3H4O3 <=> C24H40N7O17P3S + C4H4O5	FALSE	-2.282	5.31574	0	-59.3589	54.7949	1	1	Reversible	-1000	1000	1.81	0.257149
R00931	propanoyl-CoA:oxaloacetate C-propanoyltransferase (thioester-hydrolysing, 1-carboxyethyl-forming); 2-methylcitrate oxaloacetate-lyase	2.3.3.5	All balanced	2-Methylcitrate + CoA <=> Propanoyl-CoA + Oxaloacetate + H2O	C02225 + C00010 <=> C00100 + C00036 + C00001	C7H10O7 + C21H36N7O16P3S <=> C24H40N7O17P3S + C4H4O5 + H2O	FALSE	39.1776	3.37925	0	-17.8993	96.2545	1	1	Reversible	-1000	1000	10.737	1.31301
R00932	propanoyl-CoA:glyoxylate C-propanoyltransferase (thioester-hydrolysing, 2-carboxyethyl-forming); 2-hydroxyglutarate glyoxylate-lyase (CoA-propanoylating)	2.3.3.11	All balanced	2-Hydroxyglutarate + CoA <=> Propanoyl-CoA + H2O + Glyoxylate	C02630 + C00010 <=> C00100 + C00001 + C00048	C5H8O5 + C21H36N7O16P3S <=> C24H40N7O17P3S + H2O + C2H2O3	FALSE	38.3337	3.55618	0	-18.7433	95.4106	1	1	Reversible	-1000	1000	8.967	1.25569
R00934	L-erythro-3-methylmalyl-CoA glyoxylate-lyase (propanoyl-CoA-forming)	4.1.3.24	All balanced	Propanoyl-CoA + Glyoxylate <=> L-erythro-3-Methylmalyl-CoA	C00100 + C00048 <=> C06027	C24H40N7O17P3S + C2H2O3 <=> C26H42N7O20P3S	FALSE	-14.2759	3.04212	0	-37.1067	48.5087	1	1	Reversible	-1000	1000	-5.02	0.421433
R00935	(S)-Methylmalonate semialdehyde:NAD+ oxidoreductase (CoA-propanoylating)	1.2.1.27	All balanced	(S)-Methylmalonate semialdehyde + CoA + NAD+ <=> Propanoyl-CoA + CO2 + NADH + H+	C06002 + C00010 + C00003 <=> C00100 + C00011 + C00004 + C00080	C4H6O3 + C21H36N7O16P3S + C21H28N7O14P2 <=> C24H40N7O17P3S + CO2 + C21H29N7O14P2 + H	FALSE	-28.6369	4.21421	0	-114.252	56.9785	1	0	Irreversible forward	0	1000	-7.136	1.61541
R00936	5,6,7,8-tetrahydrofolate:NAD+ oxidoreductase	1.5.1.3	All balanced	Tetrahydrofolate + NAD+ <=> Dihydrofolate + NADH + H+	C00101 + C00003 <=> C00415 + C00004 + C00080	C19H23N7O6 + C21H28N7O14P2 <=> C19H21N7O6 + C21H29N7O14P2 + H	FALSE	26.3454	1.16922	0	-30.7316	83.4223	1	1	Reversible	-1000	1000	0.59	1.37185
R00937	5,6,7,8-tetrahydrofolate:NAD+ oxidoreductase	1.5.1.3	All balanced	Tetrahydrofolate + 2 NAD+ <=> Folate + 2 NADH + 2 H+	C00101 + 2 C00003 <=> C00504 + 2 C00004 + 2 C00080	C19H23N7O6 + 2 C21H28N7O14P2 <=> C19H19N7O6 + 2 C21H29N7O14P2 + 2 H	FALSE	45.9689	3.77236	0	-39.6464	131.584	1	1	Reversible	-1000	1000	Not calculated	Not calculated	Charge imbalanced
R00939	5,6,7,8-tetrahydrofolate:NADP+ oxidoreductase	1.5.1.3	All balanced	Tetrahydrofolate + NADP+ <=> Dihydrofolate + NADPH + H+	C00101 + C00006 <=> C00415 + C00005 + C00080	C19H23N7O6 + C21H29N7O17P3 <=> C19H21N7O6 + C21H30N7O17P3 + H	FALSE	27.3248	1.11883	0	-29.7521	84.4018	1	1	Reversible	-1000	1000	0.59	1.37185
R00940	5,6,7,8-tetrahydrofolate:NADP+ oxidoreductase	1.5.1.3	All balanced	Tetrahydrofolate + 2 NADP+ <=> Folate + 2 NADPH + 2 H+	C00101 + 2 C00006 <=> C00504 + 2 C00005 + 2 C00080	C19H23N7O6 + 2 C21H29N7O17P3 <=> C19H19N7O6 + 2 C21H30N7O17P3 + 2 H	FALSE	47.9279	3.71073	0	-37.6875	133.543	1	1	Reversible	-1000	1000	Not calculated	Not calculated	Charge imbalanced
R00941	10-formyltetrahydrofolate:NADP+ oxidoreductase	1.5.1.6	All balanced	10-Formyltetrahydrofolate + NADP+ + H2O <=> Tetrahydrofolate + CO2 + NADPH + H+	C00234 + C00006 + C00001 <=> C00101 + C00011 + C00005 + C00080	C20H23N7O7 + C21H29N7O17P3 + H2O <=> C19H23N7O6 + CO2 + C21H30N7O17P3 + H	FALSE	-34.668	3.55612	0	-125.991	16.7012	1	1	Reversible	-1000	1000	-9.033	1.81848
R00942	Tetrahydrofolate:L-glutamate gamma-ligase (ADP-forming)	6.3.2.17	All balanced	ATP + Tetrahydrofolate + L-Glutamate <=> ADP + Orthophosphate + THF-L-glutamate	C00002 + C00101 + C00025 <=> C00008 + C00009 + C09332	C10H16N5O13P3 + C19H23N7O6 + C5H9NO4 <=> C10H15N5O10P2 + H3PO4 + C24H30N8O9	FALSE	-27.5429	3.06247	0	-113.158	58.0725	1	1	Reversible	-1000	1000	-6.354	0.856942
R00943	Formate:tetrahydrofolate ligase (ADP-forming)	6.3.4.3	All balanced	Tetrahydrofolate + Formate + ATP <=> ADP + Orthophosphate + 10-Formyltetrahydrofolate	C00101 + C00058 + C00002 <=> C00008 + C00009 + C00234	C19H23N7O6 + CH2O2 + C10H16N5O13P3 <=> C10H15N5O10P2 + H3PO4 + C20H23N7O7	FALSE	-4.84457	1.95414	0	-90.46	80.7708	1	0	Irreversible forward	0	1000	-0.874	1.49255
R00944	10-Formyltetrahydrofolate amidohydrolase	3.5.1.10	All balanced	10-Formyltetrahydrofolate + H2O <=> Formate + Tetrahydrofolate	C00234 + C00001 <=> C00058 + C00101	C20H23N7O7 + H2O <=> CH2O2 + C19H23N7O6	FALSE	-21.5529	1.97657	0	-84.3376	1.27782	1	1	Reversible	-1000	1000	-5.943	1.48756
R00945	5,10-Methylenetetrahydrofolate:glycine hydroxymethyltransferase	2.1.2.1	All balanced	5,10-Methylenetetrahydrofolate + Glycine + H2O <=> Tetrahydrofolate + L-Serine	C00143 + C00037 + C00001 <=> C00101 + C00065	C20H23N7O6 + C2H5NO2 + H2O <=> C19H23N7O6 + C3H7NO3	FALSE	6.52257	1.25607	0	-50.5543	63.5995	1	1	Reversible	-1000	1000	-0.053	1.82578
R00946	5-Methyltetrahydrofolate:L-homocysteine S-methyltransferase	2.1.1.13	All balanced	5-Methyltetrahydrofolate + L-Homocysteine <=> Tetrahydrofolate + L-Methionine	C00440 + C00155 <=> C00101 + C00073	C20H25N7O6 + C4H9NO2S <=> C19H23N7O6 + C5H11NO2S	FALSE	-10.0938	5.21007	0	-67.1707	46.9831	1	1	Reversible	-1000	1000	-6.406	1.27114
R00947	alpha-D-glucose-1-phosphate phosphohydrolase	3.1.3.10	All balanced	D-Glucose 1-phosphate + H2O <=> alpha-D-Glucose + Orthophosphate	C00103 + C00001 <=> C00267 + C00009	C6H13O9P + H2O <=> C6H12O6 + H3PO4	FALSE	-15.856	1.43477	0	-78.6406	6.97479	1	1	Reversible	-1000	1000	-2.317	0.735634
R00948	ATP:alpha-D-glucose-1-phosphate adenylyltransferase	2.7.7.27	All balanced	ATP + D-Glucose 1-phosphate <=> Diphosphate + ADP-glucose	C00002 + C00103 <=> C00013 + C00498	C10H16N5O13P3 + C6H13O9P <=> H4P2O7 + C16H25N5O15P2	FALSE	-7.91007	1.37083	0	-64.987	49.1669	1	0	Irreversible forward	0	1000	1.07	0.746895
R00949	ATP:D-glucose-1-phosphate 6-phosphotransferase	2.7.1.10	All balanced	ATP + D-Glucose 1-phosphate <=> ADP + alpha-D-Glucose 1,6-bisphosphate	C00002 + C00103 <=> C00008 + C01231	C10H16N5O13P3 + C6H13O9P <=> C10H15N5O10P2 + C6H14O12P2	FALSE	-15.9849	3.12281	0	-73.0618	41.092	1	1	Reversible	-1000	1000	-4.5	0.23673
R00951	ADP-glucose glucose-1-phosphohydrolase	3.6.1.21	All balanced	ADP-glucose + H2O <=> AMP + D-Glucose 1-phosphate	C00498 + C00001 <=> C00020 + C00103	C16H25N5O15P2 + H2O <=> C10H14N5O7P + C6H13O9P	FALSE	-26.5445	1.3737	0	-89.3291	-3.71371	0	0	Irreversible forward	0	1000	-9.313	0.746895
R00952	cellobiose:phosphate alpha-D-glucosyltransferase	2.4.1.20	All balanced	Cellobiose + Orthophosphate <=> D-Glucose 1-phosphate + D-Glucose	C00185 + C00009 <=> C00103 + C00031	C12H22O11 + H3PO4 <=> C6H13O9P + C6H12O6	FALSE	3.63227	1.70904	0	-53.4446	60.7092	1	1	Reversible	-1000	1000	-0.796	0.676477
R00953	3-beta-D-glucosyl-D-glucose:phosphate alpha-D-glucosyltransferase	2.4.1.31	All balanced	Laminaribiose + Orthophosphate <=> D-Glucose + D-Glucose 1-phosphate	C02048 + C00009 <=> C00031 + C00103	C12H22O11 + H3PO4 <=> C6H12O6 + C6H13O9P	FALSE	2.56758	2.96014	0	-54.5093	59.6445	1	1	Reversible	-1000	1000	-0.796	0.676477
R00954	GTP:alpha-D-glucose-1-phosphate guanylyltransferase	2.7.7.34	All balanced	GTP + D-Glucose 1-phosphate <=> Diphosphate + GDP-glucose	C00044 + C00103 <=> C00013 + C00394	C10H16N5O14P3 + C6H13O9P <=> H4P2O7 + C16H25N5O16P2	FALSE	2.19695	2.96014	0	-54.88	59.2739	1	0	Irreversible forward	0	1000	1.07	0.746895
R00955	UDP-glucose:alpha-D-galactose-1-phosphate uridylyltransferase	2.7.7.12	All balanced	UDP-glucose + alpha-D-Galactose 1-phosphate <=> D-Glucose 1-phosphate + UDP-alpha-D-galactose	C00029 + C00446 <=> C00103 + C00052	C15H24N2O17P2 + C6H13O9P <=> C6H13O9P + C15H24N2O17P2	FALSE	-2.87517	1.7523	0	-59.9521	54.2018	1	1	Reversible	-1000	1000	0	2
R00956	CTP:alpha-D-glucose-1-phosphate cytidylyltransferase	2.7.7.33	All balanced	CTP + D-Glucose 1-phosphate <=> Diphosphate + CDP-glucose	C00063 + C00103 <=> C00013 + C00501	C9H16N3O14P3 + C6H13O9P <=> H4P2O7 + C15H25N3O16P2	FALSE	-0.722289	2.09314	0	-57.7992	56.3546	1	1	Reversible	-1000	1000	1.07	0.746895
R00957	alpha-D-Glucose-1-phosphate:alpha-D-glucose-1-phosphate 4-alpha-D-glucosyltransferase (dephosphorylating)	2.4.1.139	All balanced	2 D-Glucose 1-phosphate + H2O <=> Maltose + 2 Orthophosphate	2 C00103 + C00001 <=> C00208 + 2 C00009	2 C6H13O9P + H2O <=> C12H22O11 + 2 H3PO4	FALSE	-18.5392	1.90001	0	-109.862	32.83	1	1	Reversible	-1000	1000	-1.521	1.2319
R00959	alpha-D-Glucose 1-phosphate 1,6-phosphomutase	5.4.2.2;5.4.2.5	All balanced	D-Glucose 1-phosphate <=> alpha-D-Glucose 6-phosphate	C00103 <=> C00668	C6H13O9P <=> C6H13O9P	FALSE	-0.986615	2.07513	0	-29.5251	27.5518	1	1	Reversible	-1000	1000	0	2
R00960	D-Glucose-1-phosphate:D-glucose-1-phosphate 6-phosphotransferase	2.7.1.41	All balanced	2 D-Glucose 1-phosphate <=> alpha-D-Glucose 1,6-bisphosphate + alpha-D-Glucose	2 C00103 <=> C01231 + C00267	2 C6H13O9P <=> C6H14O12P2 + C6H12O6	FALSE	-5.44336	3.56187	0	-62.5203	51.6336	1	1	Reversible	-1000	1000	0	2
R00961	IDP phosphohydrolase; inosine diphosphate phosphatase	3.6.1.5;3.6.1.6;3.6.1.64	All balanced	IDP + H2O <=> IMP + Orthophosphate	C00104 + C00001 <=> C00130 + C00009	C10H14N4O11P2 + H2O <=> C10H13N4O8P + H3PO4	FALSE	6.12287	3.31269	0	-56.6617	28.9536	1	1	Reversible	-1000	1000	-6.817	0.717554
R00962	ITP:cytidine 5'-phosphotransferase	2.7.1.48	All balanced	ITP + Cytidine <=> IDP + CMP	C00081 + C00475 <=> C00104 + C00055	C10H15N4O14P3 + C9H13N3O5 <=> C10H14N4O11P2 + C9H14N3O8P	FALSE	-14.7045	3.13079	0	-71.7814	42.3724	1	1	Reversible	-1000	1000	-4.5	0.23673
R00963	uridine 5'-monophosphate phosphohydrolase	3.1.3.5	All balanced	UMP + H2O <=> Uridine + Orthophosphate	C00105 + C00001 <=> C00299 + C00009	C9H13N2O9P + H2O <=> C9H12N2O6 + H3PO4	FALSE	-9.9947	4.16824	0	-72.7793	12.8361	1	1	Reversible	-1000	1000	-2.317	0.735634
R00964	ATP:uridine 5'-phosphotransferase	2.7.1.48	All balanced	ATP + Uridine <=> ADP + UMP	C00002 + C00299 <=> C00008 + C00105	C10H16N5O13P3 + C9H12N2O6 <=> C10H15N5O10P2 + C9H13N2O9P	FALSE	-16.4028	4.17147	0	-73.4797	40.6741	1	1	Reversible	-1000	1000	-4.5	0.23673
R00965	orotidine-5'-phosphate carboxy-lyase (UMP-forming)	4.1.1.23	All balanced	Orotidine 5'-phosphate <=> UMP + CO2	C01103 <=> C00105 + C00011	C10H13N2O11P <=> C9H13N2O9P + CO2	FALSE	-29.8786	8.58473	0	-92.6632	-7.04784	0	0	Irreversible forward	0	1000	-1.32	0.732676
R00966	UMP:diphosphate phospho-alpha-D-ribosyltransferase	2.4.2.9	All balanced	UMP + Diphosphate <=> Uracil + 5-Phospho-alpha-D-ribose 1-diphosphate	C00105 + C00013 <=> C00106 + C00119	C9H13N2O9P + H4P2O7 <=> C4H4N2O2 + C5H13O14P3	FALSE	13.6606	4.38315	0	-43.4163	70.7375	1	1	Reversible	-1000	1000	3.01	0.976667
R00967	UTP:uridine 5'-phosphotransferase	2.7.1.48	All balanced	UTP + Uridine <=> UDP + UMP	C00075 + C00299 <=> C00015 + C00105	C9H15N2O15P3 + C9H12N2O6 <=> C9H14N2O12P2 + C9H13N2O9P	FALSE	-14.0561	4.86425	0	-71.133	43.0208	1	1	Reversible	-1000	1000	-4.5	0.23673
R00968	GTP:uridine 5'-phosphotransferase	2.7.1.48	All balanced	GTP + Uridine <=> GDP + UMP	C00044 + C00299 <=> C00035 + C00105	C10H16N5O14P3 + C9H12N2O6 <=> C10H15N5O11P2 + C9H13N2O9P	FALSE	-13.931	4.37746	0	-71.0079	43.1459	1	1	Reversible	-1000	1000	-4.5	0.23673
R00969	P1,P4-bis(5'-uridyl)-tetraphosphate uridylohydrolase	3.6.1.17	All balanced	P1,P4-Bis(5'-uridyl) tetraphosphate + H2O <=> UTP + UMP	C06198 + C00001 <=> C00075 + C00105	C18H26N4O23P4 + H2O <=> C9H15N2O15P3 + C9H13N2O9P	FALSE	-38.4041	7.45081	0	-101.189	-15.5734	0	0	Irreversible forward	0	1000	-9.313	0.746895
R00970	ITP:uridine 5'-phosphotransferase	2.7.1.48	All balanced	ITP + Uridine <=> IDP + UMP	C00081 + C00299 <=> C00104 + C00105	C10H15N4O14P3 + C9H12N2O6 <=> C10H14N4O11P2 + C9H13N2O9P	FALSE	-20.1205	4.41065	0	-77.1974	36.9565	1	1	Reversible	-1000	1000	-4.5	0.23673
R00973	uracil-5-carboxylate carboxy-lyase (uracil-forming)	4.1.1.66	All balanced	Uracil 5-carboxylate <=> Uracil + CO2	C03030 <=> C00106 + C00011	C5H4N2O4 <=> C4H4N2O2 + CO2	FALSE	-19.1515	3.82492	0	-81.9361	3.67923	1	1	Reversible	-1000	1000	-1.32	0.732676
R00974	Cytosine aminohydrolase	3.5.4.1	All balanced	Cytosine + H2O <=> Uracil + Ammonia	C00380 + C00001 <=> C00106 + C00014	C4H5N3O + H2O <=> C4H4N2O2 + NH3	FALSE	-29.8564	2.37428	0	-92.641	-7.02567	0	0	Irreversible forward	0	1000	-5.143	1.45906
R00975	5,6-Dihydrouracil:oxygen oxidoreductase	1.3.3.7	All balanced	5,6-Dihydrouracil + Oxygen <=> Uracil + Hydrogen peroxide	C00429 + C00007 <=> C00106 + C00027	C4H6N2O2 + O2 <=> C4H4N2O2 + H2O2	FALSE	-131.68	5.53951	0	-188.757	-74.6029	0	0	Irreversible forward	0	1000	-26.9597	1.07006
R00977	5,6-dihydrouracil:NAD+ oxidoreductase	1.3.1.1	All balanced	5,6-Dihydrouracil + NAD+ <=> Uracil + NADH + H+	C00429 + C00003 <=> C00106 + C00004 + C00080	C4H6N2O2 + C21H28N7O14P2 <=> C4H4N2O2 + C21H29N7O14P2 + H	FALSE	1.75253	3.7252	0	-55.3244	58.8295	1	1	Reversible	-1000	1000	4.75	1.07315
R00978	5,6-Dihydrouracil:NADP+ oxidoreductase	1.3.1.2	All balanced	5,6-Dihydrouracil + NADP+ <=> Uracil + NADPH + H+	C00429 + C00006 <=> C00106 + C00005 + C00080	C4H6N2O2 + C21H29N7O17P3 <=> C4H4N2O2 + C21H30N7O17P3 + H	FALSE	2.73201	3.73344	0	-54.3449	59.8089	1	1	Reversible	-1000	1000	4.75	1.07315
R00979	ATP:anthranilate N-adenylyltransferase	2.7.7.55	All balanced	ATP + Anthranilate <=> Diphosphate + N-Adenylylanthranilate	1 C00002 + 1 C00108 <=> 1 C00013 + 1 C03293	C10H16N5O13P3 + C7H7NO2 <=> H4P2O7 + C17H19N6O8P	FALSE	818.808	100000	1	0	0	1	1	Reversible	-1000	1000	-10.47	0.815445
R00980	Anthranilate,NADPH:oxygen oxidoreductase (3-hydroxylating, deaminating)	1.14.13.35	All balanced	Anthranilate + Oxygen + NADPH + H+ <=> 2,3-Dihydroxybenzoate + Ammonia + NADP+	C00108 + C00007 + C00005 + C00080 <=> C00196 + C00014 + C00006	C7H7NO2 + O2 + C21H30N7O17P3 + H <=> C7H6O4 + NH3 + C21H29N7O17P3	FALSE	-464.172	4.16105	0	-549.788	-378.557	0	0	Irreversible forward	0	1000	-92.1197	1.37304
R00982	Anthranilate:CoA ligase (AMP-forming)	6.2.1.32	All balanced	ATP + Anthranilate + CoA <=> AMP + Diphosphate + Anthraniloyl-CoA	C00002 + C00108 + C00010 <=> C00020 + C00013 + C02247	C10H16N5O13P3 + C7H7NO2 + C21H36N7O16P3S <=> C10H14N5O7P + H4P2O7 + C28H41N8O17P3S	FALSE	-9.41333	1.46709	0	-95.0287	76.2021	1	1	Reversible	-1000	1000	-2.486	1.23168
R00983	2,3-Dihydroxyindole:oxygen 2,3-oxidoreductase (decyclizing)	1.13.11.23	All balanced	2,3-Dihydroxyindole + Oxygen <=> Anthranilate + CO2	C02775 + C00007 <=> C00108 + C00011	C8H7NO2 + O2 <=> C7H7NO2 + CO2	FALSE	-448.979	6.77583	0	-506.056	-391.902	0	0	Irreversible forward	0	1000	-132.59	1.87904
R00984	S-Adenosyl-L-methionine:anthranilate N-methyltransferase	2.1.1.111	All balanced	S-Adenosyl-L-methionine + Anthranilate <=> S-Adenosyl-L-homocysteine + N-Methylanthranilate	C00019 + C00108 <=> C00021 + C03005	C15H22N6O5S + C7H7NO2 <=> C14H20N6O5S + C8H9NO2	FALSE	14.8577	100000	1	0	0	1	1	Reversible	-1000	1000	-14.2	2.26382
R00985	chorismate pyruvate-lyase (amino-accepting; anthranilate-forming)	4.1.3.27	All balanced	Chorismate + Ammonia <=> Anthranilate + Pyruvate + H2O	C00251 + C00014 <=> C00108 + C00022 + C00001	C10H10O6 + NH3 <=> C7H7NO2 + C3H4O3 + H2O	FALSE	-66.2197	6.31837	0	-123.297	-9.14279	0	0	Irreversible forward	0	1000	-39.437	1.7777
R00986	Chorismate pyruvate-lyase (amino-accepting)	4.1.3.27	All balanced	Chorismate + L-Glutamine <=> Anthranilate + Pyruvate + L-Glutamate	C00251 + C00064 <=> C00108 + C00022 + C00025	C10H10O6 + C5H10N2O3 <=> C7H7NO2 + C3H4O3 + C5H9NO4	FALSE	-77.6338	6.37939	0	-168.957	-26.2645	0	0	Irreversible forward	0	1000	-44.16	1.6284
R00987	L-Kynurenine hydrolase	3.7.1.3	All balanced	L-Kynurenine + H2O <=> Anthranilate + L-Alanine	C00328 + C00001 <=> C00108 + C00041	C10H12N2O3 + H2O <=> C7H7NO2 + C3H7NO2	FALSE	-54.1922	2.12489	0	-116.977	-31.3614	0	0	Irreversible forward	0	1000	-12.813	0.560634
R00988	N-Formylanthranilate amidohydrolase	3.5.1.9	All balanced	Formylanthranilate + H2O <=> Formate + Anthranilate	C05653 + C00001 <=> C00058 + C00108	C8H7NO3 + H2O <=> CH2O2 + C7H7NO2	FALSE	-31.228	5.36682	0	-94.0126	-8.3972	0	0	Irreversible forward	0	1000	-0.503	1.01133
R00989	Malonyl-CoA:anthranilate N-malonyltransferase	2.3.1.113	All balanced	Malonyl-CoA + Anthranilate <=> CoA + N-Malonylanthranilate	C00083 + C00108 <=> C00010 + C03147	C24H38N7O19P3S + C7H7NO2 <=> C21H36N7O16P3S + C10H9NO5	FALSE	-19.9613	3.15554	0	-77.0383	37.1156	1	1	Reversible	-1000	1000	-4.054	1.28789
R00990	2-Aminobenzoate carboxy-lyase	4.1.1.24	All balanced	Anthranilate <=> Aniline + CO2	C00108 <=> C00292 + C00011	C7H7NO2 <=> C6H7N + CO2	FALSE	-11.0125	3.32982	0	-73.7971	11.8183	1	1	Reversible	-1000	1000	-0.1	0.661856
R00994	(2R,3S)-3-methylmalate:NAD+ oxidoreductase	1.1.1.85	All balanced	2-Oxobutanoate + CO2 + NADH + H+ <=> D-erythro-3-Methylmalate + NAD+	C00109 + C00011 + C00004 + C00080 <=> C06032 + C00003	C4H6O3 + CO2 + C21H29N7O14P2 + H <=> C5H8O5 + C21H28N7O14P2	FALSE	3.07868	4.73262	0	-48.2905	94.4018	1	1	Reversible	-1000	1000	-3.13	1.24076
R00995	methyloxaloacetate carboxy-lyase (2-oxobutanoate-forming)	4.1.1.3	All balanced	2-Oxobutanoate + CO2 <=> Methyloxaloacetate	C00109 + C00011 <=> C06030	C4H6O3 + CO2 <=> C5H6O5	FALSE	23.7381	4.84977	0	0.907358	86.5227	2	2	Irreversible backward	-1000	0	3.09	0.5417
R00996	L-threonine ammonia-lyase (2-oxobutanoate-forming)	4.3.1.19	All balanced	L-Threonine <=> 2-Oxobutanoate + Ammonia	C00188 <=> C00109 + C00014	C4H9NO3 <=> C4H6O3 + NH3	FALSE	-24.7822	4.19848	0	-87.5668	-1.95143	0	0	Irreversible forward	0	1000	-5.7	0.686677
R00997	1-aminocyclopropane-1-carboxylate aminohydrolase (isomerizing); 1-aminocyclopropane-1-carboxylate endolyase (deaminating)	3.5.99.7	All balanced	1-Aminocyclopropane-1-carboxylate + H2O <=> 2-Oxobutanoate + Ammonia	C01234 + C00001 <=> C00109 + C00014	C4H7NO2 + H2O <=> C4H6O3 + NH3	FALSE	25.9014	5.40681	0	-36.8832	48.7322	1	1	Reversible	-1000	1000	-11.933	1.86492
R00998	acetyl-CoA:2-oxobutanoate C-acetyltransferase (thioester-hydrolysing, carboxymethyl-forming); (R)-2-ethylmalate 2-oxobutanoyl-lyase (CoA-acylating)	2.3.3.6	All balanced	(R)-2-Ethylmalate + CoA <=> Acetyl-CoA + H2O + 2-Oxobutanoate	C02488 + C00010 <=> C00024 + C00001 + C00109	C6H10O5 + C21H36N7O16P3S <=> C23H38N7O17P3S + H2O + C4H6O3	FALSE	20.2197	3.86594	0	-36.8572	77.2966	1	1	Reversible	-1000	1000	8.927	1.30861
R00999	O-Succinyl-L-homoserine succinate-lyase (deaminating; 2-oxobutanoate-forming)	2.5.1.48	All balanced	O-Succinyl-L-homoserine + H2O <=> 2-Oxobutanoate + Succinate + Ammonia	C01118 + C00001 <=> C00109 + C00042 + C00014	C8H13NO6 + H2O <=> C4H6O3 + C4H6O4 + NH3	FALSE	-58.1078	4.70625	0	-155.139	-40.9848	0	0	Irreversible forward	0	1000	-9.653	0.915264
R01000	2-hydroxybutyrate:NAD+ oxidoreductase	1.1.1.27	All balanced	2-Hydroxybutanoic acid + NAD+ <=> 2-Oxobutanoate + NADH + H+	C05984 + C00003 <=> C00109 + C00004 + C00080	C4H8O3 + C21H28N7O14P2 <=> C4H6O3 + C21H29N7O14P2 + H	FALSE	19.1059	1.70904	0	-37.971	76.1829	1	1	Reversible	-1000	1000	6.22	1.09509
R01001	L-cystathionine cysteine-lyase (deaminating; 2-oxobutanoate-forming)	4.4.1.1	All balanced	L-Cystathionine + H2O <=> L-Cysteine + Ammonia + 2-Oxobutanoate	C02291 + C00001 <=> C00097 + C00014 + C00109	C7H14N2O4S + H2O <=> C3H7NO2S + NH3 + C4H6O3	FALSE	2.07508	6.13136	0	-94.9557	19.1982	1	1	Reversible	-1000	1000	-1.837	1.26467
R01010	Glycerone phosphate phosphohydrolase	3.1.3.1;3.1.3.2	All balanced	Glycerone phosphate + H2O <=> Glycerone + Orthophosphate	C00111 + C00001 <=> C00184 + C00009	C3H7O6P + H2O <=> C3H6O3 + H3PO4	FALSE	-12.6656	2.19468	0	-75.4502	10.1652	1	1	Reversible	-1000	1000	-2.317	0.735634
R01011	ATP:glycerone phosphotransferase	2.7.1.29	All balanced	ATP + Glycerone <=> ADP + Glycerone phosphate	C00002 + C00184 <=> C00008 + C00111	C10H16N5O13P3 + C3H6O3 <=> C10H15N5O10P2 + C3H7O6P	FALSE	-13.732	2.19102	0	-70.8089	43.345	1	0	Irreversible forward	0	1000	-4.5	0.23673
R01012	Phosphoenolpyruvate:glycerone phosphotransferase	2.7.1.121	All balanced	Phosphoenolpyruvate + Glycerone <=> Pyruvate + Glycerone phosphate	C00074 + C00184 <=> C00022 + C00111	C3H5O6P + C3H6O3 <=> C3H4O3 + C3H7O6P	FALSE	-41.4053	2.23186	0	-98.4822	15.6716	1	1	Reversible	-1000	1000	-9.11	0.635473
R01014	erythrulose-1-phosphate formaldehyde-lyase (glycerone-phosphate-forming)	4.1.2.2	All balanced	Erythrulose 1-phosphate <=> Glycerone phosphate + Formaldehyde	C03394 <=> C00111 + C00067	C4H9O7P <=> C3H7O6P + CH2O	FALSE	19.3971	2.96014	0	-43.3875	42.2278	1	1	Reversible	-1000	1000	5.22	0.537852
R01015	D-glyceraldehyde-3-phosphate aldose-ketose-isomerase	5.3.1.1	All balanced	D-Glyceraldehyde 3-phosphate <=> Glycerone phosphate	C00118 <=> C00111	C3H7O6P <=> C3H7O6P	FALSE	-5.47212	0.555089	0	-34.0106	23.0663	1	1	Reversible	-1000	1000	-1.46	0.300689
R01016	glycerone-phosphate phosphate-lyase (methylglyoxal-forming)	4.2.3.3	All balanced	Glycerone phosphate <=> Methylglyoxal + Orthophosphate	C00111 <=> C00546 + C00009	C3H7O6P <=> C3H4O2 + H3PO4	FALSE	-56.4655	1.93807	0	-119.25	-33.6347	0	0	Irreversible forward	0	1000	-10.834	0.6279
R01019	acetaldehyde:pyrroloquinoline-quinone oxidoreductase	1.2.5.2	All balanced	PQQ + Acetaldehyde + H2O <=> PQQH2 + Acetate	C00113 + C00084 + C00001 <=> C01359 + C00033	C14H6N2O8 + C2H4O + H2O <=> C14H8N2O8 + C2H4O2	FALSE	-106.888	5.60765	0	-163.965	-49.811	0	0	Irreversible forward	0	1000	-55.713	4.51748
R01021	ATP:choline phosphotransferase	2.7.1.32	All balanced	ATP + Choline <=> ADP + Choline phosphate	C00002 + C00114 <=> C00008 + C00588	C10H16N5O13P3 + C5H14NO <=> C10H15N5O10P2 + C5H15NO4P	FALSE	-17.9534	0.516348	0	-75.0303	39.1236	1	0	Irreversible forward	0	1000	-4.5	0.23673
R01022	choline:oxygen 1-oxidoreductase	1.1.3.17	All balanced	Choline + Oxygen <=> Betaine aldehyde + Hydrogen peroxide	C00114 + C00007 <=> C00576 + C00027	C5H14NO + O2 <=> C5H12NO + H2O2	FALSE	-114.259	4.33674	0	-171.336	-57.1818	0	0	Irreversible forward	0	1000	-26.4897	0.741944
R01023	Acetyl-CoA:choline O-acetyltransferase	2.3.1.6	All balanced	Acetyl-CoA + Choline <=> CoA + Acetylcholine	C00024 + C00114 <=> C00010 + C01996	C23H38N7O17P3S + C5H14NO <=> C21H36N7O16P3S + C7H16NO2	FALSE	-9.59987	1.00209	0	-66.6768	47.4771	1	1	Reversible	-1000	1000	-3.614	1.17862
R01026	Acetylcholine aectylhydrolase	3.1.1.7;3.1.1.8	All balanced	Acetylcholine + H2O <=> Choline + Acetate	C01996 + C00001 <=> C00114 + C00033	C7H16NO2 + H2O <=> C5H14NO + C2H4O2	FALSE	-20.3738	1.04687	0	-83.1584	2.45694	1	1	Reversible	-1000	1000	-3.683	0.840143
R01027	3'-phosphoadenylyl-sulfate:choline sulfotransferase	2.8.2.6	COPNS balanced. H (-1.0)	3'-Phosphoadenylyl sulfate + Choline <=> Adenosine 3',5'-bisphosphate + Choline sulfate	C00053 + C00114 <=> C00054 + C00919	C10H15N5O13P2S + C5H14NO <=> C10H15N5O10P2 + C5H13NO4S	FALSE	-39.9968	0	1	0	0	1	1	Reversible	-1000	1000	-4.5	0.23673
R01028	Choline sulfate sulfohydrolase	3.1.6.6	COPNS balanced. H (1.0)	Choline sulfate + H2O <=> Choline + Sulfate	C00919 + C00001 <=> C00114 + C00059	C5H13NO4S + H2O <=> C5H14NO + H2SO4	FALSE	-43.6071	0	1	0	0	1	1	Reversible	-1000	1000	-16.313	1.00154
R01030	sn-Glycero-3-phosphocholine glycerophosphohydrolase	3.1.4.2;3.1.4.46	All balanced	sn-Glycero-3-phosphocholine + H2O <=> Choline + sn-Glycerol 3-phosphate	C00670 + C00001 <=> C00114 + C00093	C8H21NO6P + H2O <=> C5H14NO + C3H9O6P	FALSE	-247.659	70710.8	1	0	0	1	1	Reversible	-1000	1000	-4.813	0.694983
R01031	3-chloro-D-alanine chloride-lyase (deaminating; pyruvate-forming)	4.5.1.2	All balanced	3-Chloro-D-alanine + H2O <=> Pyruvate + Hydrochloric acid + Ammonia	C02634 + C00001 <=> C00022 + C01327 + C00014	C3H6ClNO2 + H2O <=> C3H4O3 + HCl + NH3	FALSE	-42.2973	0	1	0	0	1	1	Reversible	-1000	1000	Not calculated	Not calculated	Involves groups with unknown energies
R01032	3-chloro-L-alanine chloride-lyase (deaminating; pyruvate-forming)	null	COPNS balanced. H (1.0)	Cl- + Pyruvate + Ammonia <=> 3-Chloro-L-alanine + H2O	C00698 + C00022 + C00014 <=> C02635 + C00001	Cl + C3H4O3 + NH3 <=> C3H6ClNO2 + H2O	FALSE	42.2973	0	1	0	0	1	1	Reversible	-1000	1000	Not calculated	Not calculated	Involves groups with unknown energies
R01033	2-chlorobenzoate,NADH:oxygen oxidoreductase (1,2-hydroxylating, dechlorinating, decarboxylating)	1.14.12.13	All balanced	2-Chlorobenzoate + Oxygen + NADH <=> Cl- + Catechol + NAD+ + CO2	C02357 + C00007 + C00004 <=> C00698 + C00090 + C00003 + C00011	C7H5ClO2 + O2 + C21H29N7O14P2 <=> Cl + C6H6O2 + C21H28N7O14P2 + CO2	FALSE	42.3585	0	1	0	0	1	1	Reversible	-1000	1000	Not calculated	Not calculated	Involves groups with unknown energies
R01034	glycerol:NAD+ 2-oxidoreductase	1.1.1.6	All balanced	Glycerol + NAD+ <=> Glycerone + NADH + H+	C00116 + C00003 <=> C00184 + C00004 + C00080	C3H8O3 + C21H28N7O14P2 <=> C3H6O3 + C21H29N7O14P2 + H	FALSE	24.5786	1.82265	0	-32.4983	81.6555	1	0	Irreversible forward	0	1000	3.76	1.07969
R01036	Glycerol:NAD+ oxidoreductase	1.1.1.21;1.1.1.72	All balanced	Glycerol + NAD+ <=> D-Glyceraldehyde + NADH + H+	C00116 + C00003 <=> C00577 + C00004 + C00080	C3H8O3 + C21H28N7O14P2 <=> C3H6O3 + C21H29N7O14P2 + H	FALSE	39.5769	2.02599	0	-17.5	96.6538	1	1	Reversible	-1000	1000	5.22	1.06983
R01039	glycerol:NADP+ 2-oxidoreductase (glycerone-forming)	1.1.1.156	All balanced	Glycerol + NADP+ <=> Glycerone + NADPH + H+	C00116 + C00006 <=> C00184 + C00005 + C00080	C3H8O3 + C21H29N7O17P3 <=> C3H6O3 + C21H30N7O17P3 + H	FALSE	25.5581	1.84489	0	-31.5188	82.635	1	1	Reversible	-1000	1000	3.76	1.07969
R01041	glycerol:NADP+ oxidoreductase	1.1.1.2;1.1.1.21;1.1.1.72;1.1.1.372	All balanced	Glycerol + NADP+ <=> D-Glyceraldehyde + NADPH + H+	C00116 + C00006 <=> C00577 + C00005 + C00080	C3H8O3 + C21H29N7O17P3 <=> C3H6O3 + C21H30N7O17P3 + H	FALSE	40.5564	2.02323	0	-16.5205	97.6333	1	1	Reversible	-1000	1000	5.22	1.06983
R01043	Glycerol-2-phosphate phosphohydrolase	3.1.3.19	All balanced	Glycerol 2-phosphate + H2O <=> Glycerol + Orthophosphate	C02979 + C00001 <=> C00116 + C00009	C3H9O6P + H2O <=> C3H8O3 + H3PO4	FALSE	-23.413	2.39644	0	-86.1976	-0.582257	0	0	Irreversible forward	0	1000	-2.317	0.735634
R01044	diphosphate:glycerol 1-phosphotransferase	2.7.1.79	All balanced	Diphosphate + Glycerol <=> Orthophosphate + sn-Glycerol 1-phosphate	C00013 + C00116 <=> C00009 + C00623	H4P2O7 + C3H8O3 <=> H3PO4 + C3H9O6P	FALSE	2.66231	2.34177	0	-54.4146	59.7392	1	0	Irreversible forward	0	1000	-3.074	0.735634
R01047	glycerol hydro-lyase (3-hydroxypropanal-forming)	4.2.1.30	All balanced	Glycerol <=> 3-Hydroxypropanal + H2O	C00116 <=> C00969 + C00001	C3H8O3 <=> C3H6O2 + H2O	FALSE	-35.0637	2.15105	0	-63.6022	-6.52527	0	0	Irreversible forward	0	1000	-9.167	0.603166
R01048	null	4.2.1.30	All balanced	Glycerol <=> Lactaldehyde + H2O	C00116 <=> C05999 + C00001	C3H8O3 <=> C3H6O2 + H2O	FALSE	-37.1903	2.14117	0	-65.7287	-8.6518	0	0	Irreversible forward	0	1000	-10.977	0.618964
R01049	ATP:D-ribose-5-phosphate diphosphotransferase	2.7.6.1	All balanced	ATP + D-Ribose 5-phosphate <=> AMP + 5-Phospho-alpha-D-ribose 1-diphosphate	C00002 + C00117 <=> C00020 + C00119	C10H16N5O13P3 + C5H11O8P <=> C10H14N5O7P + C5H13O14P3	FALSE	0.35401	1.46475	0	-56.7229	57.4309	1	1	Reversible	-1000	1000	-4.5	0.23673
R01050	ATP:D-ribose-5-phosphate 1-phosphotransferase	2.7.1.18	All balanced	ATP + D-Ribose 5-phosphate <=> ADP + D-Ribose 1,5-bisphosphate	C00002 + C00117 <=> C00008 + C01151	C10H16N5O13P3 + C5H11O8P <=> C10H15N5O10P2 + C5H12O11P2	FALSE	-11.126	2.3484	0	-68.2029	45.9509	1	1	Reversible	-1000	1000	-4.5	0.23673
R01051	ATP:D-ribose 5-phosphotransferase	2.7.1.15	All balanced	ATP + D-Ribose <=> ADP + D-Ribose 5-phosphate	C00002 + C00121 <=> C00008 + C00117	C10H16N5O13P3 + C5H10O5 <=> C10H15N5O10P2 + C5H11O8P	FALSE	-24.9929	1.75258	0	-82.0698	32.084	1	0	Irreversible forward	0	1000	-4.5	0.23673
R01052	ADP:D-ribose-5-phosphate adenylyltransferase	2.7.7.35	All balanced	ADP + D-Ribose 5-phosphate <=> Orthophosphate + ADP-ribose	C00008 + C00117 <=> C00009 + C00301	C10H15N5O10P2 + C5H11O8P <=> H3PO4 + C15H23N5O14P2	FALSE	-1.60478	3.72688	0	-58.6817	55.4721	1	1	Reversible	-1000	1000	2.496	0.736864
R01053	Ribose-5-phosphate:ammonia ligase (ADP-forming)	6.3.4.7	All balanced	ATP + D-Ribose 5-phosphate + Ammonia <=> ADP + Orthophosphate + 5-Phosphoribosylamine	C00002 + C00117 + C00014 <=> C00008 + C00009 + C03090	C10H16N5O13P3 + C5H11O8P + NH3 <=> C10H15N5O10P2 + H3PO4 + C5H12NO7P	FALSE	-34.6467	2.24906	0	-120.262	50.9687	1	1	Reversible	-1000	1000	-9.284	0.754438
R01054	ADP-ribose ribophosphohydrolase	3.6.1.13;3.6.1.21;3.6.1.53;3.6.1.-	All balanced	ADP-ribose + H2O <=> AMP + D-Ribose 5-phosphate	C00301 + C00001 <=> C00020 + C00117	C15H23N5O14P2 + H2O <=> C10H14N5O7P + C5H11O8P	FALSE	-22.2332	3.7364	0	-85.0178	0.597607	1	1	Reversible	-1000	1000	-9.313	0.746895
R01055	uracil hydro-lyase (adding D-ribose 5-phosphate;pseudouridine-5'-phosphate-forming)	3.2.-.-;4.2.1.70	All balanced	Uracil + D-Ribose 5-phosphate <=> Pseudouridine 5'-phosphate + H2O	C00106 + C00117 <=> C01168 + C00001	C4H4N2O2 + C5H11O8P <=> C9H13N2O9P + H2O	FALSE	-37.1414	2.59741	0	-59.9722	25.6432	1	1	Reversible	-1000	1000	-11.947	0.694816
R01056	D-ribose-5-phosphate aldose-ketose-isomerase	5.3.1.6	All balanced	D-Ribose 5-phosphate <=> D-Ribulose 5-phosphate	C00117 <=> C00199	C5H11O8P <=> C5H11O8P	FALSE	1.93915	0.772243	0	-26.5993	30.4776	1	1	Reversible	-1000	1000	0.62	1.30148
R01057	D-Ribose 1,5-phosphomutase	5.4.2.2;5.4.2.7	All balanced	alpha-D-Ribose 1-phosphate <=> D-Ribose 5-phosphate	C00620 <=> C00117	C5H11O8P <=> C5H11O8P	FALSE	-11.6738	1.53244	0	-40.2123	16.8646	1	1	Reversible	-1000	1000	0	2
R01058	D-glyceraldehyde 3-phosphate:NADP+ oxidoreductase	1.2.1.9;1.2.1.90	All balanced	D-Glyceraldehyde 3-phosphate + NADP+ + H2O <=> 3-Phospho-D-glycerate + NADPH + H+	C00118 + C00006 + C00001 <=> C00197 + C00005 + C00080	C3H7O6P + C21H29N7O17P3 + H2O <=> C3H7O7P + C21H30N7O17P3 + H	FALSE	-36.0807	0.544236	0	-93.1576	20.9962	1	1	Reversible	-1000	1000	-9.803	1.17612
R01059	ATP:D-glyceraldehyde 3-phosphotransferase	2.7.1.28	All balanced	ATP + D-Glyceraldehyde <=> ADP + D-Glyceraldehyde 3-phosphate	C00002 + C00577 <=> C00008 + C00118	C10H16N5O13P3 + C3H6O3 <=> C10H15N5O10P2 + C3H7O6P	FALSE	-23.2581	1.453	0	-80.335	33.8188	1	0	Irreversible forward	0	1000	-4.5	0.23673
R01061	D-glyceraldehyde-3-phosphate:NAD+ oxidoreductase (phosphorylating)	1.2.1.12;1.2.1.59	All balanced	D-Glyceraldehyde 3-phosphate + Orthophosphate + NAD+ <=> 3-Phospho-D-glyceroyl phosphate + NADH + H+	C00118 + C00009 + C00003 <=> C00236 + C00004 + C00080	C3H7O6P + H3PO4 + C21H28N7O14P2 <=> C3H8O10P2 + C21H29N7O14P2 + H	FALSE	7.7843	0.409593	0	-43.5849	99.1074	1	1	Reversible	-1000	1000	-0.356	1.19502
R01063	D-glyceraldehyde-3-phosphate:NADP+ oxidoreductase (phosphorylating)	1.2.1.13;1.2.1.59	All balanced	D-Glyceraldehyde 3-phosphate + Orthophosphate + NADP+ <=> 3-Phospho-D-glyceroyl phosphate + NADPH + H+	C00118 + C00009 + C00006 <=> C00236 + C00005 + C00080	C3H7O6P + H3PO4 + C21H29N7O17P3 <=> C3H8O10P2 + C21H30N7O17P3 + H	FALSE	8.76378	0.52967	0	-42.6054	100.087	1	1	Reversible	-1000	1000	-0.356	1.19502
R01064	2-dehydro-3-deoxy-6-phospho-D-galactonate D-glyceraldehyde-3-phospho-lyase (pyruvate-forming)	4.1.2.21;4.1.2.55	All balanced	2-Dehydro-3-deoxy-6-phospho-D-galactonate <=> Pyruvate + D-Glyceraldehyde 3-phosphate	C01286 <=> C00022 + C00118	C6H11O9P <=> C3H4O3 + C3H7O6P	FALSE	13.1181	2.96014	0	-49.6665	35.9489	1	1	Reversible	-1000	1000	0.75	0.292867
R01066	2-deoxy-D-ribose-5-phosphate acetaldehyde-lyase (D-glyceraldehyde-3-phosphate-forming)	4.1.2.4	All balanced	2-Deoxy-D-ribose 5-phosphate <=> D-Glyceraldehyde 3-phosphate + Acetaldehyde	C00673 <=> C00118 + C00084	C5H11O7P <=> C3H7O6P + C2H4O	FALSE	20.2034	1.52168	0	-42.5813	43.0341	1	1	Reversible	-1000	1000	1.68	1.26913
R01067	D-Fructose 6-phosphate:D-glyceraldehyde-3-phosphate glycolaldehyde transferase	2.2.1.1	All balanced	D-Fructose 6-phosphate + D-Glyceraldehyde 3-phosphate <=> D-Erythrose 4-phosphate + D-Xylulose 5-phosphate	C00085 + C00118 <=> C00279 + C00231	C6H13O9P + C3H7O6P <=> C4H9O7P + C5H11O8P	FALSE	9.99173	1.93986	0	-47.0852	67.0687	1	1	Reversible	-1000	1000	1.75	1.28569
R01068	D-fructose-1,6-bisphosphate D-glyceraldehyde-3-phosphate-lyase (glycerone-phosphate-forming)	4.1.2.13	All balanced	D-Fructose 1,6-bisphosphate <=> Glycerone phosphate + D-Glyceraldehyde 3-phosphate	C00354 <=> C00111 + C00118	C6H14O12P2 <=> C3H7O6P + C3H7O6P	FALSE	19.8039	0.535202	0	-42.9807	42.6347	1	1	Reversible	-1000	1000	4.31	1.23134
R01069	D-tagatose 1,6-bisphosphate D-glyceraldehyde-3-phosphate-lyase (glycerone-phosphate-forming)	4.1.2.40	All balanced	D-Tagatose 1,6-bisphosphate <=> Glycerone phosphate + D-Glyceraldehyde 3-phosphate	C03785 <=> C00111 + C00118	C6H14O12P2 <=> C3H7O6P + C3H7O6P	FALSE	17.8399	2.23899	0	-44.9448	40.6706	1	1	Reversible	-1000	1000	4.31	1.23134
R01070	beta-D-fructose-1,6-bisphosphate D-glyceraldehyde-3-phosphate-lyase (glycerone-phosphate-forming)	4.1.2.13	All balanced	beta-D-Fructose 1,6-bisphosphate <=> Glycerone phosphate + D-Glyceraldehyde 3-phosphate	C05378 <=> C00111 + C00118	C6H14O12P2 <=> C3H7O6P + C3H7O6P	FALSE	17.8399	2.23899	0	-44.9448	40.6706	1	1	Reversible	-1000	1000	4.31	1.23134
R01071	1-(5-phospho-D-ribosyl)-ATP:diphosphate phospho-alpha-D-ribosyl-transferase	2.4.2.17	All balanced	1-(5-Phospho-D-ribosyl)-ATP + Diphosphate <=> ATP + 5-Phospho-alpha-D-ribose 1-diphosphate	C02739 + C00013 <=> C00002 + C00119	C15H25N5O20P4 + H4P2O7 <=> C10H16N5O13P3 + C5H13O14P3	FALSE	45.4897	0	1	0	0	1	1	Reversible	-1000	1000	7.68	2.95933
R01072	5-phosphoribosylamine:diphosphate phospho-alpha-D-ribosyltransferase (glutamate-amidating)	2.4.2.14	All balanced	5-Phosphoribosylamine + Diphosphate + L-Glutamate <=> L-Glutamine + 5-Phospho-alpha-D-ribose 1-diphosphate + H2O	C03090 + C00013 + C00025 <=> C00064 + C00119 + C00001	C5H12NO7P + H4P2O7 + C5H9NO4 <=> C5H10N2O3 + C5H13O14P3 + H2O	FALSE	54.4718	2.58698	0	3.10255	145.795	2	2	Irreversible backward	-1000	0	10.933	0.924103
R01073	N-(5-Phospho-D-ribosyl)anthranilate:pyrophosphate phosphoribosyl-transferase	2.4.2.18	All balanced	N-(5-Phospho-D-ribosyl)anthranilate + Diphosphate <=> Anthranilate + 5-Phospho-alpha-D-ribose 1-diphosphate	C04302 + C00013 <=> C00108 + C00119	C12H16NO9P + H4P2O7 <=> C7H7NO2 + C5H13O14P3	FALSE	54.5019	3.4121	0	-2.575	111.579	1	1	Reversible	-1000	1000	10.47	0.815445
R01074	biotin:CoA ligase (AMP-forming); biotin:apo-[carboxylase] ligase (AMP-forming); ATP:biotin adenylyltransferase	6.2.1.11;6.3.4.9;6.3.4.10;6.3.4.11;6.3.4.15	All balanced	ATP + Biotin <=> Diphosphate + Biotinyl-5'-AMP	C00002 + C00120 <=> C00013 + C05921	C10H16N5O13P3 + C10H16N2O3S <=> H4P2O7 + C20H28N7O9PS	FALSE	1167.04	100000	1	0	0	1	1	Reversible	-1000	1000	22.1	0.708061
R01075	biotin:CoA ligase (AMP-forming)	6.2.1.11	All balanced	ATP + Biotin + CoA <=> AMP + Diphosphate + Biotinyl-CoA	C00002 + C00120 + C00010 <=> C00020 + C00013 + C01894	C10H16N5O13P3 + C10H16N2O3S + C21H36N7O16P3S <=> C10H14N5O7P + H4P2O7 + C31H50N9O18P3S2	FALSE	-9.44176	1.46709	0	-95.0571	76.1736	1	1	Reversible	-1000	1000	-2.486	1.23168
R01076	Biotin-amide amidohydrolase	3.5.1.12	All balanced	Biotin amide + H2O <=> Biotin + Ammonia	C01893 + C00001 <=> C00120 + C00014	C10H17N3O2S + H2O <=> C10H16N2O3S + NH3	FALSE	-12.3883	2.22901	0	-75.1729	10.4424	1	1	Reversible	-1000	1000	-4.723	0.88056
R01077	N6-D-Biotinyl-L-lysine amidohydrolase	3.5.1.12	All balanced	Biocytin + H2O <=> Biotin + L-Lysine	C05552 + C00001 <=> C00120 + C00047	C16H28N4O4S + H2O <=> C10H16N2O3S + C6H14N2O2	FALSE	4.44814	2.15717	0	-58.3365	27.2789	1	1	Reversible	-1000	1000	-0.463	0.848213
R01079	D-Ribose:NADP+ 1-oxidoreductase	1.1.1.115	All balanced	D-Ribose + NADP+ + H2O <=> D-Ribonate + NADPH + H+	C00121 + C00006 + C00001 <=> C01685 + C00005 + C00080	C5H10O5 + C21H29N7O17P3 + H2O <=> C5H10O6 + C21H30N7O17P3 + H	FALSE	-46.3585	2.13041	0	-103.435	10.7184	1	1	Reversible	-1000	1000	Not calculated	Not calculated	Involves unknown structures
R01080	Uridine ribohydrolase	3.2.2.3	All balanced	Uridine + H2O <=> Uracil + D-Ribose	C00299 + C00001 <=> C00106 + C00121	C9H12N2O6 + H2O <=> C4H4N2O2 + C5H10O5	FALSE	-12.5579	2.20681	0	-75.3425	10.2729	1	1	Reversible	-1000	1000	-0.733	0.964152
R01081	D-ribose aldose-ketose-isomerase	5.3.1.20	All balanced	D-Ribose <=> D-Ribulose	C00121 <=> C00309	C5H10O5 <=> C5H10O5	FALSE	2.73316	0.843001	0	-25.8053	31.2716	1	1	Reversible	-1000	1000	0.67	0.651178
R01082	(S)-malate hydro-lyase (fumarate-forming)	4.2.1.2	All balanced	(S)-Malate <=> Fumarate + H2O	C00149 <=> C00122 + C00001	C4H6O5 <=> C4H4O4 + H2O	FALSE	3.44995	0.280928	0	-25.0885	31.9884	1	1	Reversible	-1000	1000	0.613	0.872726
R01083	N6-(1,2-dicarboxyethyl)AMP AMP-lyase (fumarate-forming)	4.3.2.2	All balanced	N6-(1,2-Dicarboxyethyl)-AMP <=> Fumarate + AMP	C03794 <=> C00122 + C00020	C14H18N5O11P <=> C4H4O4 + C10H14N5O7P	FALSE	10.1048	1.39027	0	-52.6798	32.9356	1	1	Reversible	-1000	1000	7.34	0.933038
R01085	3-fumarylpyruvate fumarylhydrolase	3.7.1.5;3.7.1.20	All balanced	3-Fumarylpyruvate + H2O <=> Fumarate + Pyruvate	C02514 + C00001 <=> C00122 + C00022	C7H6O6 + H2O <=> C4H4O4 + C3H4O3	FALSE	-47.2399	3.47383	0	-110.025	-24.4091	0	0	Irreversible forward	0	1000	-12.813	0.560634
R01086	2-(Nomega-L-arginino)succinate arginine-lyase (fumarate-forming)	4.3.2.1	All balanced	N-(L-Arginino)succinate <=> Fumarate + L-Arginine	C03406 <=> C00122 + C00062	C10H18N4O6 <=> C4H4O4 + C6H14N4O2	FALSE	12.4585	2.96014	0	-50.3261	35.2893	1	1	Reversible	-1000	1000	7.34	0.933038
R01087	Maleate cis-trans-isomerase	5.2.1.1	All balanced	Maleic acid <=> Fumarate	C01384 <=> C00122	C4H4O4 <=> C4H4O4	FALSE	-6.18884	3.19319	0	-34.7273	22.3496	1	1	Reversible	-1000	1000	0	2
R01088	L-leucine:NAD+ oxidoreductase (deaminating)	1.4.1.9	All balanced	L-Leucine + H2O + NAD+ <=> 4-Methyl-2-oxopentanoate + Ammonia + NADH + H+	C00123 + C00001 + C00003 <=> C00233 + C00014 + C00004 + C00080	C6H13NO2 + H2O + C21H28N7O14P2 <=> C6H10O3 + NH3 + C21H29N7O14P2 + H	FALSE	36.7548	1.59932	0	-54.5682	88.1241	1	1	Reversible	-1000	1000	8.687	1.31216
R01089	Acetyl-CoA:L-leucine N-acetyltransferase	2.3.1.66	All balanced	Acetyl-CoA + L-Leucine <=> CoA + N-Acetyl-L-leucine	C00024 + C00123 <=> C00010 + C02710	C23H38N7O17P3S + C6H13NO2 <=> C21H36N7O16P3S + C8H15NO3	FALSE	-14.7586	3.4792	0	-71.8355	42.3183	1	1	Reversible	-1000	1000	-5.294	1.25997
R01090	L-Leucine:2-oxoglutarate aminotransferase	2.6.1.6;2.6.1.42;2.6.1.67	All balanced	L-Leucine + 2-Oxoglutarate <=> 4-Methyl-2-oxopentanoate + L-Glutamate	C00123 + C00026 <=> C00233 + C00025	C6H13NO2 + C5H6O5 <=> C6H10O3 + C5H9NO4	FALSE	-1.18095	1.59224	0	-58.2579	55.896	1	1	Reversible	-1000	1000	0	2
R01091	(2S)-alpha-leucine 2,3-aminomutase	5.4.3.7	All balanced	L-Leucine <=> (3R)-beta-Leucine	C00123 <=> C02486	C6H13NO2 <=> C6H13NO2	FALSE	7.08237	2.91415	0	-21.4561	35.6208	1	1	Reversible	-1000	1000	0	2
R01092	ATP:alpha-D-galactose 1-phosphotransferase	2.7.1.6	All balanced	ATP + alpha-D-Galactose <=> ADP + alpha-D-Galactose 1-phosphate	C00002 + C00984 <=> C00008 + C00446	C10H16N5O13P3 + C6H12O6 <=> C10H15N5O10P2 + C6H13O9P	FALSE	-4.72028	1.38909	0	-61.7972	52.3566	1	1	Reversible	-1000	1000	-4.5	0.23673
R01093	galactitol:NAD+ 1-oxidoreductase	1.1.1.21	All balanced	D-Galactose + NADH + H+ <=> Galactitol + NAD+	C00124 + C00004 + C00080 <=> C01697 + C00003	C6H12O6 + C21H29N7O14P2 + H <=> C6H14O6 + C21H28N7O14P2	FALSE	-19.3851	2.46747	0	-76.462	37.6918	1	1	Reversible	-1000	1000	Not calculated	Not calculated	Charge imbalanced
R01094	D-galactose:NAD+ 1-oxidoreductase	1.1.1.48	All balanced	D-Galactose + NAD+ <=> D-Galactono-1,4-lactone + NADH + H+	C00124 + C00003 <=> C03383 + C00004 + C00080	C6H12O6 + C21H28N7O14P2 <=> C6H10O6 + C21H29N7O14P2 + H	FALSE	-14.7473	1.35516	0	-71.8243	42.3296	1	1	Reversible	-1000	1000	-1.76	1.6592
R01095	galactitol:NADP+ 1-oxidoreductase	1.1.1.21	All balanced	D-Galactose + NADPH + H+ <=> Galactitol + NADP+	C00124 + C00005 + C00080 <=> C01697 + C00006	C6H12O6 + C21H30N7O17P3 + H <=> C6H14O6 + C21H29N7O17P3	FALSE	-20.3646	2.48191	0	-77.4415	36.7123	1	1	Reversible	-1000	1000	Not calculated	Not calculated	Charge imbalanced
R01096	D-galactose:NADP+ 1-oxidoreductase	1.1.1.48;1.1.1.120;1.1.1.359;1.1.1.360	All balanced	D-Galactose + NADP+ <=> D-Galactono-1,5-lactone + NADPH + H+	C00124 + C00006 <=> C02669 + C00005 + C00080	C6H12O6 + C21H29N7O17P3 <=> C6H10O6 + C21H30N7O17P3 + H	FALSE	-16.8951	2.4376	0	-73.972	40.1818	1	1	Reversible	-1000	1000	-2	1.60921
R01097	D-Galactose:NADP+ 1-oxidoreductase	1.1.1.48;1.1.1.120	All balanced	D-Galactose + NADP+ <=> D-Galactono-1,4-lactone + NADPH + H+	C00124 + C00006 <=> C03383 + C00005 + C00080	C6H12O6 + C21H29N7O17P3 <=> C6H10O6 + C21H30N7O17P3 + H	FALSE	-13.7679	1.39326	0	-70.8448	43.3091	1	1	Reversible	-1000	1000	-1.76	1.6592
R01098	D-Galactose:oxygen 6-oxidoreductase	1.1.3.9	All balanced	D-Galactose + Oxygen + H2O <=> D-Galactonate + Hydrogen peroxide	C00124 + C00007 + C00001 <=> C00880 + C00027	C6H12O6 + O2 + H2O <=> C6H12O7 + H2O2	FALSE	-167.032	4.75476	0	-224.109	-109.955	0	0	Irreversible forward	0	1000	-39.1927	1.76547
R01099	D-Galactose:oxygen 6-oxidoreductase	1.1.3.9	All balanced	D-Galactose + Oxygen <=> D-galacto-Hexodialdose + Hydrogen peroxide	C00124 + C00007 <=> C03269 + C00027	C6H12O6 + O2 <=> C6H10O6 + H2O2	FALSE	-116.564	4.57897	0	-173.641	-59.4872	0	0	Irreversible forward	0	1000	-26.4897	0.741944
R01100	Lactose galactohydrolase	3.2.1.23;3.2.1.108	All balanced	Lactose + H2O <=> D-Glucose + D-Galactose	C00243 + C00001 <=> C00031 + C00124	C12H22O11 + H2O <=> C6H12O6 + C6H12O6	FALSE	-10.8868	1.06431	0	-73.6714	11.9439	1	1	Reversible	-1000	1000	-3.113	0.692797
R01101	melibiose galactohydrolase	3.2.1.22	All balanced	Melibiose + H2O <=> D-Galactose + D-Glucose	C05402 + C00001 <=> C00124 + C00031	C12H22O11 + H2O <=> C6H12O6 + C6H12O6	FALSE	-10.7236	1.70904	0	-73.5082	12.1072	1	1	Reversible	-1000	1000	-3.113	0.692797
R01103	Raffinose galactohydrolase	3.2.1.22	All balanced	Raffinose + H2O <=> D-Galactose + Sucrose	C00492 + C00001 <=> C00124 + C00089	C18H32O16 + H2O <=> C6H12O6 + C12H22O11	FALSE	0.990285	4.32092	0	-61.7943	23.8211	1	1	Reversible	-1000	1000	-3.113	0.692797
R01104	Galactosylglycerol galactohydrolase	3.2.1.22	All balanced	3-beta-D-Galactosyl-sn-glycerol + H2O <=> D-Galactose + Glycerol	C05401 + C00001 <=> C00124 + C00116	C9H18O8 + H2O <=> C6H12O6 + C3H8O3	FALSE	-3.35589	3.00752	0	-66.1405	19.4749	1	1	Reversible	-1000	1000	-3.113	0.692797
R01108	glutathione:dehydroascorbate oxidoreductase	1.8.5.1	All balanced	Dehydroascorbate + 2 Glutathione <=> Glutathione disulfide + Ascorbate	C05422 + 2 C00051 <=> C00127 + C00072	C6H6O6 + 2 C10H17N3O6S <=> C20H32N6O12S2 + C6H8O6	FALSE	-1.09358	0	1	0	0	1	1	Reversible	-1000	1000	0.478	2.23674
R01109	Glutathione:cystine oxidoreductase	1.8.4.4	All balanced	Cystine + 2 Glutathione <=> Glutathione disulfide + 2 Cysteine	C01420 + 2 C00051 <=> C00127 + 2 C00736	C6H12N2O4S2 + 2 C10H17N3O6S <=> C20H32N6O12S2 + 2 C3H7NO2S	FALSE	-1.4435	2.20658	0	-87.0589	84.1719	1	1	Reversible	-1000	1000	0	2
R01110	glutathione:homocystine oxidoreductase	1.8.4.1	All balanced	Homocystine + 2 Glutathione <=> Glutathione disulfide + 2 Homocysteine	C20788 + 2 C00051 <=> C00127 + 2 C05330	C8H16N2O4S2 + 2 C10H17N3O6S <=> C20H32N6O12S2 + 2 C4H9NO2S	FALSE	-1.45117	2.20658	0	-87.0665	84.1642	1	1	Reversible	-1000	1000	0	2
R01111	coenzyme A:glutathione-disulfide oxidoreductase	1.8.4.3	All balanced	CoA + Glutathione disulfide <=> CoA-glutathione + Glutathione	C00010 + C00127 <=> C00920 + C00051	C21H36N7O16P3S + C20H32N6O12S2 <=> C31H51N10O22P3S2 + C10H17N3O6S	FALSE	0.642449	2.96014	0	-56.4345	57.7194	1	1	Reversible	-1000	1000	0	2
R01113	Glutathione:L-cystine oxidoreductase	1.8.4.4	All balanced	L-Cystine + 2 Glutathione <=> Glutathione disulfide + 2 L-Cysteine	C00491 + 2 C00051 <=> C00127 + 2 C00097	C6H12N2O4S2 + 2 C10H17N3O6S <=> C20H32N6O12S2 + 2 C3H7NO2S	FALSE	22.2111	6.69231	0	-63.4043	107.826	1	1	Reversible	-1000	1000	0	2
R01117	CTP:N-acetylneuraminate cytidylyltransferase	2.7.7.43	All balanced	CTP + N-Acetylneuraminate <=> Diphosphate + CMP-N-acetylneuraminate	C00063 + C00270 <=> C00013 + C00128	C9H16N3O14P3 + C11H19NO9 <=> H4P2O7 + C20H31N4O16P	FALSE	227.644	70710.8	1	0	0	1	1	Reversible	-1000	1000	-3.43	0.736571
R01121	ATP:(R)-5-diphosphomevalonate carboxy-lyase (adding ATP; isopentenyl-diphosphate-forming); ATP:(R)-5-diphosphomevalonate carboxy-lyase (dehydrating)	4.1.1.33	All balanced	ATP + (R)-5-Diphosphomevalonate <=> ADP + Orthophosphate + Isopentenyl diphosphate + CO2	C00002 + C01143 <=> C00008 + C00009 + C00129 + C00011	C10H16N5O13P3 + C6H14O10P2 <=> C10H15N5O10P2 + H3PO4 + C5H12O7P2 + CO2	FALSE	-33.1858	4.02405	0	-158.755	12.4757	1	1	Reversible	-1000	1000	-7.804	0.94455
R01123	Isopentenyl-diphosphate delta3-delta2-isomerase	5.3.3.2	All balanced	Isopentenyl diphosphate <=> Dimethylallyl diphosphate	C00129 <=> C00235	C5H12O7P2 <=> C5H12O7P2	FALSE	-4.90256	2.96014	0	-33.441	23.6359	1	1	Reversible	-1000	1000	0.66	0.418925
R01126	inosine 5'-monophosphate phosphohydrolase	3.1.3.5	All balanced	IMP + H2O <=> Inosine + Orthophosphate	C00130 + C00001 <=> C00294 + C00009	C10H13N4O8P + H2O <=> C10H12N4O5 + H3PO4	FALSE	-5.57007	1.87909	0	-68.3547	17.2607	1	1	Reversible	-1000	1000	-2.317	0.735634
R01127	IMP 1,2-hydrolase (decyclizing)	2.1.2.3;3.5.4.10	All balanced	IMP + H2O <=> 1-(5'-Phosphoribosyl)-5-formamido-4-imidazolecarboxamide	C00130 + C00001 <=> C04734	C10H13N4O8P + H2O <=> C10H15N4O9P	FALSE	18.3317	5.45745	0	-10.2067	46.8702	1	1	Reversible	-1000	1000	-2.583	2.29918
R01128	5'-Inosinate phosphoribohydrolase	3.2.2.12	All balanced	IMP + H2O <=> Hypoxanthine + D-Ribose 5-phosphate	C00130 + C00001 <=> C00262 + C00117	C10H13N4O8P + H2O <=> C5H4N4O + C5H11O8P	FALSE	-8.08262	1.92979	0	-70.8672	14.7481	1	0	Irreversible forward	0	1000	-0.733	0.964152
R01130	IMP:NAD+ oxidoreductase	1.1.1.205	All balanced	IMP + NAD+ + H2O <=> Xanthosine 5'-phosphate + NADH + H+	C00130 + C00003 + C00001 <=> C00655 + C00004 + C00080	C10H13N4O8P + C21H28N7O14P2 + H2O <=> C10H13N4O9P + C21H29N7O14P2 + H	FALSE	22.1022	3.79847	0	-34.9747	79.1791	1	1	Reversible	-1000	1000	1.577	1.55505
R01131	ATP:inosine 5'-phosphotransferase	2.7.1.73	All balanced	ATP + Inosine <=> ADP + IMP	C00002 + C00294 <=> C00008 + C00130	C10H16N5O13P3 + C10H12N4O5 <=> C10H15N5O10P2 + C10H13N4O8P	FALSE	-20.8274	1.89037	0	-77.9044	36.2495	1	1	Reversible	-1000	1000	-4.5	0.23673
R01132	IMP:diphosphate phospho-D-ribosyltransferase	2.4.2.8	All balanced	IMP + Diphosphate <=> Hypoxanthine + 5-Phospho-alpha-D-ribose 1-diphosphate	C00130 + C00013 <=> C00262 + C00119	C10H13N4O8P + H4P2O7 <=> C5H4N4O + C5H13O14P3	FALSE	26.7259	1.59261	0	-30.351	83.8029	1	1	Reversible	-1000	1000	3.01	0.976667
R01134	inosine-5'-phosphate:NADP+ oxidoreductase (aminating); NADH:guanosine-5'-phosphate oxidoreductase (deaminating)	1.7.1.7	All balanced	IMP + Ammonia + NADP+ <=> GMP + NADPH + H+	C00130 + C00014 + C00006 <=> C00144 + C00005 + C00080	C10H13N4O8P + NH3 + C21H29N7O17P3 <=> C10H14N5O8P + C21H30N7O17P3 + H	FALSE	25.3578	100000	1	0	0	1	1	Reversible	-1000	1000	10.46	1.35728
R01135	IMP:L-aspartate ligase (GDP-forming)	6.3.4.4	All balanced	GTP + IMP + L-Aspartate <=> GDP + Orthophosphate + N6-(1,2-Dicarboxyethyl)-AMP	C00044 + C00130 + C00049 <=> C00035 + C00009 + C03794	C10H16N5O14P3 + C10H13N4O8P + C4H7NO4 <=> C10H15N5O11P2 + H3PO4 + C14H18N5O11P	FALSE	11.4777	2.15368	0	-74.1377	97.0931	1	1	Reversible	-1000	1000	-2.594	1.29949
R01137	ATP:dADP phosphotransferase	2.7.4.6	All balanced	ATP + dADP <=> ADP + dATP	C00002 + C00206 <=> C00008 + C00131	C10H16N5O13P3 + C10H15N5O9P2 <=> C10H15N5O10P2 + C10H16N5O12P3	FALSE	3.12603	1.45719	0	-53.9509	60.203	1	1	Reversible	-1000	1000	0	2
R01138	dATP:pyruvate 2-O-phosphotransferase	2.7.1.40	All balanced	ATP + Pyruvate <=> dADP + Phosphoenolpyruvate	C00131 + C00022 <=> C00206 + C00074	C10H16N5O12P3 + C3H4O3 <=> C10H15N5O9P2 + C3H5O6P	FALSE	24.5473	1.51264	0	-32.5296	81.6242	1	2	Irreversible backward	-1000	0	4.61	0.654305
R01139	dATP:D-glucose 6-phosphotransferase	2.7.1.1	All balanced	ATP + D-Glucose <=> dADP + D-Glucose 6-phosphate	C00131 + C00031 <=> C00206 + C00092	C10H16N5O12P3 + C6H12O6 <=> C10H15N5O9P2 + C6H13O9P	FALSE	-20.3983	1.49047	0	-77.4752	36.6786	1	0	Irreversible forward	0	1000	-4.5	0.23673
R01140	dATP:D-fructose 6-phosphotransferase	2.7.1.1	All balanced	ATP + D-Fructose <=> dADP + D-Fructose 6-phosphate	C00131 + C00095 <=> C00206 + C00085	C10H16N5O12P3 + C6H12O6 <=> C10H15N5O9P2 + C6H13O9P	FALSE	-17.7761	1.52611	0	-74.853	39.3009	1	0	Irreversible forward	0	1000	-4.5	0.23673
R01142	Methane,NADH:oxygen oxidoreductase (hydroxylating)	1.14.13.25	All balanced	Methane + Oxygen + NADH + H+ <=> Methanol + NAD+ + H2O	C01438 + C00007 + C00004 + C00080 <=> C00132 + C00003 + C00001	CH4 + O2 + C21H29N7O14P2 + H <=> CH4O + C21H28N7O14P2 + H2O	FALSE	-379.066	5.18053	0	-430.435	-287.743	0	0	Irreversible forward	0	1000	-90.0416	1.44708
R01143	methane,NADPH:oxygen oxidoreductase (hydroxylating)	1.14.13.25	All balanced	Methane + Oxygen + NADPH + H+ <=> Methanol + NADP+ + H2O	C01438 + C00007 + C00005 + C00080 <=> C00132 + C00006 + C00001	CH4 + O2 + C21H30N7O17P3 + H <=> CH4O + C21H29N7O17P3 + H2O	FALSE	-380.045	5.185	0	-431.414	-288.722	0	0	Irreversible forward	0	1000	-90.0416	1.44708
R01144	Oxaloacetate-4-methyl-ester oxaloacetohydrolase	3.1.1.44	All balanced	Oxaloacetate 4-methyl ester + H2O <=> Oxaloacetate + Methanol	C03716 + C00001 <=> C00036 + C00132	C5H6O5 + H2O <=> C4H4O5 + CH4O	FALSE	-0.311123	3.91151	0	-63.0957	22.5196	1	1	Reversible	-1000	1000	1.107	0.838025
R01145	Monomethyl-sulfate sulfohydrolase	3.1.6.16	All balanced	Monomethyl sulfate + H2O <=> Methanol + Sulfate	C02704 + C00001 <=> C00132 + C00059	CH4O4S + H2O <=> CH4O + H2SO4	FALSE	171.345	70710.8	1	0	0	1	1	Reversible	-1000	1000	-13.063	1.11762
R01147	Pyridoxamine-5'-phosphate:2-oxoglutarate aminotransferase	null	All balanced	Pyridoxamine phosphate + Pyruvate <=> Pyridoxal phosphate + D-Alanine	C00647 + C00022 <=> C00018 + C00133	C8H13N2O5P + C3H4O3 <=> C8H10NO6P + C3H7NO2	FALSE	-1.13207	2.18821	0	-58.209	55.9449	1	1	Reversible	-1000	1000	-2.55	0.426032
R01148	D-Alanine:2-oxoglutarate aminotransferase	2.6.1.21	All balanced	D-Alanine + 2-Oxoglutarate <=> Pyruvate + D-Glutamate	C00133 + C00026 <=> C00022 + C00217	C3H7NO2 + C5H6O5 <=> C3H4O3 + C5H9NO4	FALSE	0.437714	2.16856	0	-56.6392	57.5146	1	1	Reversible	-1000	1000	0	2
R01149	L-Glutamine:D-alanine gamma-glutamyltransferase	2.3.2.14	All balanced	D-Alanine + L-Glutamine <=> Ammonia + gamma-L-Glutamyl-D-alanine	C00133 + C00064 <=> C00014 + C03738	C3H7NO2 + C5H10N2O3 <=> NH3 + C8H14N2O5	FALSE	-4.70439	3.5475	0	-61.7813	52.3725	1	1	Reversible	-1000	1000	-4.26	0.814372
R01150	D-alanine:D-alanine ligase (ADP-forming)	6.3.2.4	All balanced	ATP + 2 D-Alanine <=> ADP + Orthophosphate + D-Alanyl-D-alanine	C00002 + 2 C00133 <=> C00008 + C00009 + C00993	C10H16N5O13P3 + 2 C3H7NO2 <=> C10H15N5O10P2 + H3PO4 + C6H12N2O3	FALSE	-24.3075	4.14923	0	-109.923	61.3079	1	0	Irreversible forward	0	1000	-6.354	0.856942
R01151	Putrescine:oxygen oxidoreductase (deaminating)	1.4.3.10;1.4.3.22	All balanced	Putrescine + Oxygen + H2O <=> 4-Aminobutyraldehyde + Ammonia + Hydrogen peroxide	C00134 + C00007 + C00001 <=> C00555 + C00014 + C00027	C4H12N2 + O2 + H2O <=> C4H9NO + NH3 + H2O2	FALSE	-93.2651	4.57827	0	-184.588	-41.8959	0	0	Irreversible forward	0	1000	-24.0227	1.03587
R01152	N-Carbamoylputrescine amidohydrolase	3.5.1.53	All balanced	N-Carbamoylputrescine + H2O <=> Putrescine + CO2 + Ammonia	C00436 + C00001 <=> C00134 + C00011 + C00014	C5H13N3O + H2O <=> C4H12N2 + CO2 + NH3	FALSE	-51.9027	4.47684	0	-148.934	-34.7797	0	0	Irreversible forward	0	1000	2.727	1.29616
R01153	S-Adenosyl-L-methionine:putrescine N-methyltransferase	2.1.1.53	All balanced	S-Adenosyl-L-methionine + Putrescine <=> S-Adenosyl-L-homocysteine + N-Methylputrescine	C00019 + C00134 <=> C00021 + C02723	C15H22N6O5S + C4H12N2 <=> C14H20N6O5S + C5H14N2	FALSE	22.4686	100000	1	0	0	1	1	Reversible	-1000	1000	-10.46	2.36612
R01154	acetyl-CoA:putrescine N-acetyltransferase	2.3.1.57	All balanced	Acetyl-CoA + Putrescine <=> CoA + N-Acetylputrescine	C00024 + C00134 <=> C00010 + C02714	C23H38N7O17P3S + C4H12N2 <=> C21H36N7O16P3S + C6H14N2O	FALSE	-20.2787	1.76014	0	-77.3556	36.7983	1	1	Reversible	-1000	1000	-5.294	1.25997
R01155	putrescine:2-oxoglutarate aminotransferase	2.6.1.29;2.6.1.82	All balanced	Putrescine + 2-Oxoglutarate <=> 4-Aminobutyraldehyde + L-Glutamate	C00134 + C00026 <=> C00555 + C00025	C4H12N2 + C5H6O5 <=> C4H9NO + C5H9NO4	FALSE	2.23142	1.90033	0	-54.8455	59.3083	1	1	Reversible	-1000	1000	-1	0.351998
R01156	N-Acetylputrescine acetylhydrolase	3.5.1.62	All balanced	N-Acetylputrescine + H2O <=> Acetate + Putrescine	C02714 + C00001 <=> C00033 + C00134	C6H14N2O + H2O <=> C2H4O2 + C4H12N2	FALSE	-9.69503	1.80097	0	-72.4796	13.1357	1	1	Reversible	-1000	1000	-2.003	0.984391
R01157	Agmatine amidinohydrolase	3.5.3.11	All balanced	Agmatine + H2O <=> Putrescine + Urea	C00179 + C00001 <=> C00134 + C00086	C5H14N4 + H2O <=> C4H12N2 + CH4N2O	FALSE	-57.6795	5.59429	0	-120.464	-34.8487	0	0	Irreversible forward	0	1000	-3.903	1.68444
R01158	L-histidinol:NAD+ oxidoreductase	1.1.1.23	All balanced	L-Histidinol + 2 NAD+ + H2O <=> L-Histidine + 2 NADH + 2 H+	C00860 + 2 C00003 + C00001 <=> C00135 + 2 C00004 + 2 C00080	C6H11N3O + 2 C21H28N7O14P2 + H2O <=> C6H9N3O2 + 2 C21H29N7O14P2 + 2 H	FALSE	-6.49315	2.18701	0	-92.1085	79.1222	1	1	Reversible	-1000	1000	-4.583	2.15919
R01159	S-adenosyl-L-methionine:L-histidine N-methyltransferase	2.1.1.-	All balanced	L-Histidine + S-Adenosyl-L-methionine <=> N(pi)-Methyl-L-histidine + S-Adenosyl-L-homocysteine	C00135 + C00019 <=> C01152 + C00021	C6H9N3O2 + C15H22N6O5S <=> C7H11N3O2 + C14H20N6O5S	FALSE	37.5018	100000	1	0	0	1	1	Reversible	-1000	1000	-6.74	2.32676
R01160	acetyl-CoA:L-histidine N-acetyltransferase	2.3.1.33	All balanced	Acetyl-CoA + L-Histidine <=> CoA + N-Acetyl-L-histidine	C00024 + C00135 <=> C00010 + C02997	C23H38N7O17P3S + C6H9N3O2 <=> C21H36N7O16P3S + C8H11N3O3	FALSE	-27.1282	2.08903	0	-84.2051	29.9487	1	1	Reversible	-1000	1000	-5.294	1.25997
R01161	L-histidine:2-oxoglutarate aminotransferase	2.6.1.38	All balanced	L-Histidine + 2-Oxoglutarate <=> Imidazol-5-yl-pyruvate + L-Glutamate	C00135 + C00026 <=> C03277 + C00025	C6H9N3O2 + C5H6O5 <=> C6H6N2O3 + C5H9NO4	FALSE	-12.9017	1.61037	0	-69.9786	44.1753	1	1	Reversible	-1000	1000	0	2
R01163	L-histidinal:NAD+ oxidoreductase	1.1.1.23	All balanced	L-Histidinal + H2O + NAD+ <=> L-Histidine + NADH + H+	C01929 + C00001 + C00003 <=> C00135 + C00004 + C00080	C6H9N3O + H2O + C21H28N7O14P2 <=> C6H9N3O2 + C21H29N7O14P2 + H	FALSE	-29.589	1.87087	0	-86.6659	27.4879	1	1	Reversible	-1000	1000	Not calculated	Not calculated	Charge imbalanced
R01164	L-histidine:beta-alanine ligase (ADP-forming)	6.3.2.11	All balanced	ATP + L-Histidine + beta-Alanine <=> ADP + Orthophosphate + Carnosine	C00002 + C00135 + C00099 <=> C00008 + C00009 + C00386	C10H16N5O13P3 + C6H9N3O2 + C3H7NO2 <=> C10H15N5O10P2 + H3PO4 + C9H14N4O3	FALSE	-28.2177	5.92417	0	-113.833	57.3976	1	0	Irreversible forward	0	1000	-7.78	0.882611
R01166	Nalpha-(beta-alanyl)-L-histidine hydrolase	3.4.13.18;3.4.13.20	All balanced	Carnosine + H2O <=> beta-Alanine + L-Histidine	C00386 + C00001 <=> C00099 + C00135	C9H14N4O3 + H2O <=> C3H7NO2 + C6H9N3O2	FALSE	1.82022	5.92049	0	-60.9644	24.651	1	0	Irreversible forward	0	1000	-0.463	0.848213
R01167	L-histidine carboxy-lyase (histamine-forming)	4.1.1.22;4.1.1.28	All balanced	L-Histidine <=> Histamine + CO2	C00135 <=> C00388 + C00011	C6H9N3O2 <=> C5H9N3 + CO2	FALSE	-27.2006	3.55517	0	-89.9852	-4.36984	0	0	Irreversible forward	0	1000	-3.09	0.5417
R01168	L-histidine ammonia-lyase (urocanate-forming)	4.3.1.3	All balanced	L-Histidine <=> Urocanate + Ammonia	C00135 <=> C00785 + C00014	C6H9N3O2 <=> C6H6N2O2 + NH3	FALSE	4.98915	1.04657	0	-57.7955	27.8199	1	1	Reversible	-1000	1000	-0.19	0.887102
R01169	S-adenosyl-L-methionine:L-histidine Nalpha-methyltransferase	2.1.1.44	All balanced	L-Histidine + 3 S-Adenosyl-L-methionine + H+ <=> Hercynine + 3 S-Adenosyl-L-homocysteine	C00135 + 3 C00019 + C00080 <=> C05575 + 3 C00021	C6H9N3O2 + 3 C15H22N6O5S + H <=> C9H16N3O2 + 3 C14H20N6O5S	FALSE	33.8287	308221	1	0	0	1	1	Reversible	-1000	1000	Not calculated	Not calculated	Involves unknown structures
R01171	butanoyl-CoA:NAD+ trans-2-oxidoreductase	1.3.1.44	All balanced	Butanoyl-CoA + NAD+ <=> Crotonoyl-CoA + NADH + H+	C00136 + C00003 <=> C00877 + C00004 + C00080	C25H42N7O17P3S + C21H28N7O14P2 <=> C25H40N7O17P3S + C21H29N7O14P2 + H	FALSE	56.9492	2.70335	0	-0.12773	114.026	1	1	Reversible	-1000	1000	16.55	1.19027
R01172	butanal:NAD+ oxidoreductase (CoA-acylating)	1.2.1.10;1.2.1.57;1.2.1.87	All balanced	Butanal + CoA + NAD+ <=> Butanoyl-CoA + NADH + H+	C01412 + C00010 + C00003 <=> C00136 + C00004 + C00080	C4H8O + C21H36N7O16P3S + C21H28N7O14P2 <=> C25H42N7O17P3S + C21H29N7O14P2 + H	FALSE	-7.7003	2.86348	0	-59.0695	83.6228	1	1	Reversible	-1000	1000	-4.046	1.52188
R01173	butanal:NADP+ oxidoreductase (CoA-acylating)	1.2.1.57	All balanced	Butanal + CoA + NADP+ <=> Butanoyl-CoA + NADPH + H+	C01412 + C00010 + C00006 <=> C00136 + C00005 + C00080	C4H8O + C21H36N7O16P3S + C21H29N7O17P3 <=> C25H42N7O17P3S + C21H30N7O17P3 + H	FALSE	-6.72083	2.86711	0	-58.0901	84.6022	1	1	Reversible	-1000	1000	-4.046	1.52188
R01174	butanoyl-CoA:phosphate butanoyltransferase	2.3.1.19	All balanced	Butanoyl-CoA + Orthophosphate <=> CoA + Butanoylphosphate	C00136 + C00009 <=> C00010 + C02527	C25H42N7O17P3S + H3PO4 <=> C21H36N7O16P3S + C4H9O5P	FALSE	21.2087	1.77431	0	-35.8682	78.2856	1	1	Reversible	-1000	1000	3.69	1.22568
R01175	butanoyl-CoA:electron-transfer flavoprotein 2,3-oxidoreductase	1.3.3.6;1.3.8.1;1.3.8.7;1.3.99.-	All balanced	Butanoyl-CoA + FAD <=> FADH2 + Crotonoyl-CoA	C00136 + C00016 <=> C01352 + C00877	C25H42N7O17P3S + C27H33N9O15P2 <=> C27H35N9O15P2 + C25H40N7O17P3S	FALSE	39.9595	3.9651	0	-17.1174	97.0364	1	1	Reversible	-1000	1000	Not calculated	Not calculated	Involves compounds with unlabeled atoms
R01176	Butanoate:CoA ligase (AMP-forming)	6.2.1.2	All balanced	ATP + Butanoic acid + CoA <=> AMP + Diphosphate + Butanoyl-CoA	C00002 + C00246 + C00010 <=> C00020 + C00013 + C00136	C10H16N5O13P3 + C4H8O2 + C21H36N7O16P3S <=> C10H14N5O7P + H4P2O7 + C25H42N7O17P3S	FALSE	-0.407576	3.29847	0	-86.023	85.2078	1	0	Irreversible forward	0	1000	-2.486	1.23168
R01177	butanoyl-CoA:acetyl-CoA C-butanoyltransferase	2.3.1.9;2.3.1.16	All balanced	Acetyl-CoA + Butanoyl-CoA <=> CoA + 3-Oxohexanoyl-CoA	C00024 + C00136 <=> C00010 + C05269	C23H38N7O17P3S + C25H42N7O17P3S <=> C21H36N7O16P3S + C27H44N7O18P3S	FALSE	35.2655	1.94745	0	-21.8115	92.3424	1	1	Reversible	-1000	1000	7.056	1.08737
R01179	butanoyl-CoA:acetate CoA-transferase	2.8.3.8	All balanced	Butanoyl-CoA + Acetate <=> Butanoic acid + Acetyl-CoA	C00136 + C00033 <=> C00246 + C00024	C25H42N7O17P3S + C2H4O2 <=> C4H8O2 + C23H38N7O17P3S	FALSE	-4.07327	3.29232	0	-61.1502	53.0036	1	1	Reversible	-1000	1000	1.54	0.523643
R01180	butanoyl-CoA:glyoxylate C-butanoyltransferase (thioester-hydrolysing, 1-carboxypropyl-forming); 3-Ethylmalate glyoxylate-lyase (CoA-butanoylating)	2.3.3.7	All balanced	3-Ethylmalate + CoA <=> Butanoyl-CoA + H2O + Glyoxylate	C01989 + C00010 <=> C00136 + C00001 + C00048	C6H10O5 + C21H36N7O16P3S <=> C25H42N7O17P3S + H2O + C2H2O3	FALSE	32.419	2.46056	0	-24.6579	89.4959	1	1	Reversible	-1000	1000	10.777	1.27871
R01181	2-Methylpropanoyl-CoA CoA-carbonylmutase	5.4.99.13	All balanced	2-Methylpropanoyl-CoA <=> Butanoyl-CoA	C00630 <=> C00136	C25H42N7O17P3S <=> C25H42N7O17P3S	FALSE	-2.68174	0.94737	0	-31.2202	25.8567	1	1	Reversible	-1000	1000	1.81	0.257149
R01182	ATP:myo-inositol 1-phosphotransferase	2.7.1.64	All balanced	ATP + myo-Inositol <=> ADP + Inositol 1-phosphate	1 C00002 + 1 C00137 <=> 1 C00008 + 1 C01177	C10H16N5O13P3 + C6H12O6 <=> C10H15N5O10P2 + C6H13O9P	FALSE	-5.7058	1.40647	0	-62.7827	51.3711	1	0	Irreversible forward	0	1000	-4.5	0.23673
R01183	myo-Inositol:NAD+ 2-oxidoreductase	1.1.1.18	All balanced	myo-Inositol + NAD+ <=> 2,4,6/3,5-Pentahydroxycyclohexanone + NADH + H+	C00137 + C00003 <=> C00691 + C00004 + C00080	C6H12O6 + C21H28N7O14P2 <=> C6H10O6 + C21H29N7O14P2 + H	FALSE	5.2637	1.64209	0	-51.8132	62.3406	1	1	Reversible	-1000	1000	2.3	1.11438
R01184	myo-Inositol:oxygen oxidoreductase	1.13.99.1	All balanced	myo-Inositol + Oxygen <=> D-Glucuronate + H2O	C00137 + C00007 <=> C00191 + C00001	C6H12O6 + O2 <=> C6H10O7 + H2O	FALSE	-411.227	5.87418	0	-434.058	-348.442	0	0	Irreversible forward	0	1000	-111.677	1.19837
R01185	1D-myo-inositol 1-phosphate phosphohydrolase	3.1.3.25	All balanced	Inositol 1-phosphate + H2O <=> myo-Inositol + Orthophosphate	C01177 + C00001 <=> C00137 + C00009	C6H13O9P + H2O <=> C6H12O6 + H3PO4	FALSE	-20.6917	1.41232	0	-83.4763	2.13905	1	1	Reversible	-1000	1000	-2.317	0.735634
R01186	1D-myo-inositol 4-phosphate phosphohydrolase	3.1.3.25	All balanced	myo-Inositol 4-phosphate + H2O <=> myo-Inositol + Orthophosphate	C03546 + C00001 <=> C00137 + C00009	C6H13O9P + H2O <=> C6H12O6 + H3PO4	FALSE	-20.6917	1.41232	0	-83.4763	2.13905	1	1	Reversible	-1000	1000	-2.317	0.735634
R01187	1D-myo-inositol 3-phosphate phosphohydrolase	3.1.3.25	All balanced	1D-myo-Inositol 3-phosphate + H2O <=> myo-Inositol + Orthophosphate	C04006 + C00001 <=> C00137 + C00009	C6H13O9P + H2O <=> C6H12O6 + H3PO4	FALSE	-20.6917	1.41232	0	-83.4763	2.13905	1	1	Reversible	-1000	1000	-2.317	0.735634
R01188	S-adenosyl-L-methionine:1D-myo-inositol 1-O-methyltransferase	2.1.1.40	All balanced	S-Adenosyl-L-methionine + myo-Inositol <=> S-Adenosyl-L-homocysteine + D-Bornesitol	C00019 + C00137 <=> C00021 + C03659	C15H22N6O5S + C6H12O6 <=> C14H20N6O5S + C7H14O6	FALSE	42.175	100000	1	0	0	1	1	Reversible	-1000	1000	-4.36	2.22091
R01189	S-adenosyl-L-methionine:1D-myo-inositol 3-O-methyltransferase	2.1.1.39	All balanced	S-Adenosyl-L-methionine + myo-Inositol <=> S-Adenosyl-L-homocysteine + L-Bornesitol	C00019 + C00137 <=> C00021 + C03660	C15H22N6O5S + C6H12O6 <=> C14H20N6O5S + C7H14O6	FALSE	42.175	100000	1	0	0	1	1	Reversible	-1000	1000	-4.36	2.22091
R01190	S-adenosyl-L-methionine:1D-myo-inositol 4-methyltransferase	2.1.1.129	All balanced	S-Adenosyl-L-methionine + myo-Inositol <=> S-Adenosyl-L-homocysteine + 4-O-Methyl-myo-inositol	C00019 + C00137 <=> C00021 + C06352	C15H22N6O5S + C6H12O6 <=> C14H20N6O5S + C7H14O6	FALSE	42.175	100000	1	0	0	1	1	Reversible	-1000	1000	-4.36	2.22091
R01192	UDP-alpha-D-galactose:myo-inositol 3-alpha-D-galactosyltransferase; UDP-galactose:myo-inositol 1-alpha-D-galactosyltransferase	2.4.1.123	All balanced	UDP-alpha-D-galactose + myo-Inositol <=> UDP + alpha-D-Galactosyl-(1->3)-1D-myo-inositol	C00052 + C00137 <=> C00015 + C01235	C15H24N2O17P2 + C6H12O6 <=> C9H14N2O12P2 + C12H22O11	FALSE	-16.4145	2.5135	0	-73.4914	40.6624	1	1	Reversible	-1000	1000	-1.7	0.632032
R01193	1-(sn-glycero-3-phospho)-1D-myo-inositol glycerophosphohydrolase	3.1.4.44	All balanced	sn-Glycero-3-phospho-1-inositol + H2O <=> myo-Inositol + sn-Glycerol 3-phosphate	C01225 + C00001 <=> C00137 + C00093	C9H19O11P + H2O <=> C6H12O6 + C3H9O6P	FALSE	-256.842	70710.8	1	0	0	1	1	Reversible	-1000	1000	-4.813	0.694983
R01194	3-O-alpha-D-Galactosyl-1D-myo-inositol galactohydrolase; 1-alpha-D-Galactosyl-myo-inositol galactohydrolase	3.2.1.22	All balanced	alpha-D-Galactosyl-(1->3)-1D-myo-inositol + H2O <=> myo-Inositol + D-Galactose	C01235 + C00001 <=> C00137 + C00124	C12H22O11 + H2O <=> C6H12O6 + C6H12O6	FALSE	-4.45398	2.36862	0	-67.2386	18.3768	1	1	Reversible	-1000	1000	-3.113	0.692797
R01200	N-Acetyl-D-glucosamine amidohydrolase	3.5.1.33	All balanced	N-Acetyl-D-glucosamine + H2O <=> D-Glucosamine + Acetate	C00140 + C00001 <=> C00329 + C00033	C8H15NO6 + H2O <=> C6H13NO5 + C2H4O2	FALSE	-9.15777	2.43995	0	-71.9424	13.673	1	0	Irreversible forward	0	1000	-2.003	0.984391
R01201	ATP:N-acetyl-D-glucosamine 6-phosphotransferase	2.7.1.59	All balanced	ATP + N-Acetyl-D-glucosamine <=> ADP + N-Acetyl-D-glucosamine 6-phosphate	C00002 + C00140 <=> C00008 + C00357	C10H16N5O13P3 + C8H15NO6 <=> C10H15N5O10P2 + C8H16NO9P	FALSE	-11.4043	2.56791	0	-68.4812	45.6726	1	1	Reversible	-1000	1000	-4.5	0.23673
R01202	N-acetyl-D-glucosamine:NAD+ 1-oxidoreductase	1.1.1.240	All balanced	N-Acetyl-alpha-D-glucosamine + NAD+ + H2O <=> N-Acetyl-D-glucosaminate + NADH + H+	C20328 + C00003 + C00001 <=> C01133 + C00004 + C00080	C8H15NO6 + C21H28N7O14P2 + H2O <=> C8H15NO7 + C21H29N7O14P2 + H	FALSE	-30.0789	1.53532	0	-87.1558	26.998	1	1	Reversible	-1000	1000	-7.483	1.92638
R01203	N-acetyl-D-glucosamine:oxygen 1-oxidoreductase	1.1.3.29	All balanced	N-Acetyl-D-glucosamine + Oxygen + H2O <=> N-Acetyl-D-glucosaminate + Hydrogen peroxide	C00140 + C00007 + C00001 <=> C01133 + C00027	C8H15NO6 + O2 + H2O <=> C8H15NO7 + H2O2	FALSE	-162.86	4.72071	0	-219.937	-105.783	0	0	Irreversible forward	0	1000	-39.1927	1.76547
R01204	Acetyl-CoA:D-glucosamine N-acetyltransferase	2.3.1.3	All balanced	Acetyl-CoA + D-Glucosamine <=> CoA + N-Acetyl-D-glucosamine	C00024 + C00329 <=> C00010 + C00140	C23H38N7O17P3S + C6H13NO5 <=> C21H36N7O16P3S + C8H15NO6	FALSE	-20.8159	2.3964	0	-77.8928	36.261	1	1	Reversible	-1000	1000	-5.294	1.25997
R01205	UDP-alpha-D-galactose:N-acetyl-D-glucosamine 4-beta-D-galactosyltransferase	2.4.1.90	All balanced	UDP-alpha-D-galactose + N-Acetyl-D-glucosamine <=> UDP + N-Acetyllactosamine	C00052 + C00140 <=> C00015 + C00611	C15H24N2O17P2 + C8H15NO6 <=> C9H14N2O12P2 + C14H25NO11	FALSE	-13.8538	2.71415	0	-70.9307	43.2231	1	1	Reversible	-1000	1000	-1.7	0.632032
R01207	N-acetyl-D-glucosamine 2-epimerase	5.1.3.8	All balanced	N-Acetyl-D-glucosamine <=> N-Acetyl-D-mannosamine	C00140 <=> C00645	C8H15NO6 <=> C8H15NO6	FALSE	3.72323	2.09314	0	-24.8152	32.2617	1	1	Reversible	-1000	1000	0	2
R01209	2,3-Dihydroxy-3-methylbutanoate hydro-lyase	4.2.1.9	All balanced	2,3-Dihydroxy-3-methylbutanoate <=> 3-Methyl-2-oxobutanoic acid + H2O	C04039 <=> C00141 + C00001	C5H10O4 <=> C5H8O3 + H2O	FALSE	-35.5161	1.38564	0	-64.0546	-6.97768	0	0	Irreversible forward	0	1000	-6.747	0.684249
R01210	3-methyl-2-oxobutanoate:NAD+ oxidoreductase (CoA-mehtylpropanoylating)	1.2.1.25	All balanced	3-Methyl-2-oxobutanoic acid + CoA + NAD+ <=> 2-Methylpropanoyl-CoA + CO2 + NADH + H+	C00141 + C00010 + C00003 <=> C00630 + C00011 + C00004 + C00080	C5H8O3 + C21H36N7O16P3S + C21H28N7O14P2 <=> C25H42N7O17P3S + CO2 + C21H29N7O14P2 + H	FALSE	-24.607	3.37207	0	-110.222	61.0084	1	1	Reversible	-1000	1000	-8.136	1.5977
R01211	(R)-3,3-Dimethylmalate:NAD+ oxidoreductase (decarboxylating)	1.1.1.84	All balanced	(R)-3,3-Dimethylmalate + NAD+ <=> 3-Methyl-2-oxobutanoic acid + CO2 + NADH + H+	C01088 + C00003 <=> C00141 + C00011 + C00004 + C00080	C6H10O5 + C21H28N7O14P2 <=> C5H8O3 + CO2 + C21H29N7O14P2 + H	FALSE	1.56305	4.99926	0	-89.76	52.9323	1	1	Reversible	-1000	1000	4.55	1.23569
R01212	L-valine:NADP+ oxidoreductase (deaminating)	1.4.1.8	All balanced	L-Valine + NADP+ + H2O <=> 3-Methyl-2-oxobutanoic acid + Ammonia + NADPH + H+	C00183 + C00006 + C00001 <=> C00141 + C00014 + C00005 + C00080	C5H11NO2 + C21H29N7O17P3 + H2O <=> C5H8O3 + NH3 + C21H30N7O17P3 + H	FALSE	42.0663	3.50332	0	-49.2568	93.4355	1	1	Reversible	-1000	1000	8.687	1.31216
R01213	acetyl-CoA:3-methyl-2-oxobutanoate C-acetyltransferase (thioester-hydrolysing, carboxymethyl-forming); 3-Carboxy-3-hydroxy-4-methylpentanoate 3-methyl-2-oxobutanoate-lyase (CoA-acetylating)	2.3.3.13	All balanced	alpha-Isopropylmalate + CoA <=> Acetyl-CoA + 3-Methyl-2-oxobutanoic acid + H2O	C02504 + C00010 <=> C00024 + C00141 + C00001	C7H12O5 + C21H36N7O16P3S <=> C23H38N7O17P3S + C5H8O3 + H2O	FALSE	25.3201	1.3424	0	-31.7569	82.397	1	1	Reversible	-1000	1000	8.927	1.30861
R01214	L-Valine:2-oxoglutarate aminotransferase	2.6.1.6;2.6.1.42	All balanced	L-Valine + 2-Oxoglutarate <=> 3-Methyl-2-oxobutanoic acid + L-Glutamate	C00183 + C00026 <=> C00141 + C00025	C5H11NO2 + C5H6O5 <=> C5H8O3 + C5H9NO4	FALSE	3.15102	3.49608	0	-53.9259	60.2279	1	1	Reversible	-1000	1000	0	2
R01215	L-Valine:pyruvate aminotransferase	2.6.1.66	All balanced	L-Valine + Pyruvate <=> 3-Methyl-2-oxobutanoic acid + L-Alanine	C00183 + C00022 <=> C00141 + C00041	C5H11NO2 + C3H4O3 <=> C5H8O3 + C3H7NO2	FALSE	3.37073	3.52062	0	-53.7062	60.4477	1	1	Reversible	-1000	1000	0	2
R01216	2-dehydropantoate formaldehyde-lyase (3-methyl-2-oxobutanoate-forming)	2.1.2.11;4.1.2.12	All balanced	2-Dehydropantoate <=> 3-Methyl-2-oxobutanoic acid + Formaldehyde	C00966 <=> C00141 + C00067	C6H10O4 <=> C5H8O3 + CH2O	FALSE	19.9055	4.99031	0	-42.8791	42.7363	1	1	Reversible	-1000	1000	6.64	0.621126
R01218	5,10-methylenetetrahydrofolate:NAD+ oxidoreductase	1.5.1.15	All balanced	5,10-Methylenetetrahydrofolate + NAD+ <=> 5,10-Methenyltetrahydrofolate + NADH	C00143 + C00003 <=> C00445 + C00004	C20H23N7O6 + C21H28N7O14P2 <=> C20H22N7O6 + C21H29N7O14P2	FALSE	8.91881	1.13559	0	-48.1581	65.9957	1	1	Reversible	-1000	1000	1.92	1.94167
R01220	5,10-methylenetetrahydrofolate:NADP+ oxidoreductase	1.5.1.5	All balanced	5,10-Methylenetetrahydrofolate + NADP+ <=> 5,10-Methenyltetrahydrofolate + NADPH	C00143 + C00006 <=> C00445 + C00005	C20H23N7O6 + C21H29N7O17P3 <=> C20H22N7O6 + C21H30N7O17P3	FALSE	9.89829	1.15113	0	-47.1786	66.9752	1	1	Reversible	-1000	1000	1.92	1.94167
R01221	glycine synthase; glycine cleavage system	1.4.4.2;1.8.1.4;2.1.2.10	All balanced	Glycine + Tetrahydrofolate + NAD+ <=> 5,10-Methylenetetrahydrofolate + Ammonia + CO2 + NADH + H+	C00037 + C00101 + C00003 <=> C00143 + C00014 + C00011 + C00004 + C00080	C2H5NO2 + C19H23N7O6 + C21H28N7O14P2 <=> C20H23N7O6 + NH3 + CO2 + C21H29N7O14P2 + H	FALSE	22.7181	3.65441	0	-97.1435	102.626	1	0	Irreversible forward	0	1000	2.09	2.39113
R01224	5-methyltetrahydrofolate:NADP+ oxidoreductase	1.5.1.20	All balanced	5-Methyltetrahydrofolate + NADP+ <=> 5,10-Methylenetetrahydrofolate + NADPH + H+	C00440 + C00006 <=> C00143 + C00005 + C00080	C20H25N7O6 + C21H29N7O17P3 <=> C20H23N7O6 + C21H30N7O17P3 + H	FALSE	38.8894	4.22908	0	-18.1876	95.9663	1	1	Reversible	-1000	1000	3.79	1.93143
R01225	5,10-Methylenetetrahydrofolate:D-alanine 2-hydroxymethyltransferase	2.1.2.7	All balanced	5,10-Methylenetetrahydrofolate + D-Alanine + H2O <=> Tetrahydrofolate + 2-Methylserine	C00143 + C00133 + C00001 <=> C00101 + C02115	C20H23N7O6 + C3H7NO2 + H2O <=> C19H23N7O6 + C4H9NO3	FALSE	3.43406	2.18089	0	-53.6429	60.511	1	1	Reversible	-1000	1000	-1.473	1.85618
R01226	5,10-Methylenetetrahydrofolate:3-methyl-2-oxobutanoate hydroxymethyltransferase	2.1.2.11	All balanced	5,10-Methylenetetrahydrofolate + 3-Methyl-2-oxobutanoic acid + H2O <=> Tetrahydrofolate + 2-Dehydropantoate	C00143 + C00141 + C00001 <=> C00101 + C00966	C20H23N7O6 + C5H8O3 + H2O <=> C19H23N7O6 + C6H10O4	FALSE	5.45032	4.95634	0	-51.6266	62.5272	1	1	Reversible	-1000	1000	-1.473	1.85618
R01227	guanosine 5'-monophosphate phosphohydrolase	3.1.3.5	All balanced	GMP + H2O <=> Guanosine + Orthophosphate	C00144 + C00001 <=> C00387 + C00009	C10H14N5O8P + H2O <=> C10H13N5O5 + H3PO4	FALSE	-5.86632	3.40492	0	-68.6509	16.9644	1	1	Reversible	-1000	1000	-2.317	0.735634
R01228	ATP:guanosine 5'-phosphotransferase	2.7.1.73	All balanced	ATP + Guanosine <=> ADP + GMP	C00002 + C00387 <=> C00008 + C00144	C10H16N5O13P3 + C10H13N5O5 <=> C10H15N5O10P2 + C10H14N5O8P	FALSE	-20.5312	3.40528	0	-77.6081	36.5457	1	1	Reversible	-1000	1000	-4.5	0.23673
R01229	GMP:diphosphate 5-phospho-alpha-D-ribosyltransferase	2.4.2.7;2.4.2.8;2.4.2.22	All balanced	GMP + Diphosphate <=> Guanine + 5-Phospho-alpha-D-ribose 1-diphosphate	C00144 + C00013 <=> C00242 + C00119	C10H14N5O8P + H4P2O7 <=> C5H5N5O + C5H13O14P3	FALSE	28.5575	2.23949	0	-28.5194	85.6344	1	1	Reversible	-1000	1000	3.01	0.976667
R01230	Xanthosine-5'-phosphate:ammonia ligase (AMP-forming)	6.3.5.2	All balanced	ATP + Xanthosine 5'-phosphate + Ammonia <=> AMP + Diphosphate + GMP	C00002 + C00655 + C00014 <=> C00020 + C00013 + C00144	C10H16N5O13P3 + C10H13N4O9P + NH3 <=> C10H14N5O7P + H4P2O7 + C10H14N5O8P	FALSE	-32.1784	100000	1	0	0	1	1	Reversible	-1000	1000	0.64	1.2715
R01231	Xanthosine-5'-phosphate:L-glutamine amido-ligase (AMP-forming)	6.3.5.2	All balanced	ATP + Xanthosine 5'-phosphate + L-Glutamine + H2O <=> AMP + Diphosphate + GMP + L-Glutamate	C00002 + C00655 + C00064 + C00001 <=> C00020 + C00013 + C00144 + C00025	C10H16N5O13P3 + C10H13N4O9P + C5H10N2O3 + H2O <=> C10H14N5O7P + H4P2O7 + C10H14N5O8P + C5H9NO4	FALSE	-43.5924	100000	1	0	0	1	1	Reversible	-1000	1000	-4.083	1.3839
R01232	P1,P4-bis(5'-guanosyl)-tetraphosphate guanylylhydrolase	3.6.1.17	All balanced	P1,P4-Bis(5'-guanosyl) tetraphosphate + H2O <=> GTP + GMP	C01261 + C00001 <=> C00044 + C00144	C20H28N10O21P4 + H2O <=> C10H16N5O14P3 + C10H14N5O8P	FALSE	-46.1169	7.55146	0	-108.901	-23.2861	0	0	Irreversible forward	0	1000	-9.313	0.746895
R01233	GDPglucose sugarphosphohydrolase	3.6.1.21	All balanced	GDP-glucose + H2O <=> GMP + D-Glucose 1-phosphate	C00394 + C00001 <=> C00144 + C00103	C16H25N5O16P2 + H2O <=> C10H14N5O8P + C6H13O9P	FALSE	-33.3243	3.5111	0	-96.1089	-10.4936	0	0	Irreversible forward	0	1000	-9.313	0.746895
R01234	Guanosine 3',5'-cyclic phosphate 5'-nucleotidohydrolase	3.1.4.17;3.1.4.35	All balanced	3',5'-Cyclic GMP + H2O <=> GMP	C00942 + C00001 <=> C00144	C10H12N5O7P + H2O <=> C10H14N5O8P	FALSE	-38.0595	3.15934	0	-66.598	-9.52109	0	0	Irreversible forward	0	1000	-9.293	2.16871
R01238	4-hydroxybenzoate carboxy-lyase (phenol-forming)	4.1.1.61	All balanced	4-Hydroxybenzoate <=> Phenol + CO2	C00156 <=> C00146 + C00011	C7H6O3 <=> C6H6O + CO2	FALSE	-10.9995	3.32982	0	-73.7841	11.8313	1	1	Reversible	-1000	1000	-0.1	0.661856
R01239	S-Adenosyl-L-methionine:phenol O-methyltransferase	2.1.1.25	All balanced	S-Adenosyl-L-methionine + Phenol <=> S-Adenosyl-L-homocysteine + Anisole	C00019 + C00146 <=> C00021 + C01403	C15H22N6O5S + C6H6O <=> C14H20N6O5S + C7H8O	FALSE	-8.95526	100000	1	0	0	1	1	Reversible	-1000	1000	-4.36	2.22091
R01240	UDP-glucose:phenol beta-D-glucosyltransferase	2.4.1.35	All balanced	UDP-glucose + Phenol <=> UDP + Aryl beta-D-glucoside	C00029 + C15584 <=> C00015 + C03097	C15H24N2O17P2 + C6H6O <=> C9H14N2O12P2 + C12H16O6	FALSE	-63.6037	2.70272	0	-120.681	-6.5268	0	0	Irreversible forward	0	1000	-1.7	0.632032
R01241	phenyl acetate acetylhydrolase	3.1.1.2	All balanced	Phenol + Acetate <=> Phenyl acetate + H2O	C00146 + C00033 <=> C00548 + C00001	C6H6O + C2H4O2 <=> C8H8O2 + H2O	FALSE	67.6749	3.08847	0	44.8442	130.46	2	2	Irreversible backward	-1000	0	3.683	0.840143
R01242	3'-Phosphoadenylylsulfate:phenol sulfotransferase	2.8.2.1	All balanced	3'-Phosphoadenylyl sulfate + Phenol <=> Adenosine 3',5'-bisphosphate + Aryl sulfate	C00053 + C15584 <=> C00054 + C00850	C10H15N5O13P2S + C6H6O <=> C10H15N5O10P2 + C6H6O4S	FALSE	-288.2	70710.8	1	0	0	1	1	Reversible	-1000	1000	Not calculated	Not calculated	Atoms imbalanced|H imbalanced|Involves groups with unknown energies
R01243	aryl-sulfate sulfohydrolase	3.1.6.1	All balanced	Aryl sulfate + H2O <=> Phenol + Sulfate	C00850 + C00001 <=> C15584 + C00059	C6H6O4S + H2O <=> C6H6O + H2SO4	FALSE	204.397	70710.8	1	0	0	1	1	Reversible	-1000	1000	-16.313	1.00154
R01244	Adenine aminohydrolase	3.5.4.2	All balanced	Adenine + H2O <=> Hypoxanthine + Ammonia	C00147 + C00001 <=> C00262 + C00014	C5H5N5 + H2O <=> C5H4N4O + NH3	FALSE	-21.998	1.61588	0	-84.7826	0.832817	1	1	Reversible	-1000	1000	-8.483	1.31518
R01245	Adenosine ribohydrolase	3.2.2.1;3.2.2.7;3.2.2.8	All balanced	Adenosine + H2O <=> Adenine + D-Ribose	C00212 + C00001 <=> C00147 + C00121	C10H13N5O4 + H2O <=> C5H5N5 + C5H10O5	FALSE	-4.86761	1.76496	0	-67.6522	17.9632	1	1	Reversible	-1000	1000	-0.733	0.964152
R01246	L-proline:NAD+ 2-oxidoreductase	1.5.1.1;1.5.1.49	All balanced	L-Proline + NAD+ <=> 1-Pyrroline-2-carboxylate + NADH + H+	C00148 + C00003 <=> C03564 + C00004 + C00080	C5H9NO2 + C21H28N7O14P2 <=> C5H7NO2 + C21H29N7O14P2 + H	FALSE	23.9037	1.51852	0	-33.1732	80.9806	1	1	Reversible	-1000	1000	-2.43	1.4902
R01248	L-Proline:NAD+ 5-oxidoreductase	1.5.1.2	All balanced	L-Proline + NAD+ <=> (S)-1-Pyrroline-5-carboxylate + NADH + H+	C00148 + C00003 <=> C03912 + C00004 + C00080	C5H9NO2 + C21H28N7O14P2 <=> C5H7NO2 + C21H29N7O14P2 + H	FALSE	51.053	2.97955	0	-6.02389	108.13	1	1	Reversible	-1000	1000	-0.99	1.24796
R01249	L-proline:NADP+ 2-oxidoreductase	1.5.1.1;1.5.1.21;1.5.1.49	All balanced	L-Proline + NADP+ <=> 1-Pyrroline-2-carboxylate + NADPH + H+	C00148 + C00006 <=> C03564 + C00005 + C00080	C5H9NO2 + C21H29N7O17P3 <=> C5H7NO2 + C21H30N7O17P3 + H	FALSE	24.8832	1.48007	0	-32.1937	81.9601	1	1	Reversible	-1000	1000	-2.43	1.4902
R01251	L-Proline:NADP+ 5-oxidoreductase	1.5.1.2	All balanced	L-Proline + NADP+ <=> (S)-1-Pyrroline-5-carboxylate + NADPH + H+	C00148 + C00006 <=> C03912 + C00005 + C00080	C5H9NO2 + C21H29N7O17P3 <=> C5H7NO2 + C21H30N7O17P3 + H	FALSE	52.0325	2.96014	0	-5.04441	109.109	1	1	Reversible	-1000	1000	-0.99	1.24796
R01252	L-Proline,2-oxoglutarate:oxygen oxidoreductase (4-hydroxylating)	1.14.11.2	All balanced	L-Proline + 2-Oxoglutarate + Oxygen <=> Hydroxyproline + Succinate + CO2	C00148 + C00026 + C00007 <=> C01157 + C00042 + C00011	C5H9NO2 + C5H6O5 + O2 <=> C5H9NO3 + C4H6O4 + CO2	FALSE	-463.621	9.34532	0	-549.236	-378.005	0	0	Irreversible forward	0	1000	-110.08	0.830319
R01253	L-proline:quinone oxidoreductase	1.5.5.2	All balanced	L-Proline + Quinone <=> (S)-1-Pyrroline-5-carboxylate + Hydroquinone	C00148 + C15602 <=> C03912 + C15603	C5H9NO2 + C6H4O2 <=> C5H7NO2 + C6H6O2	TRUE	-122.423	0	1	0	0	1	1	Reversible	-1000	1000	Not calculated	Not calculated	Involves unknown structures
R01255	proline racemase	5.1.1.4	All balanced	L-Proline <=> D-Proline	C00148 <=> C00763	C5H9NO2 <=> C5H9NO2	FALSE	-3.39556	7.84191	0	-31.934	25.1429	1	1	Reversible	-1000	1000	0	2
R01256	(S)-malate:CoA ligase (ADP-forming)	6.2.1.9	All balanced	ATP + (S)-Malate + CoA <=> ADP + Orthophosphate + L-Malyl-CoA	C00002 + C00149 + C00010 <=> C00008 + C00009 + C04348	C10H16N5O13P3 + C4H6O5 + C21H36N7O16P3S <=> C10H15N5O10P2 + H3PO4 + C25H40N7O20P3S	FALSE	-6.65556	3.61891	0	-92.2709	78.9598	1	0	Irreversible forward	0	1000	-1.06	1.21342
R01257	(S)-Malate:FAD oxidoreductase	1.1.5.4	All balanced	(S)-Malate + FAD <=> Oxaloacetate + FADH2	C00149 + C00016 <=> C00036 + C01352	C4H6O5 + C27H33N9O15P2 <=> C4H4O5 + C27H35N9O15P2	FALSE	13.3495	3.02634	0	-43.7274	70.4265	1	1	Reversible	-1000	1000	Not calculated	Not calculated	Involves compounds with unlabeled atoms
R01266	1-beta-Aspartyl-N-acetyl-D-glucosaminylamine L-asparaginohydrolase	3.2.2.11	All balanced	N4-(Acetyl-beta-D-glucosaminyl)asparagine + H2O <=> N-Acetyl-D-glucosamine + L-Asparagine	C04540 + C00001 <=> C00140 + C00152	C12H21N3O8 + H2O <=> C8H15NO6 + C4H8N2O3	FALSE	20.0759	4.24548	0	-42.7087	42.9067	1	1	Reversible	-1000	1000	6.727	0.800414
R01267	L-asparagine hydro-lyase (3-cyanoalanine-forming)	3.5.5.4;4.2.1.65	All balanced	L-Asparagine <=> 3-Cyano-L-alanine + H2O	C00152 <=> C02512 + C00001	C4H8N2O3 <=> C4H6N2O2 + H2O	FALSE	-14.2981	70710.8	1	0	0	1	1	Reversible	-1000	1000	-6.527	4.97303
R01268	Nicotinamide amidohydrolase	3.5.1.19	All balanced	Nicotinamide + H2O <=> Nicotinate + Ammonia	C00153 + C00001 <=> C00253 + C00014	C6H6N2O + H2O <=> C6H5NO2 + NH3	FALSE	-6.54941	3.22913	0	-69.334	16.2814	1	1	Reversible	-1000	1000	-4.723	0.88056
R01269	S-Adenosyl-L-methionine:nicotinamide N-methyltransferase	2.1.1.1	All balanced	S-Adenosyl-L-methionine + Nicotinamide + H+ <=> S-Adenosyl-L-homocysteine + 1-Methylnicotinamide	C00019 + C00153 + C00080 <=> C00021 + C02918	C15H22N6O5S + C6H6N2O + H <=> C14H20N6O5S + C7H9N2O	FALSE	57.5581	100000	1	0	0	1	1	Reversible	-1000	1000	-3.8	2.35135
R01270	Nicotinamide D-ribonucleotide phosphoribohydrolase	3.2.2.14	All balanced	Nicotinamide D-ribonucleotide + H2O <=> Nicotinamide + D-Ribose 5-phosphate	C00455 + C00001 <=> C00153 + C00117	C11H15N2O8P + H2O <=> C6H6N2O + C5H11O8P	FALSE	-21.1717	5.0741	0	-83.9563	1.65907	1	1	Reversible	-1000	1000	-3.673	1.02208
R01271	nicotinamide-D-ribonucleotide:diphosphate phospho-alpha-D-ribosyltransferase	2.4.2.12	All balanced	Nicotinamide D-ribonucleotide + Diphosphate <=> Nicotinamide + 5-Phospho-alpha-D-ribose 1-diphosphate	C00455 + C00013 <=> C00153 + C00119	C11H15N2O8P + H4P2O7 <=> C6H6N2O + C5H13O14P3	FALSE	13.6369	5.15506	0	-43.4401	70.7138	1	1	Reversible	-1000	1000	0.07	1.03389
R01273	N-ribosylnicotinamide ribohydrolase	3.2.2.1;3.2.2.3	COPNS balanced. H (-1.0)	Nicotinamide-beta-riboside + H2O <=> Nicotinamide + D-Ribose	C03150 + C00001 <=> C00153 + C00121	C11H15N2O5 + H2O <=> C6H6N2O + C5H10O5	FALSE	-28.2713	3.44673	0	-91.0559	-5.4405	0	0	Irreversible forward	0	1000	-3.673	1.02208
R01274	palmitoyl-CoA hydrolase	3.1.2.2;3.1.2.22	All balanced	Palmitoyl-CoA + H2O <=> CoA + Hexadecanoic ac	C00154 + C00001 <=> C00010 + C00249	C37H66N7O17P3S + H2O <=> C21H36N7O16P3S + C16H32O2	FALSE	-22.2491	6.3109	0	-85.0337	0.581632	1	1	Reversible	-1000	1000	-5.757	1.20727
R01277	hexadecanal:NAD+ oxidoreductase (CoA-acylating)	1.2.1.42	All balanced	Hexadecanal + CoA + NAD+ <=> Palmitoyl-CoA + NADH + H+	C00517 + C00010 + C00003 <=> C00154 + C00004 + C00080	C16H32O + C21H36N7O16P3S + C21H28N7O14P2 <=> C37H66N7O17P3S + C21H29N7O14P2 + H	FALSE	-14.1629	1.90232	0	-65.5321	77.1602	1	1	Reversible	-1000	1000	-4.046	1.52188
R01278	hexadecanoyl-CoA:NADP+ trans-2-oxidoreductase; trans-Hexadec-2-enoyl-CoA reductase	1.3.1.8;1.3.1.38	All balanced	Palmitoyl-CoA + NADP+ <=> trans-Hexadec-2-enoyl-CoA + NADPH + H+	C00154 + C00006 <=> C05272 + C00005 + C00080	C37H66N7O17P3S + C21H29N7O17P3 <=> C37H64N7O17P3S + C21H30N7O17P3 + H	FALSE	66.3952	2.07877	0	9.31825	123.472	2	2	Irreversible backward	-1000	0	16.55	1.19027
R01279	palmitoyl-CoA:electron-transfer flavoprotein 2,3-oxidoreductase	1.3.3.6;1.3.8.7;1.3.8.8;1.3.8.9;1.3.99.-	All balanced	Palmitoyl-CoA + FAD <=> trans-Hexadec-2-enoyl-CoA + FADH2	C00154 + C00016 <=> C05272 + C01352	C37H66N7O17P3S + C27H33N9O15P2 <=> C37H64N7O17P3S + C27H35N9O15P2	FALSE	48.426	3.57038	0	-8.65091	105.503	1	1	Reversible	-1000	1000	Not calculated	Not calculated	Involves compounds with unlabeled atoms
R01280	Palmitate:CoA ligase (AMP-forming)	6.2.1.3	All balanced	ATP + Hexadecanoic acid + CoA <=> AMP + Palmitoyl-CoA + Diphosphate	C00002 + C00249 + C00010 <=> C00020 + C00154 + C00013	C10H16N5O13P3 + C16H32O2 + C21H36N7O16P3S <=> C10H14N5O7P + C37H66N7O17P3S + H4P2O7	FALSE	-12.2054	6.31736	0	-97.8208	73.41	1	1	Reversible	-1000	1000	-2.486	1.23168
R01281	Palmitoyl-CoA:L-serine C-palmitoyltransferase (decarboxylating)	2.3.1.50	All balanced	Palmitoyl-CoA + L-Serine <=> 3-Dehydrosphinganine + CoA + CO2	C00154 + C00065 <=> C02934 + C00010 + C00011	C37H66N7O17P3S + C3H7NO3 <=> C18H37NO2 + C21H36N7O16P3S + CO2	FALSE	10.6544	3.88474	0	-80.6686	62.0237	1	1	Reversible	-1000	1000	2.156	1.19377
R01283	L-homocysteine hydrogen-sulfide-lyase (deaminating; 2-oxobutanoate-forming)	4.4.1.2	All balanced	L-Homocysteine + H2O <=> Hydrogen sulfide + Ammonia + 2-Oxobutanoate	C00155 + C00001 <=> C00283 + C00014 + C00109	C4H9NO2S + H2O <=> H2S + NH3 + C4H6O3	FALSE	-1.86634	6.1771	0	-98.8971	15.2567	1	1	Reversible	-1000	1000	1.761	1.14096
R01285	Cystathionine L-homocysteine-lyase (deaminating	4.4.1.8	All balanced	H2O + Cystathionine <=> Ammonia + Pyruvate + L-Homocysteine	1 C00001 + 1 C00542 <=> 1 C00014 + 1 C00022 + 1 C00155	H2O + C7H14N2O4S <=> NH3 + C3H4O3 + C4H9NO2S	FALSE	1.2623	2.6689	0	-95.7685	18.3854	1	1	Reversible	-1000	1000	-1.837	1.26467
R01286	L-cystathionine L-homocysteine-lyase (deaminating; pyruvate-forming)	4.4.1.8	All balanced	L-Cystathionine + H2O <=> L-Homocysteine + Ammonia + Pyruvate	C02291 + C00001 <=> C00155 + C00014 + C00022	C7H14N2O4S + H2O <=> C4H9NO2S + NH3 + C3H4O3	FALSE	1.2623	2.6689	0	-95.7685	18.3854	1	1	Reversible	-1000	1000	-1.837	1.26467
R01287	O-acetyl-L-homoserine:hydrogen sulfide S-(3-amino-3-carboxypropyl)transferase; O-acetyl-L-homoserine acetate-lyase (adding hydrogen sulfide)	2.5.1.49	All balanced	O-Acetyl-L-homoserine + Hydrogen sulfide <=> L-Homocysteine + Acetate	C01077 + C00283 <=> C00155 + C00033	C6H11NO4 + H2S <=> C4H9NO2S + C2H4O2	FALSE	-65.2369	5.39412	0	-122.314	-8.16	0	0	Irreversible forward	0	1000	-12.954	1.04616
R01288	O4-succinyl-L-homoserine:hydrogen sulfide S-(3-amino-3-carboxypropyl)transferase; O-succinyl-L-homoserine succinate-lyase (adding hydrogen sulfide)	2.5.1.48;2.5.1.-	All balanced	O-Succinyl-L-homoserine + Hydrogen sulfide <=> L-Homocysteine + Succinate	C01118 + C00283 <=> C00155 + C00042	C8H13NO6 + H2S <=> C4H9NO2S + C4H6O4	FALSE	-56.2415	5.73162	0	-113.318	0.835425	1	1	Reversible	-1000	1000	Not calculated	Not calculated	Atoms imbalanced|Charge imbalanced|H imbalanced|Involves groups with unknown energies
R01289	L-Serine hydro-lyase (adding homocysteine)	4.2.1.22	All balanced	L-Serine + L-Homocysteine <=> Cystathionine + H2O	C00065 + C00155 <=> C00542 + C00001	C3H7NO3 + C4H9NO2S <=> C7H14N2O4S + H2O	FALSE	-29.9197	2.69365	0	-52.7505	32.8649	1	1	Reversible	-1000	1000	-5.673	1.10362
R01290	L-serine hydro-lyase (adding homocysteine; L-cystathionine-forming)	4.2.1.22	All balanced	L-Serine + L-Homocysteine <=> L-Cystathionine + H2O	C00065 + C00155 <=> C02291 + C00001	C3H7NO3 + C4H9NO2S <=> C7H14N2O4S + H2O	FALSE	-29.9197	2.69365	0	-52.7505	32.8649	1	1	Reversible	-1000	1000	-5.673	1.10362
R01291	S-(5-deoxy-D-ribos-5-yl)-L-homocysteine homocysteine-lyase [(4S)-4,5-dihydroxypentan-2,3-dione-forming]	4.4.1.21	All balanced	S-Ribosyl-L-homocysteine <=> (4S)-4,5-Dihydroxypentan-2,3-dione + L-Homocysteine	C03539 <=> C11838 + C00155	C9H17NO6S <=> C5H8O4 + C4H9NO2S	FALSE	-12.1365	2.62529	0	-74.9211	10.6943	1	1	Reversible	-1000	1000	-3.684	1.6512
R01292	Glutathione:homocystine oxidoreductase	1.8.4.1	All balanced	L-Homocystine + 2 Glutathione <=> 2 L-Homocysteine + Glutathione disulfide	C01817 + 2 C00051 <=> 2 C00155 + C00127	C8H16N2O4S2 + 2 C10H17N3O6S <=> 2 C4H9NO2S + C20H32N6O12S2	FALSE	-4.90648	5.13872	0	-90.5219	80.7089	1	1	Reversible	-1000	1000	0	2
R01293	4-hydroxybenzaldehyde:NAD+ oxidoreductase	1.2.1.28;1.2.1.64	All balanced	4-Hydroxybenzaldehyde + NAD+ + H2O <=> 4-Hydroxybenzoate + NADH + H+	C00633 + C00003 + C00001 <=> C00156 + C00004 + C00080	C7H6O2 + C21H28N7O14P2 + H2O <=> C7H6O3 + C21H29N7O14P2 + H	FALSE	-35.5796	1.11652	0	-92.6565	21.4973	1	1	Reversible	-1000	1000	-9.803	1.17612
R01294	4-hydroxybenzaldehyde:NADP+ oxidoreductase	1.2.1.7;1.2.1.96	All balanced	4-Hydroxybenzaldehyde + NADP+ + H2O <=> 4-Hydroxybenzoate + NADPH + H+	C00633 + C00006 + C00001 <=> C00156 + C00005 + C00080	C7H6O2 + C21H29N7O17P3 + H2O <=> C7H6O3 + C21H30N7O17P3 + H	FALSE	-34.6001	1.13711	0	-91.677	22.4768	1	1	Reversible	-1000	1000	-9.803	1.17612
R01295	benzoate,NADPH:oxygen oxidoreductase (4-hydroxylating)	1.14.13.12	All balanced	Benzoate + Oxygen + NADPH + H+ <=> 4-Hydroxybenzoate + NADP+ + H2O	C00180 + C00007 + C00005 + C00080 <=> C00156 + C00006 + C00001	C7H6O2 + O2 + C21H30N7O17P3 + H <=> C7H6O3 + C21H29N7O17P3 + H2O	FALSE	-442.314	3.56608	0	-493.683	-350.991	0	0	Irreversible forward	0	1000	-95.8267	1.31456
R01296	4-hydroxybenzoate,NADH:oxygen oxidoreductase (3-hydroxylating)	1.14.13.33	All balanced	4-Hydroxybenzoate + Oxygen + NADH + H+ <=> 3,4-Dihydroxybenzoate + NAD+ + H2O	C00156 + C00007 + C00004 + C00080 <=> C00230 + C00003 + C00001	C7H6O3 + O2 + C21H29N7O14P2 + H <=> C7H6O4 + C21H28N7O14P2 + H2O	FALSE	-441.329	3.55957	0	-492.698	-350.006	0	0	Irreversible forward	0	1000	-95.8267	1.31456
R01297	4-hydroxybenzoate,NADH:oxygen oxidoreductase (1-hydroxylating, decarboxylating)	1.14.13.64	All balanced	4-Hydroxybenzoate + Oxygen + NADH + H+ <=> Hydroquinone + CO2 + NAD+ + H2O	C00156 + C00007 + C00004 + C00080 <=> C00530 + C00011 + C00003 + C00001	C7H6O3 + O2 + C21H29N7O14P2 + H <=> C6H6O2 + CO2 + C21H28N7O14P2 + H2O	FALSE	-452.322	4.78773	0	-537.938	-366.707	0	0	Irreversible forward	0	1000	-95.9267	1.38919
R01298	4-hydroxybenzoate,NADPH:oxygen oxidoreductase (3-hydroxylating)	1.14.13.2;1.14.13.33	All balanced	4-Hydroxybenzoate + Oxygen + NADPH + H+ <=> 3,4-Dihydroxybenzoate + NADP+ + H2O	C00156 + C00007 + C00005 + C00080 <=> C00230 + C00006 + C00001	C7H6O3 + O2 + C21H30N7O17P3 + H <=> C7H6O4 + C21H29N7O17P3 + H2O	FALSE	-442.309	3.56608	0	-493.678	-350.986	0	0	Irreversible forward	0	1000	-95.8267	1.31456
R01299	4-hydroxybenzoate,NADPH:oxygen oxidoreductase (1-hydroxylating, decarboxylating)	1.14.13.64	All balanced	4-Hydroxybenzoate + Oxygen + NADPH + H+ <=> Hydroquinone + CO2 + NADP+ + H2O	C00156 + C00007 + C00005 + C00080 <=> C00530 + C00011 + C00006 + C00001	C7H6O3 + O2 + C21H30N7O17P3 + H <=> C6H6O2 + CO2 + C21H29N7O17P3 + H2O	FALSE	-453.302	4.79257	0	-538.917	-367.687	0	0	Irreversible forward	0	1000	-95.9267	1.38919
R01300	4-Hydroxybenzoate:CoA ligase (AMP-forming)	6.2.1.27	All balanced	ATP + 4-Hydroxybenzoate + CoA <=> AMP + Diphosphate + 4-Hydroxybenzoyl-CoA	C00002 + C00156 + C00010 <=> C00020 + C00013 + C02949	C10H16N5O13P3 + C7H6O3 + C21H36N7O16P3S <=> C10H14N5O7P + H4P2O7 + C28H40N7O18P3S	FALSE	-10.0007	1.46709	0	-95.6161	75.6147	1	1	Reversible	-1000	1000	-2.486	1.23168
R01301	4-Hydroxybenzoyl-CoA hydrolase	3.1.2.23	All balanced	4-Hydroxybenzoyl-CoA + H2O <=> 4-Hydroxybenzoate + CoA	C02949 + C00001 <=> C00156 + C00010	C28H40N7O18P3S + H2O <=> C7H6O3 + C21H36N7O16P3S	FALSE	-24.4539	1.44938	0	-87.2385	-1.62309	0	0	Irreversible forward	0	1000	-5.757	1.20727
R01302	chorismate pyruvate-lyase (4-hydroxybenzoate-forming)	4.1.3.40	All balanced	4-Hydroxybenzoate + Pyruvate <=> Chorismate	C00156 + C00022 <=> C00251	C7H6O3 + C3H4O3 <=> C10H10O6	FALSE	88.0966	6.05525	0	65.2658	150.881	2	2	Irreversible backward	-1000	0	35.73	1.5921
R01304	UDP-glucose:4-hydroxybenzoate 4-O-beta-D-glucosyltransferase	2.4.1.194	All balanced	UDP-glucose + 4-Hydroxybenzoate <=> UDP + 4-(beta-D-Glucosyloxy)benzoate	C00029 + C00156 <=> C00015 + C03993	C15H24N2O17P2 + C7H6O3 <=> C9H14N2O12P2 + C13H16O8	FALSE	-63.593	2.70272	0	-120.67	-6.51606	0	0	Irreversible forward	0	1000	-1.7	0.632032
R01305	2,4'-dihydroxyacetophenone oxidoreductase (C-C-bond-cleaving)	1.13.11.41	All balanced	4-Hydroxyphenacyl alcohol + Oxygen <=> 4-Hydroxybenzoate + Formate	C13635 + C00007 <=> C00156 + C00058	C8H8O3 + O2 <=> C7H6O3 + CH2O2	FALSE	-508.598	3.3819	0	-565.675	-451.521	0	0	Irreversible forward	0	1000	-121.7	0.753861
R01307	4-Chlorobenzoate chlorohydrolase	3.8.1.6	All balanced	4-Chlorobenzoate + H2O <=> 4-Hydroxybenzoate + Cl- + H+	C02370 + C00001 <=> C00156 + C00698 + C00080	C7H5ClO2 + H2O <=> C7H6O3 + Cl + H	FALSE	-41.1748	0	1	0	0	1	1	Reversible	-1000	1000	Not calculated	Not calculated	Involves groups with unknown energies
R01308	R01308	null	All balanced	4-Hydroxybenzoate + Acetate + NADH + H+ <=> 4-Coumarate + 2 H2O + NAD+	C00156 + C00033 + C00004 + C00080 <=> C00811 + 2 C00001 + C00003	C7H6O3 + C2H4O2 + C21H29N7O14P2 + H <=> C9H8O3 + 2 H2O + C21H28N7O14P2	FALSE	42.7252	2.05092	0	-8.64406	134.048	1	1	Reversible	-1000	1000	9.486	1.65948
R01322	Citrate:CoA ligase (ADP-forming)	6.2.1.18	All balanced	ATP + Citrate + CoA <=> ADP + Orthophosphate + (3S)-Citryl-CoA	C00002 + C00158 + C00010 <=> C00008 + C00009 + C00566	C10H16N5O13P3 + C6H8O7 + C21H36N7O16P3S <=> C10H15N5O10P2 + H3PO4 + C27H42N7O22P3S	FALSE	-7.21712	1.95854	0	-92.8325	78.3983	1	0	Irreversible forward	0	1000	-1.06	1.21342
R01323	Acetyl-CoA:citrate CoA-transferase	2.8.3.10	All balanced	Acetyl-CoA + Citrate <=> Acetate + (3S)-Citryl-CoA	C00024 + C00158 <=> C00033 + C00566	C23H38N7O17P3S + C6H8O7 <=> C2H4O2 + C27H42N7O22P3S	FALSE	-10.7933	1.97567	0	-67.8702	46.2836	1	1	Reversible	-1000	1000	-1.54	0.523643
R01324	citrate hydroxymutase	4.2.1.3	All balanced	Citrate <=> Isocitrate	C00158 <=> C00311	C6H8O7 <=> C6H8O7	FALSE	7.63314	0.333556	0	-20.9053	36.1716	1	1	Reversible	-1000	1000	1.42	0.436061
R01325	citrate hydro-lyase (cis-aconitate-forming)	4.2.1.3	All balanced	Citrate <=> cis-Aconitate + H2O	C00158 <=> C00417 + C00001	C6H8O7 <=> C6H6O6 + H2O	FALSE	8.3164	1.145	0	-20.2221	36.8549	1	1	Reversible	-1000	1000	1.473	0.898103
R01326	ATP:D-mannose 6-phosphotransferase	2.7.1.1;2.7.1.7	All balanced	ATP + D-Mannose <=> ADP + D-Mannose 6-phosphate	C00002 + C00159 <=> C00008 + C00275	C10H16N5O13P3 + C6H12O6 <=> C10H15N5O10P2 + C6H13O9P	FALSE	-16.7945	1.4366	0	-73.8714	40.2824	1	0	Irreversible forward	0	1000	-4.5	0.23673
R01327	ITP:D-mannose 6-phosphotransferase	2.7.1.1	All balanced	ITP + D-Mannose <=> IDP + D-Mannose 6-phosphate	C00081 + C00159 <=> C00104 + C00275	C10H15N4O14P3 + C6H12O6 <=> C10H14N4O11P2 + C6H13O9P	FALSE	-20.5121	2.04352	0	-77.5891	36.5648	1	0	Irreversible forward	0	1000	-4.5	0.23673
R01329	Epimelibiose galactohydrolase	3.2.1.22	All balanced	Epimelibiose + H2O <=> D-Mannose + D-Galactose	C05400 + C00001 <=> C00159 + C00124	C12H22O11 + H2O <=> C6H12O6 + C6H12O6	FALSE	3.03031	2.85553	0	-59.7543	25.8611	1	1	Reversible	-1000	1000	-3.113	0.692797
R01330	dATP:D-mannose 6-phosphotransferase	2.7.1.1	All balanced	ATP + D-Mannose <=> dADP + D-Mannose 6-phosphate	C00131 + C00159 <=> C00206 + C00275	C10H16N5O12P3 + C6H12O6 <=> C10H15N5O9P2 + C6H13O9P	FALSE	-19.9205	1.99292	0	-76.9974	37.1564	1	0	Irreversible forward	0	1000	-4.5	0.23673
R01333	glycolaldehyde:NAD+ oxidoreductase	1.2.1.21	All balanced	Glycolaldehyde + NAD+ + H2O <=> Glycolate + NADH + H+	C00266 + C00003 + C00001 <=> C00160 + C00004 + C00080	C2H4O2 + C21H28N7O14P2 + H2O <=> C2H4O3 + C21H29N7O14P2 + H	FALSE	-58.7658	2.36607	0	-115.843	-1.68883	0	0	Irreversible forward	0	1000	-9.803	1.17612
R01334	2-Phosphoglycolate phosphohydrolase	3.1.3.18	All balanced	2-Phosphoglycolate + H2O <=> Glycolate + Orthophosphate	C00988 + C00001 <=> C00160 + C00009	C2H5O6P + H2O <=> C2H4O3 + H3PO4	FALSE	-29.8184	2.07012	0	-92.603	-6.98764	0	0	Irreversible forward	0	1000	-2.317	0.735634
R01335	5-hydroxy-2,4-dioxopentanoate glycolylhydrolase	3.7.1.-	All balanced	Glycolate + Pyruvate <=> 5-Hydroxy-2,4-dioxopentanoate + H2O	C00160 + C00022 <=> C05406 + C00001	C2H4O3 + C3H4O3 <=> C5H6O5 + H2O	FALSE	64.8719	2.3113	0	42.0411	127.657	2	2	Irreversible backward	-1000	0	Not calculated	Not calculated	Involves unknown structures
R01336	carboxymethyloxysuccinate glycolate-lyase (fumarate-forming)	4.2.99.12	All balanced	Carboxymethyloxysuccinate <=> Fumarate + Glycolate	C03600 <=> C00122 + C00160	C6H8O7 <=> C4H4O4 + C2H4O3	FALSE	-17.7819	2.99584	0	-80.5665	5.04885	1	1	Reversible	-1000	1000	-2.5	0.823477
R01353	ATP:propanoate phosphotransferase	2.7.2.1;2.7.2.15	All balanced	ATP + Propanoate <=> ADP + Propanoyl phosphate	C00002 + C00163 <=> C00008 + C02876	C10H16N5O13P3 + C3H6O2 <=> C10H15N5O10P2 + C3H7O5P	FALSE	32.1695	2.82776	0	-24.9074	89.2464	1	1	Reversible	-1000	1000	2.63	0.290389
R01354	ATP:propanoate adenylyltransferase	6.2.1.1;6.2.1.17	All balanced	ATP + Propanoate <=> Diphosphate + Propionyladenylate	C00002 + C00163 <=> C00013 + C05983	C10H16N5O13P3 + C3H6O2 <=> H4P2O7 + C13H18N5O8P	FALSE	1179.42	100000	1	0	0	1	1	Reversible	-1000	1000	22.1	0.708061
R01355	2,3-Dimethylmalate pyruvate-lyase	4.1.3.32	All balanced	(2R,3S)-2,3-Dimethylmalate <=> Propanoate + Pyruvate	C03652 <=> C00163 + C00022	C6H10O5 <=> C3H6O2 + C3H4O3	FALSE	1.33584	2.96014	0	-61.4488	24.1666	1	1	Reversible	-1000	1000	4.98	0.449096
R01357	Acetoacetate:CoA ligase (AMP-forming)	6.2.1.16	All balanced	ATP + Acetoacetate + CoA <=> AMP + Diphosphate + Acetoacetyl-CoA	C00002 + C00164 + C00010 <=> C00020 + C00013 + C00332	C10H16N5O13P3 + C4H6O3 + C21H36N7O16P3S <=> C10H14N5O7P + H4P2O7 + C25H40N7O18P3S	FALSE	1.24505	1.43896	0	-84.3703	86.8604	1	0	Irreversible forward	0	1000	-2.486	1.23168
R01358	acetoacetyl-CoA hydrolase	3.1.2.11	All balanced	Acetoacetyl-CoA + H2O <=> Acetoacetate + CoA	C00332 + C00001 <=> C00164 + C00010	C25H40N7O18P3S + H2O <=> C4H6O3 + C21H36N7O16P3S	FALSE	-35.6996	1.42548	0	-98.4842	-12.8688	0	0	Irreversible forward	0	1000	-5.757	1.20727
R01359	acetoacetyl-CoA:acetate CoA-transferase	2.8.3.8	All balanced	Acetoacetyl-CoA + Acetate <=> Acetoacetate + Acetyl-CoA	C00332 + C00033 <=> C00164 + C00024	C25H40N7O18P3S + C2H4O2 <=> C4H6O3 + C23H38N7O17P3S	FALSE	-5.7259	1.4214	0	-62.8028	51.351	1	1	Reversible	-1000	1000	1.54	0.523643
R01360	(S)-3-hydroxy-3-methylglutaryl-CoA acetoacetate-lyase (acetyl-CoA-forming)	4.1.3.4	All balanced	(S)-3-Hydroxy-3-methylglutaryl-CoA <=> Acetyl-CoA + Acetoacetate	C00356 <=> C00024 + C00164	C27H44N7O20P3S <=> C23H38N7O17P3S + C4H6O3	FALSE	-18.8043	2.61139	0	-81.5889	4.02647	1	1	Reversible	-1000	1000	0.71	0.395815
R01361	(R)-3-Hydroxybutanoate:NAD+ oxidoreductase	1.1.1.30	All balanced	(R)-3-Hydroxybutanoate + NAD+ <=> Acetoacetate + NADH + H+	C01089 + C00003 <=> C00164 + C00004 + C00080	C4H8O3 + C21H28N7O14P2 <=> C4H6O3 + C21H29N7O14P2 + H	FALSE	11.5271	0.740035	0	-45.5498	68.604	1	1	Reversible	-1000	1000	3.76	1.07969
R01364	4-fumarylacetoacetate fumarylhydrolase	3.7.1.2	All balanced	Acetoacetate + Fumarate <=> 4-Fumarylacetoacetate + H2O	C00164 + C00122 <=> C01061 + C00001	C4H6O3 + C4H4O4 <=> C8H8O6 + H2O	FALSE	75.2229	3.81044	0	52.3921	138.008	2	2	Irreversible backward	-1000	0	12.813	0.560634
R01365	Butanoyl-CoA:acetoacetate CoA-transferase	2.8.3.9	All balanced	Butanoyl-CoA + Acetoacetate <=> Butanoic acid + Acetoacetyl-CoA	C00136 + C00164 <=> C00246 + C00332	C25H42N7O17P3S + C4H6O3 <=> C4H8O2 + C25H40N7O18P3S	FALSE	1.65263	3.39801	0	-55.4243	58.7295	1	1	Reversible	-1000	1000	0	2
R01366	Acetoacetate carboxy-lyase (acetone-forming)	4.1.1.4	All balanced	Acetoacetate <=> Acetone + CO2	C00164 <=> C00207 + C00011	C4H6O3 <=> C3H6O + CO2	FALSE	-17.2184	4.1529	0	-80.0031	5.61232	1	1	Reversible	-1000	1000	-7.72	0.751206
R01367	Acetoacetate hydro-lyase (3-butynoate-forming)	4.2.1.27	All balanced	Acetoacetate <=> 3-Butynoate + H2O	C00164 <=> C06144 + C00001	C4H6O3 <=> C4H4O2 + H2O	FALSE	-106.291	100000	1	0	0	1	1	Reversible	-1000	1000	77.663	5.30512
R01370	Phenyllactate:NAD+ oxidoreductase	1.1.1.222;1.1.1.237	All balanced	Phenyllactate + NAD+ <=> Phenylpyruvate + NADH + H+	C05607 + C00003 <=> C00166 + C00004 + C00080	C9H10O3 + C21H28N7O14P2 <=> C9H8O3 + C21H29N7O14P2 + H	FALSE	36.3601	4.45227	0	-20.7168	93.437	1	1	Reversible	-1000	1000	6.22	1.09509
R01371	Phenyllactate:NADP+ oxidoreductase	1.1.1.222;1.1.1.237	All balanced	Phenyllactate + NADP+ <=> Phenylpyruvate + NADPH + H+	C05607 + C00006 <=> C00166 + C00005 + C00080	C9H10O3 + C21H29N7O17P3 <=> C9H8O3 + C21H30N7O17P3 + H	FALSE	37.3396	4.45958	0	-19.7374	94.4165	1	1	Reversible	-1000	1000	6.22	1.09509
R01372	Phenylpyruvate:oxygen oxidoreductase (hydroxylating,decarboxylating)	1.13.11.27	All balanced	Phenylpyruvate + Oxygen <=> 2-Hydroxyphenylacetate + CO2	C00166 + C00007 <=> C05852 + C00011	C9H8O3 + O2 <=> C8H8O3 + CO2	FALSE	-506.644	6.18617	0	-563.721	-449.567	0	0	Irreversible forward	0	1000	-109.72	0.836599
R01373	prephenate hydro-lyase (decarboxylating; phenylpyruvate-forming)	4.2.1.51;4.2.1.91	All balanced	Prephenate <=> Phenylpyruvate + H2O + CO2	C00254 <=> C00166 + C00001 + C00011	C10H10O6 <=> C9H8O3 + H2O + CO2	FALSE	-72.5441	9.3351	0	-135.329	-49.7133	0	0	Irreversible forward	0	1000	-29.067	1.65133
R01374	D-phenylalanine:quinone oxidoreductase (deaminating)	1.4.5.1	All balanced	D-Phenylalanine + H2O + Quinone <=> Phenylpyruvate + Ammonia + Hydroquinone	C02265 + C00001 + C15602 <=> C00166 + C00014 + C15603	C9H11NO2 + H2O + C6H4O2 <=> C9H8O3 + NH3 + C6H6O2	FALSE	-82.3374	0	1	0	0	1	1	Reversible	-1000	1000	Not calculated	Not calculated	Involves unknown structures
R01375	L-Glutamine:phenylpyruvate aminotransferase	2.6.1.64	All balanced	L-Glutamine + Phenylpyruvate <=> 2-Oxoglutaramate + L-Phenylalanine	C00064 + C00166 <=> C00940 + C00079	C5H10N2O3 + C9H8O3 <=> C5H7NO4 + C9H11NO2	FALSE	-11.2081	3.088	0	-68.285	45.8688	1	1	Reversible	-1000	1000	0	2
R01376	L-Tryptophan:phenylpyruvate aminotransferase	2.6.1.28	All balanced	L-Tryptophan + Phenylpyruvate <=> Indolepyruvate + L-Phenylalanine	C00078 + C00166 <=> C00331 + C00079	C11H12N2O2 + C9H8O3 <=> C11H9NO3 + C9H11NO2	FALSE	-35.4694	5.38086	0	-92.5463	21.6076	1	1	Reversible	-1000	1000	0	2
R01377	phenylpyruvate carboxy-lyase (phenylacetaldehyde-forming)	4.1.1.43;4.1.1.-	All balanced	Phenylpyruvate <=> Phenylacetaldehyde + CO2	C00166 <=> C00601 + C00011	C9H8O3 <=> C8H8O + CO2	FALSE	-28.2999	5.4529	0	-91.0846	-5.46918	0	0	Irreversible forward	0	1000	-4.09	0.595908
R01378	Phenylpyruvate keto-enol-isomerase	5.3.2.1	All balanced	Phenylpyruvate <=> 2-Hydroxy-3-phenylpropenoate	C00166 <=> C02763	C9H8O3 <=> C9H8O3	FALSE	5.7063	2.96014	0	-22.8322	34.2448	1	1	Reversible	-1000	1000	4.95	0.732417
R01381	UTP:1-phospho-alpha-D-glucuronate uridylyltransferase	2.7.7.44;2.7.7.64	All balanced	UTP + D-Glucuronate 1-phosphate <=> Diphosphate + UDP-glucuronate	C00075 + C05385 <=> C00013 + C00167	C9H15N2O15P3 + C6H11O10P <=> H4P2O7 + C15H22N2O18P2	FALSE	0.375635	2.96014	0	-56.7013	57.4526	1	1	Reversible	-1000	1000	1.07	0.746895
R01384	UDP-D-glucuronate carboxy-lyase (UDP-D-xylose-forming)	4.1.1.35	All balanced	UDP-glucuronate <=> UDP-D-xylose + CO2	C00167 <=> C00190 + C00011	C15H22N2O18P2 <=> C14H22N2O16P2 + CO2	FALSE	-10.2842	3.51663	0	-73.0688	12.5466	1	1	Reversible	-1000	1000	-1.29	0.608265
R01385	UDP-glucuronate 4-epimerase	5.1.3.6	All balanced	UDP-glucuronate <=> UDP-D-galacturonate	C00167 <=> C00617	C15H22N2O18P2 <=> C15H22N2O18P2	FALSE	-1.09601	1.70904	0	-29.6345	27.4424	1	1	Reversible	-1000	1000	0	2
R01386	UDP-D-glucuronate carboxy-lyase (UDP-D-apiose-forming)	null	All balanced	UDP-glucuronate <=> UDP-apiose + CO2	C00167 <=> C01623 + C00011	C15H22N2O18P2 <=> C14H22N2O16P2 + CO2	FALSE	-9.58106	3.4423	0	-72.3657	13.2497	1	1	Reversible	-1000	1000	-2.18	0.962986
R01387	UDP-glucuronate 5'-epimerase	5.1.3.12	All balanced	UDP-glucuronate <=> UDP-L-iduronate	C00167 <=> C02330	C15H22N2O18P2 <=> C15H22N2O18P2	FALSE	-1.92216	1.17827	0	-30.4606	26.6163	1	1	Reversible	-1000	1000	0	2
R01388	D-Glycerate:NAD+ 2-oxidoreductase	1.1.1.26;1.1.1.29;1.1.1.81	All balanced	D-Glycerate + NAD+ <=> Hydroxypyruvate + NADH + H+	C00258 + C00003 <=> C00168 + C00004 + C00080	C3H6O4 + C21H28N7O14P2 <=> C3H4O4 + C21H29N7O14P2 + H	FALSE	31.8603	0.396423	0	-25.2166	88.9372	1	1	Reversible	-1000	1000	6.22	1.09509
R01390	R01390	null	All balanced	Hydroxypyruvate + CO2 <=> Dihydroxyfumarate	C00168 + C00011 <=> C00975	C3H4O4 + CO2 <=> C4H4O6	FALSE	-1.0731	4.14024	0	-23.9039	61.7115	1	1	Reversible	-1000	1000	10.75	1.09688
R01392	D-Glycerate:NADP+ 2-oxidoreductase	1.1.1.79;1.1.1.81	All balanced	D-Glycerate + NADP+ <=> Hydroxypyruvate + NADPH + H+	C00258 + C00006 <=> C00168 + C00005 + C00080	C3H6O4 + C21H29N7O17P3 <=> C3H4O4 + C21H30N7O17P3 + H	FALSE	32.8398	0.522654	0	-24.2371	89.9167	1	1	Reversible	-1000	1000	6.22	1.09509
R01393	hydroxypyruvate carboxy-lyase (glycolaldehyde-forming)	4.1.1.40	All balanced	Hydroxypyruvate <=> Glycolaldehyde + CO2	C00168 <=> C00266 + C00011	C3H4O4 <=> C2H4O2 + CO2	FALSE	-19.7903	3.60807	0	-82.575	3.04042	1	1	Reversible	-1000	1000	-4.09	0.595908
R01394	hydroxypyruvate aldose-ketose-isomerase	5.3.1.22	All balanced	Hydroxypyruvate <=> 2-Hydroxy-3-oxopropanoate	C00168 <=> C01146	C3H4O4 <=> C3H4O4	FALSE	1.40734	1.75441	0	-27.1311	29.9458	1	1	Reversible	-1000	1000	-1	0.351998
R01395	ATP:carbamate phosphotransferase	2.7.2.2;6.3.5.5	All balanced	ATP + Carbamate <=> ADP + Carbamoyl phosphate	C00002 + C01563 <=> C00008 + C00169	C10H16N5O13P3 + CH3NO2 <=> C10H15N5O10P2 + CH4NO5P	FALSE	16.645	2.09314	0	-40.4319	73.722	1	1	Reversible	-1000	1000	2.97	0.743418
R01396	Carbamoyl-phosphate:L-lysine carbamoyltransferase	2.1.3.8	All balanced	Carbamoyl phosphate + L-Lysine <=> Orthophosphate + L-Homocitrulline	C00169 + C00047 <=> C00009 + C02427	CH4NO5P + C6H14N2O2 <=> H3PO4 + C7H15N3O3	FALSE	-5.06686	4.63207	0	-62.1438	52.0101	1	1	Reversible	-1000	1000	-8.984	0.874223
R01397	carbamoyl-phosphate:L-aspartate carbamoyltransferase	2.1.3.2	All balanced	Carbamoyl phosphate + L-Aspartate <=> Orthophosphate + N-Carbamoyl-L-aspartate	C00169 + C00049 <=> C00009 + C00438	CH4NO5P + C4H7NO4 <=> H3PO4 + C5H8N2O5	FALSE	-21.3312	2.96014	0	-78.4081	35.7458	1	1	Reversible	-1000	1000	-8.984	0.874223
R01398	Carbamoyl-phosphate:L-ornithine carbamoyltransferase	2.1.3.3	All balanced	Carbamoyl phosphate + L-Ornithine <=> Orthophosphate + L-Citrulline	C00169 + C00077 <=> C00009 + C00327	CH4NO5P + C5H12N2O2 <=> H3PO4 + C6H13N3O3	FALSE	-28.9107	2.96014	0	-85.9876	28.1662	1	1	Reversible	-1000	1000	-8.984	0.874223
R01399	Carbamoyl-phosphate:putrescine carbamoyltransferase	2.1.3.6	All balanced	Carbamoyl phosphate + Putrescine <=> Orthophosphate + N-Carbamoylputrescine	C00169 + C00134 <=> C00009 + C00436	CH4NO5P + C4H12N2 <=> H3PO4 + C5H13N3O	FALSE	-0.868455	4.33918	0	-57.9454	56.2085	1	1	Reversible	-1000	1000	-8.984	0.874223
R01401	methylthioadenosine methylthioribohydrolase	3.2.2.9;3.2.2.16	All balanced	5'-Methylthioadenosine + H2O <=> Adenine + 5-Methylthio-D-ribose	C00170 + C00001 <=> C00147 + C03089	C11H15N5O3S + H2O <=> C5H5N5 + C6H12O4S	FALSE	-11.7202	2.20683	0	-74.5049	11.1105	1	1	Reversible	-1000	1000	-0.733	0.964152
R01402	S-methyl-5'-thioadenosine:phosphate S-methyl-5-thio-alpha-D-ribosyl-transferase	2.4.2.28	All balanced	5'-Methylthioadenosine + Orthophosphate <=> Adenine + S-Methyl-5-thio-D-ribose 1-phosphate	C00170 + C00009 <=> C00147 + C04188	C11H15N5O3S + H3PO4 <=> C5H5N5 + C6H13O7PS	FALSE	11.3545	2.96014	0	-45.7225	68.4314	1	1	Reversible	-1000	1000	1.584	0.969017
R01408	formamide hydro-lyase (cyanide-forming)	4.2.1.66	All balanced	Formamide <=> Hydrogen cyanide + H2O	C00488 <=> C01326 + C00001	CH3NO <=> CHN + H2O	FALSE	42.047	6.71611	0	13.5086	70.5855	2	2	Irreversible backward	-1000	0	0.273	6.45675
R01410	R01410	null	All balanced	Hydrogen cyanide + Acetaldehyde + Ammonia <=> alpha-Aminopropiononitrile + H2O	C01326 + C00084 + C00014 <=> C05714 + C00001	CHN + C2H4O + NH3 <=> C3H6N2 + H2O	FALSE	-115.349	70710.8	1	0	0	1	1	Reversible	-1000	1000	-29.477	5.36142
R01411	5-Methylcytosine aminohydrolase	3.5.4.1	All balanced	5-Methylcytosine + H2O <=> Thymine + Ammonia	C02376 + C00001 <=> C00178 + C00014	C5H7N3O + H2O <=> C5H6N2O2 + NH3	FALSE	-24.7571	2.66326	0	-87.5417	-1.92631	0	0	Irreversible forward	0	1000	-5.143	1.45906
R01412	Thymine,2-oxoglutarate:oxygen oxidoreductase (7-hydroxylating)	1.14.11.6	All balanced	Thymine + 2-Oxoglutarate + Oxygen <=> 5-Hydroxymethyluracil + Succinate + CO2	C00178 + C00026 + C00007 <=> C03088 + C00042 + C00011	C5H6N2O2 + C5H6O5 + O2 <=> C5H6N2O3 + C4H6O4 + CO2	FALSE	-443.931	5.05635	0	-529.546	-358.316	0	0	Irreversible forward	0	1000	-106.47	0.775471
R01414	5,6-dihydrothymine:NAD+ oxidoreductase	1.3.1.1	All balanced	5,6-Dihydrothymine + NAD+ <=> Thymine + NADH + H+	C00906 + C00003 <=> C00178 + C00004 + C00080	C5H8N2O2 + C21H28N7O14P2 <=> C5H6N2O2 + C21H29N7O14P2 + H	FALSE	4.56795	3.11858	0	-52.509	61.6449	1	1	Reversible	-1000	1000	6.33	1.08743
R01415	5,6-Dihydrothymine:NADP+ oxidoreductase	1.3.1.2	All balanced	(R)-5,6-Dihydrothymine + NADP+ <=> Thymine + NADPH + H+	C21028 + C00006 <=> C00178 + C00005 + C00080	C5H8N2O2 + C21H29N7O17P3 <=> C5H6N2O2 + C21H30N7O17P3 + H	FALSE	5.41415	3.12695	0	-51.6628	62.4911	1	1	Reversible	-1000	1000	6.33	1.08743
R01416	Agmatine iminohydrolase	3.5.3.12	All balanced	Agmatine + H2O <=> N-Carbamoylputrescine + Ammonia	C00179 + C00001 <=> C00436 + C00014	C5H14N4 + H2O <=> C5H13N3O + NH3	FALSE	-35.689	4.21315	0	-98.4736	-12.8582	0	0	Irreversible forward	0	1000	-12.383	1.71492
R01417	ATP:agmatine N4-phosphotransferase	2.7.3.10	All balanced	ATP + Agmatine <=> ADP + Phosphoagmatine	C00002 + C00179 <=> C00008 + C02726	C10H16N5O13P3 + C5H14N4 <=> C10H15N5O10P2 + C5H15N4O3P	FALSE	894.936	100000	1	0	0	1	1	Reversible	-1000	1000	0.69	0.715629
R01418	1,4-diguanidinobutane amidinohydrolase	3.5.3.20	All balanced	Agmatine + Urea <=> Arcaine + H2O	C00179 + C00086 <=> C03047 + C00001	C5H14N4 + CH4N2O <=> C6H16N6 + H2O	FALSE	57.6826	5.59429	0	34.8518	120.467	2	2	Irreversible backward	-1000	0	3.903	1.68444
R01419	Benzaldehyde:NAD+ oxidoreductase	1.2.1.28	All balanced	Benzaldehyde + NAD+ + H2O <=> Benzoate + NADH + H+	C00261 + C00003 + C00001 <=> C00180 + C00004 + C00080	C7H6O + C21H28N7O14P2 + H2O <=> C7H6O2 + C21H29N7O14P2 + H	FALSE	-35.8589	1.26985	0	-92.9358	21.2181	1	1	Reversible	-1000	1000	-9.803	1.17612
R01420	benzaldehyde:NADP+ oxidoreductase	1.2.1.7	All balanced	Benzaldehyde + NADP+ + H2O <=> Benzoate + NADPH + H+	C00261 + C00006 + C00001 <=> C00180 + C00005 + C00080	C7H6O + C21H29N7O17P3 + H2O <=> C7H6O2 + C21H30N7O17P3 + H	FALSE	-34.8794	1.2754	0	-91.9563	22.1975	1	1	Reversible	-1000	1000	-9.803	1.17612
R01421	Benzoyl phosphate phosphohydrolase	3.6.1.7	All balanced	Benzoyl phosphate + H2O <=> Benzoate + Orthophosphate	C06206 + C00001 <=> C00180 + C00009	C7H7O5P + H2O <=> C7H6O2 + H3PO4	FALSE	-46.1986	1.43787	0	-108.983	-23.3679	0	0	Irreversible forward	0	1000	-9.447	0.754614
R01422	benzoate:CoA ligase (AMP-forming)	6.2.1.25	All balanced	ATP + Benzoate + CoA <=> AMP + Diphosphate + S-Benzoate coenzyme A	C00002 + C00180 + C00010 <=> C00020 + C00013 + C00512	C10H16N5O13P3 + C7H6O2 + C21H36N7O16P3S <=> C10H14N5O7P + H4P2O7 + C28H40N7O17P3S	FALSE	-9.42218	1.46709	0	-95.0376	76.1932	1	1	Reversible	-1000	1000	-2.486	1.23168
R01423	5'-Benzoylphosphoadenosine benzoylhydrolase	3.6.1.20	All balanced	5'-Benzoylphosphoadenosine + H2O <=> AMP + Benzoate	C06433 + C00001 <=> C00020 + C00180	C17H18N5O8P + H2O <=> C10H14N5O7P + C7H6O2	FALSE	-1201.49	100000	1	0	0	1	1	Reversible	-1000	1000	-6.643	0.693232
R01424	N-Benzoylglycine amidohydrolase	3.5.1.32	All balanced	Hippurate + H2O <=> Benzoate + Glycine	C01586 + C00001 <=> C00180 + C00037	C9H9NO3 + H2O <=> C7H6O2 + C2H5NO2	FALSE	-2.52899	2.18781	0	-65.3136	20.3018	1	1	Reversible	-1000	1000	-0.463	0.848213
R01425	Benzoylagmatine amidohydrolase	3.5.1.40	All balanced	Benzoylagmatine + H2O <=> Benzoate + Agmatine	C02253 + C00001 <=> C00180 + C00179	C12H18N4O + H2O <=> C7H6O2 + C5H14N4	FALSE	-0.295377	1.69935	0	-63.08	22.5354	1	1	Reversible	-1000	1000	-0.463	0.848213
R01426	R01426	null	All balanced	Benzoate + Acetate + NADH + H+ <=> trans-Cinnamate + 2 H2O + NAD+	C00180 + C00033 + C00004 + C00080 <=> C00423 + 2 C00001 + C00003	C7H6O2 + C2H4O2 + C21H29N7O14P2 + H <=> C9H8O2 + 2 H2O + C21H28N7O14P2	FALSE	37.5864	4.0799	0	-13.7828	128.91	1	1	Reversible	-1000	1000	9.486	1.65948
R01429	D-xylose:NAD+ 1-oxidoreductase	1.1.1.121;1.1.1.175	All balanced	D-Xylose + NAD+ <=> D-Xylonolactone + NADH + H+	C00181 + C00003 <=> C02266 + C00004 + C00080	C5H10O5 + C21H28N7O14P2 <=> C5H8O5 + C21H29N7O14P2 + H	FALSE	-21.1216	2.6576	0	-78.1985	35.9553	1	1	Reversible	-1000	1000	-2	1.60921
R01430	D-xylose:NADP+ 1-oxidoreductase	1.1.1.179	All balanced	D-Xylose + NADP+ <=> D-Xylonolactone + NADPH + H+	C00181 + C00006 <=> C02266 + C00005 + C00080	C5H10O5 + C21H29N7O17P3 <=> C5H8O5 + C21H30N7O17P3 + H	FALSE	-20.1421	2.66827	0	-77.2191	36.9348	1	1	Reversible	-1000	1000	-2	1.60921
R01431	xylitol:NADP+ oxidoreductase	1.1.1.21;1.1.1.307	All balanced	Xylitol + NADP+ <=> D-Xylose + NADPH + H+	C00379 + C00006 <=> C00181 + C00005 + C00080	C5H12O5 + C21H29N7O17P3 <=> C5H10O5 + C21H30N7O17P3 + H	FALSE	17.4188	1.08058	0	-39.6582	74.4957	1	1	Reversible	-1000	1000	4.7	1.75914
R01432	D-xylose aldose-ketose-isomerase	5.3.1.5	All balanced	D-Xylose <=> D-Xylulose	C00181 <=> C00310	C5H10O5 <=> C5H10O5	FALSE	3.70781	0.590098	0	-24.8307	32.2463	1	1	Reversible	-1000	1000	-0.89	0.608878
R01434	L-valine:NAD+ oxidoreductase(deaminating)	1.4.1.9;1.4.1.23	All balanced	L-Valine + H2O + NAD+ <=> 3-Methyl-2-oxobutanoic acid + Ammonia + NADH + H+	C00183 + C00001 + C00003 <=> C00141 + C00014 + C00004 + C00080	C5H11NO2 + H2O + C21H28N7O14P2 <=> C5H8O3 + NH3 + C21H29N7O14P2 + H	FALSE	41.0868	3.49618	0	-50.2363	92.456	1	1	Reversible	-1000	1000	8.687	1.31216
R01437	L-valine carboxy-lyase (2-methylpropanamine-forming)	4.1.1.14	All balanced	L-Valine <=> 2-Methylpropanamine + CO2	C00183 <=> C02787 + C00011	C5H11NO2 <=> C4H11N + CO2	FALSE	-10.4441	4.56839	0	-73.2287	12.3867	1	1	Reversible	-1000	1000	-3.09	0.5417
R01440	D-Xylulose-5-phosphate:formaldehyde glycolaldehydetransferase	2.2.1.3	All balanced	D-Xylulose 5-phosphate + Formaldehyde <=> D-Glyceraldehyde 3-phosphate + Glycerone	C00231 + C00067 <=> C00118 + C00184	C5H11O8P + CH2O <=> C3H7O6P + C3H6O3	FALSE	-18.579	2.81095	0	-75.6559	38.498	1	1	Reversible	-1000	1000	-2.66	0.55499
R01441	ATP:cellobiose 6-phosphotransferase	2.7.1.85	All balanced	ATP + Cellobiose <=> ADP + 6-Phospho-beta-D-glucosyl-(1,4)-D-glucose	C00002 + C00185 <=> C00008 + C04534	C10H16N5O13P3 + C12H22O11 <=> C10H15N5O10P2 + C12H23O14P	FALSE	-11.0216	3.01095	0	-68.0985	46.0553	1	1	Reversible	-1000	1000	-4.5	0.23673
R01442	Cellobiose:oxygen 1-oxidoreductase	1.1.99.18	All balanced	Cellobiose + Oxygen <=> Cellobiono-1,5-lactone + Hydrogen peroxide	C00185 + C00007 <=> C01093 + C00027	C12H22O11 + O2 <=> C12H20O11 + H2O2	FALSE	-143.891	5.48944	0	-200.968	-86.8138	0	0	Irreversible forward	0	1000	-33.7097	1.41262
R01444	cellotriose glucohydrolase	3.2.1.74	All balanced	Cellotriose + H2O <=> Cellobiose + D-Glucose	C06219 + C00001 <=> C00185 + C00031	C18H32O16 + H2O <=> C12H22O11 + C6H12O6	FALSE	-13.7735	3.07593	0	-76.5581	9.0573	1	1	Reversible	-1000	1000	-3.113	0.692797
R01445	cellobiose 2-epimerase	5.1.3.11	All balanced	Cellobiose <=> 4-O-beta-D-Glucopyranosyl-D-mannose	C00185 <=> C02964	C12H22O11 <=> C12H22O11	FALSE	1.16391	3.07331	0	-27.3746	29.7024	1	1	Reversible	-1000	1000	0	2
R01446	(S)-lactaldehyde:NAD+ oxidoreductase	1.2.1.22	All balanced	(S)-Lactaldehyde + NAD+ + H2O <=> (S)-Lactate + NADH + H+	C00424 + C00003 + C00001 <=> C00186 + C00004 + C00080	C3H6O2 + C21H28N7O14P2 + H2O <=> C3H6O3 + C21H29N7O14P2 + H	FALSE	-45.8392	2.05666	0	-102.916	11.2378	1	1	Reversible	-1000	1000	-9.803	1.17612
R01447	(S)-Lactate:oxaloacetate oxidoreductase	1.1.99.7	All balanced	(S)-Lactate + Oxaloacetate <=> (S)-Malate + Pyruvate	C00186 + C00036 <=> C00149 + C00022	C3H6O3 + C4H4O5 <=> C4H6O5 + C3H4O3	FALSE	-2.85648	0.548502	0	-59.9334	54.2204	1	1	Reversible	-1000	1000	0	2
R01448	(R)-2-O-sulfolactate 2-sulfohydrolase	3.1.6.17	All balanced	(R)-2-O-Sulfolactate + H2O <=> (R)-Lactate + Sulfate	C17205 + C00001 <=> C00256 + C00059	C3H6O6S + H2O <=> C3H6O3 + H2SO4	FALSE	157.635	70710.8	1	0	0	1	1	Reversible	-1000	1000	-16.313	1.00154
R01449	lactoyl-CoA:propanoate CoA-transferase	2.8.3.1	All balanced	Lactoyl-CoA + Propanoate <=> (S)-Lactate + Propanoyl-CoA	C00827 + C00163 <=> C00186 + C00100	C24H40N7O18P3S + C3H6O2 <=> C3H6O3 + C24H40N7O17P3S	FALSE	14.0111	3.103	0	-43.0658	71.088	1	1	Reversible	-1000	1000	0	2
R01450	lactate racemase	5.1.2.1	All balanced	(S)-Lactate <=> (R)-Lactate	C00186 <=> C00256	C3H6O3 <=> C3H6O3	FALSE	3.06856	2.1439	0	-25.4699	31.607	1	1	Reversible	-1000	1000	0	2
R01451	Cholesterol:NAD+ delta7-oxidoreductase	1.3.1.21	All balanced	Cholesterol + NAD+ <=> 7-Dehydrocholesterol + NADH + H+	C00187 + C00003 <=> C01164 + C00004 + C00080	C27H46O + C21H28N7O14P2 <=> C27H44O + C21H29N7O14P2 + H	FALSE	13.8037	7.70379	0	-43.2733	70.8806	1	1	Reversible	-1000	1000	10.3	1.58855
R01452	cholesterol,NADPH:oxygen oxidoreductase (5alpha,6alpha-epoxidizing)	1.14.13.-	All balanced	Cholesterol + Oxygen + NADPH + H+ <=> Cholesterol-5alpha,6alpha-epoxide + NADP+ + H2O	C00187 + C00007 + C00005 + C00080 <=> C15992 + C00006 + C00001	C27H46O + O2 + C21H30N7O17P3 + H <=> C27H46O2 + C21H29N7O17P3 + H2O	FALSE	44.8175	0	1	0	0	1	1	Reversible	-1000	1000	Not calculated	Not calculated	Involves groups with unknown energies
R01453	cholesterol,NADPH:oxygen oxidoreductase (5beta,6beta-epoxidizing)	1.14.13.-	All balanced	Cholesterol + Oxygen + NADPH + H+ <=> Cholesterol-5beta,6beta-epoxide + NADP+ + H2O	C00187 + C00007 + C00005 + C00080 <=> C05418 + C00006 + C00001	C27H46O + O2 + C21H30N7O17P3 + H <=> C27H46O2 + C21H29N7O17P3 + H2O	FALSE	44.8175	0	1	0	0	1	1	Reversible	-1000	1000	Not calculated	Not calculated	Involves groups with unknown energies
R01456	cholesterol:NADP+ delta7-oxidoreductase	1.3.1.21	All balanced	Cholesterol + NADP+ <=> 7-Dehydrocholesterol + NADPH + H+	C00187 + C00006 <=> C01164 + C00005 + C00080	C27H46O + C21H29N7O17P3 <=> C27H44O + C21H30N7O17P3 + H	FALSE	14.7831	7.70708	0	-42.2938	71.8601	1	1	Reversible	-1000	1000	10.3	1.58855
R01457	cholesterol:NADP+ Delta24-oxidoreductase	1.3.1.72	All balanced	Cholesterol + NADP+ <=> Desmosterol + H+ + NADPH	C00187 + C00006 <=> C01802 + C00080 + C00005	C27H46O + C21H29N7O17P3 <=> C27H44O + H + C21H30N7O17P3	FALSE	60.3127	1.79784	0	3.2358	117.39	2	2	Irreversible backward	-1000	0	17.54	1.15714
R01459	Cholesterol:oxygen oxidoreductase	1.1.3.6	All balanced	Cholesterol + Oxygen <=> Cholest-4-en-3-one + Hydrogen peroxide	C00187 + C00007 <=> C00599 + C00027	C27H46O + O2 <=> C27H44O + H2O2	FALSE	-127.107	4.42595	0	-184.184	-70.0303	0	0	Irreversible forward	0	1000	-30.9597	0.839879
R01460	Cholesteryl-beta-D-glucoside glucohydrolase	3.2.1.104	All balanced	Cholesteryl-beta-D-glucoside + H2O <=> Cholesterol + D-Glucose	C03855 + C00001 <=> C00187 + C00031	C33H56O6 + H2O <=> C27H46O + C6H12O6	FALSE	-13.3876	1.76949	0	-76.1722	9.44316	1	1	Reversible	-1000	1000	-3.113	0.692797
R01463	Cholesterol,NADPH:oxygen oxidoreductase (7alpha-hydroxylating)	1.14.13.17	All balanced	Cholesterol + Oxygen + NADPH + H+ <=> 7alpha-Hydroxycholesterol + NADP+ + H2O	C00187 + C00007 + C00005 + C00080 <=> C03594 + C00006 + C00001	C27H46O + O2 + C21H30N7O17P3 + H <=> C27H46O2 + C21H29N7O17P3 + H2O	FALSE	-409.411	3.25156	0	-460.78	-318.088	0	0	Irreversible forward	0	1000	-96.1867	1.35632
R01465	L-threonine:NAD+ oxidoreductase	1.1.1.103	All balanced	L-Threonine + NAD+ <=> L-2-Amino-3-oxobutanoic acid + NADH + H+	C00188 + C00003 <=> C03508 + C00004 + C00080	C4H9NO3 + C21H28N7O14P2 <=> C4H7NO3 + C21H29N7O14P2 + H	FALSE	31.4504	2.69844	0	-25.6266	88.5273	1	1	Reversible	-1000	1000	3.76	1.07969
R01466	O-phospho-L-homoserine phosphate-lyase (adding water;L-threonine-forming)	4.2.3.1	All balanced	O-Phospho-L-homoserine + H2O <=> L-Threonine + Orthophosphate	C01102 + C00001 <=> C00188 + C00009	C4H10NO6P + H2O <=> C4H9NO3 + H3PO4	FALSE	-28.2651	2.78887	0	-91.0497	-5.43436	0	0	Irreversible forward	0	1000	-4.127	0.779283
R01467	Threonine racemase	5.1.1.6	All balanced	L-Threonine <=> D-Threonine	C00188 <=> C00820	C4H9NO3 <=> C4H9NO3	FALSE	12.3852	2.65348	0	-16.1533	40.9237	1	1	Reversible	-1000	1000	0	2
R01468	ATP:ethanolamine O-phosphotransferase	2.7.1.82	All balanced	ATP + Ethanolamine <=> ADP + Ethanolamine phosphate	C00002 + C00189 <=> C00008 + C00346	C10H16N5O13P3 + C2H7NO <=> C10H15N5O10P2 + C2H8NO4P	FALSE	-22.9292	3.19395	0	-80.0061	34.1477	1	1	Reversible	-1000	1000	-4.5	0.23673
R01469	Ethanolamine:oxygen oxidoreductase (deaminating)	1.4.3.8	All balanced	Ethanolamine + H2O + Oxygen <=> Glycolaldehyde + Ammonia + Hydrogen peroxide	C00189 + C00001 + C00007 <=> C00266 + C00014 + C00027	C2H7NO + H2O + O2 <=> C2H4O2 + NH3 + H2O2	FALSE	-100.847	5.60056	0	-192.171	-49.4783	0	0	Irreversible forward	0	1000	-24.0227	1.03587
R01470	sn-Glycero-3-phosphoethanolamine glycerophosphohydrolase	3.1.4.2;3.1.4.46	All balanced	sn-Glycero-3-phosphoethanolamine + H2O <=> Ethanolamine + sn-Glycerol 3-phosphate	C01233 + C00001 <=> C00189 + C00093	C5H14NO6P + H2O <=> C2H7NO + C3H9O6P	FALSE	-241.497	70710.8	1	0	0	1	1	Reversible	-1000	1000	-4.813	0.694983
R01471	UTP:alpha-D-xylose-1-phosphate uridylyltransferase	2.7.7.11;2.7.7.64	All balanced	UTP + alpha-D-Xylose 1-phosphate <=> Diphosphate + UDP-D-xylose	C00075 + C03737 <=> C00013 + C00190	C9H15N2O15P3 + C5H11O8P <=> H4P2O7 + C14H22N2O16P2	FALSE	-3.60207	1.74903	0	-60.679	53.4749	1	1	Reversible	-1000	1000	1.07	0.746895
R01473	UDP-L-arabinose 4-epimerase	5.1.3.5	All balanced	UDP-L-arabinose <=> UDP-D-xylose	C00935 <=> C00190	C14H22N2O16P2 <=> C14H22N2O16P2	FALSE	-0.134331	1.70904	0	-28.6728	28.4041	1	1	Reversible	-1000	1000	0	2
R01476	ATP:D-glucuronate 1-phosphotransferase	2.7.1.43	All balanced	ATP + D-Glucuronate <=> ADP + D-Glucuronate 1-phosphate	C00002 + C00191 <=> C00008 + C05385	C10H16N5O13P3 + C6H10O7 <=> C10H15N5O10P2 + C6H11O10P	FALSE	-9.92	2.71499	0	-66.9969	47.1569	1	0	Irreversible forward	0	1000	-4.5	0.23673
R01481	L-gulonate:NADP+ 6-oxidoreductase	1.1.1.2;1.1.1.19	All balanced	L-Gulonate + NADP+ <=> D-Glucuronate + NADPH + H+	C00800 + C00006 <=> C00191 + C00005 + C00080	C6H12O7 + C21H29N7O17P3 <=> C6H10O7 + C21H30N7O17P3 + H	FALSE	14.4901	1.89581	0	-42.5869	71.567	1	1	Reversible	-1000	1000	2.9	1.86338
R01482	D-glucuronate aldose-ketose-isomerase	5.3.1.12	All balanced	D-Glucuronate <=> D-Fructuronate	C00191 <=> C00905	C6H10O7 <=> C6H10O7	FALSE	0.553738	2.96014	0	-27.9847	29.0922	1	1	Reversible	-1000	1000	-0.89	0.608878
R01483	D-Glucuronolactone lactonohydrolase	3.1.1.19	All balanced	D-Glucuronolactone + H2O <=> D-Glucuronate	C02670 + C00001 <=> C00191	C6H8O6 + H2O <=> C6H10O7	FALSE	-30.82	2.73506	0	-59.3585	-2.28154	0	0	Irreversible forward	0	1000	-1.963	1.87391
R01484	D-Glucurono-6,2-lactone lactonohydrolase	3.1.1.19	All balanced	D-Glucurono-6,2-lactone + H2O <=> D-Glucuronate	C03387 + C00001 <=> C00191	C6H8O6 + H2O <=> C6H10O7	FALSE	-25.3342	2.67369	0	-53.8727	3.20426	1	1	Reversible	-1000	1000	-7.803	1.33593
R01485	L-Asparagine:hydroxylamine gamma-aspartyltransferase	2.3.2.7	All balanced	L-Asparagine + Hydroxylamine <=> Ammonia + beta-L-Aspartylhydroxamate	C00152 + C00192 <=> C00014 + C03124	C4H8N2O3 + NH3O <=> NH3 + C4H8N2O4	FALSE	-1.26384	0	1	0	0	1	1	Reversible	-1000	1000	-3.5846	1.12956
R01486	aromatic aldehyde:NAD+ oxidoreductase	1.2.1.29	All balanced	Aromatic aldehyde + NAD+ + H2O <=> Aromatic acid + NADH + H+	C00193 + C00003 + C00001 <=> C00539 + C00004 + C00080	C7H6O + C21H28N7O14P2 + H2O <=> C7H6O2 + C21H29N7O14P2 + H	FALSE	-36.9985	1.11652	0	-94.0754	20.0784	1	1	Reversible	-1000	1000	Not calculated	Not calculated	Involves unknown structures
R01487	Aromatic alcohol:NAD+ oxidoreductase	1.1.1.90	All balanced	Aromatic primary alcohol + NAD+ <=> Aromatic aldehyde + NADH + H+	C03485 + C00003 <=> C00193 + C00004 + C00080	C7H8O + C21H28N7O14P2 <=> C7H6O + C21H29N7O14P2 + H	FALSE	23.1205	1.00951	0	-33.9564	80.1974	1	1	Reversible	-1000	1000	Not calculated	Not calculated	Involves unknown structures
R01488	Aromatic alcohol:NADP+ oxidoreductase	1.1.1.91	All balanced	Aromatic primary alcohol + NADP+ <=> Aromatic aldehyde + NADPH + H+	C03485 + C00006 <=> C00193 + C00005 + C00080	C7H8O + C21H29N7O17P3 <=> C7H6O + C21H30N7O17P3 + H	FALSE	24.1	1.03433	0	-32.9769	81.1769	1	1	Reversible	-1000	1000	Not calculated	Not calculated	Involves unknown structures
R01489	aromatic aldehyde:oxygen oxidoreductase	1.2.3.9	All balanced	Aromatic aldehyde + Oxygen + H2O <=> Aromatic acid + Hydrogen peroxide	C00193 + C00007 + C00001 <=> C00539 + C00027	C7H6O + O2 + H2O <=> C7H6O2 + H2O2	FALSE	-170.431	4.34181	0	-227.508	-113.354	0	0	Irreversible forward	0	1000	Not calculated	Not calculated	Involves unknown structures
R01490	aromatic aldehyde:NADP+ oxidoreductase (ATP-forming)	1.2.1.30	All balanced	Aromatic aldehyde + AMP + Diphosphate + NADP+ <=> Aromatic acid + NADPH + ATP + H+	C00193 + C00020 + C00013 + C00006 <=> C00539 + C00005 + C00002 + C00080	C7H6O + C10H14N5O7P + H4P2O7 + C21H29N7O17P3 <=> C7H6O2 + C21H30N7O17P3 + C10H16N5O13P3 + H	FALSE	-1.56445	1.21106	0	-81.4721	118.297	1	1	Reversible	-1000	1000	Not calculated	Not calculated	Involves unknown structures
R01491	aromatic alcohol:oxygen oxidoreductase	1.1.3.7	All balanced	Aromatic primary alcohol + Oxygen <=> Aromatic aldehyde + Hydrogen peroxide	C03485 + C00007 <=> C00193 + C00027	C7H8O + O2 <=> C7H6O + H2O2	FALSE	-110.312	4.27018	0	-167.389	-53.2349	0	0	Irreversible forward	0	1000	Not calculated	Not calculated	Involves unknown structures
R01492	ATP:cob(I)alamin Co-beta-adenosyltransferase	2.5.1.17	All balanced	ATP + Cob(I)alamin <=> Triphosphate + Cobamide coenzyme	C00002 + C00853 <=> C00536 + C00194	C10H16N5O13P3 + C62H89CoN13O14P <=> P3H5O10 + C72H100CoN18O17P	FALSE	0	0	1	0	0	1	1	Reversible	-1000	1000	Not calculated	Not calculated	Atoms imbalanced|H imbalanced|Involves compounds with unlabeled atoms
R01504	ATP:2,3-dihydroxybenzoate adenylyltransferase	2.7.7.58	All balanced	ATP + 2,3-Dihydroxybenzoate <=> Diphosphate + (2,3-Dihydroxybenzoyl)adenylate	C00002 + C00196 <=> C00013 + C04030	C10H16N5O13P3 + C7H6O4 <=> H4P2O7 + C17H18N5O10P	FALSE	1167.02	100000	1	0	0	1	1	Reversible	-1000	1000	-1.6	0.693232
R01505	2,3-dihydro-2,3-dihydroxybenzoate:NAD+ oxidoreductase	1.3.1.28	All balanced	(2S,3S)-2,3-Dihydro-2,3-dihydroxybenzoate + NAD+ <=> 2,3-Dihydroxybenzoate + NADH + H+	C04171 + C00003 <=> C00196 + C00004 + C00080	C7H8O4 + C21H28N7O14P2 <=> C7H6O4 + C21H29N7O14P2 + H	FALSE	-26.533	5.85089	0	-83.6099	30.544	1	1	Reversible	-1000	1000	-10.56	1.98449
R01506	2,3-Dihydroxybenzoate:oxygen 2,3-oxidoreductase (decyclizing)	1.13.11.28	All balanced	2,3-Dihydroxybenzoate + Oxygen <=> 2-Carboxy-cis,cis-muconate	C00196 + C00007 <=> C03666	C7H6O4 + O2 <=> C7H6O6	FALSE	-313.187	5.36653	0	-336.018	-250.402	0	0	Irreversible forward	0	1000	-95.6397	1.58564
R01507	2,3-dihydroxybenzoate:oxygen 3,4-oxidoreductase (decyclizing)	1.13.11.14	All balanced	2,3-Dihydroxybenzoate + Oxygen <=> 3-Carboxy-2-hydroxymuconate semialdehyde	C00196 + C00007 <=> C04480	C7H6O4 + O2 <=> C7H6O6	FALSE	-253.814	5.31976	0	-276.645	-191.03	0	0	Irreversible forward	0	1000	-72.0097	1.62156
R01511	D-Glycerate-3-phosphate phosphohydrolase	3.1.3.38	All balanced	3-Phospho-D-glycerate + H2O <=> D-Glycerate + Orthophosphate	C00197 + C00001 <=> C00258 + C00009	C3H7O7P + H2O <=> C3H6O4 + H3PO4	FALSE	-15.4323	0.560551	0	-78.2169	7.39849	1	1	Reversible	-1000	1000	-2.317	0.735634
R01512	ATP:3-phospho-D-glycerate 1-phosphotransferase	2.7.2.3	All balanced	ATP + 3-Phospho-D-glycerate <=> ADP + 3-Phospho-D-glyceroyl phosphate	C00002 + C00197 <=> C00008 + C00236	C10H16N5O13P3 + C3H7O7P <=> C10H15N5O10P2 + C3H8O10P2	FALSE	18.447	0.445599	0	-38.6299	75.5239	1	1	Reversible	-1000	1000	2.63	0.290389
R01513	3-Phospho-D-glycerate:NAD+ 2-oxidoreductase	1.1.1.95	All balanced	3-Phospho-D-glycerate + NAD+ <=> 3-Phosphonooxypyruvate + NADH + H+	C00197 + C00003 <=> C03232 + C00004 + C00080	C3H7O7P + C21H28N7O14P2 <=> C3H5O7P + C21H29N7O14P2 + H	FALSE	34.5814	0.569631	0	-22.4955	91.6583	1	1	Reversible	-1000	1000	6.22	1.09509
R01514	ATP:(R)-glycerate 3-phosphotransferase	2.7.1.31	All balanced	ATP + D-Glycerate <=> ADP + 3-Phospho-D-glycerate	C00002 + C00258 <=> C00008 + C00197	C10H16N5O13P3 + C3H6O4 <=> C10H15N5O10P2 + C3H7O7P	FALSE	-10.9652	0.635382	0	-68.0422	46.1117	1	1	Reversible	-1000	1000	-4.5	0.23673
R01515	3-Phospho-D-glyceroyl phosphate phosphohydrolase	3.6.1.7	All balanced	3-Phospho-D-glyceroyl phosphate + H2O <=> 3-Phospho-D-glycerate + Orthophosphate	C00236 + C00001 <=> C00197 + C00009	C3H8O10P2 + H2O <=> C3H7O7P + H3PO4	FALSE	-44.8445	0.532305	0	-107.629	-22.0137	0	0	Irreversible forward	0	1000	-9.447	0.754614
R01516	2,3-bisphospho-D-glycerate 2-phosphohydrolase	3.1.3.13	All balanced	2,3-Bisphospho-D-glycerate + H2O <=> 3-Phospho-D-glycerate + Orthophosphate	C01159 + C00001 <=> C00197 + C00009	C3H8O10P2 + H2O <=> C3H7O7P + H3PO4	FALSE	-8.53787	2.35627	0	-71.3225	14.2929	1	1	Reversible	-1000	1000	-2.317	0.735634
R01517	GTP:3-phospho-D-glycerate 1-phosphotransferase	2.7.2.10	All balanced	GTP + 3-Phospho-D-glycerate <=> GDP + 3-Phospho-D-glyceroyl phosphate	C00044 + C00197 <=> C00035 + C00236	C10H16N5O14P3 + C3H7O7P <=> C10H15N5O11P2 + C3H8O10P2	FALSE	20.9188	1.41671	0	-36.1581	77.9957	1	1	Reversible	-1000	1000	2.63	0.290389
R01518	D-phosphoglycerate 2,3-phosphomutase	5.4.2.11;5.4.2.12	All balanced	2-Phospho-D-glycerate <=> 3-Phospho-D-glycerate	C00631 <=> C00197	C3H7O7P <=> C3H7O7P	FALSE	-4.22394	0.364387	0	-32.7624	24.3145	1	1	Reversible	-1000	1000	0	2
R01519	D-Glucono-1,5-lactone lactonohydrolase	3.1.1.17	All balanced	D-Glucono-1,5-lactone + H2O <=> D-Gluconic ac	C00198 + C00001 <=> C00257	C6H10O6 + H2O <=> C6H12O7	FALSE	-27.9559	3.32717	0	-56.4944	0.582515	1	1	Reversible	-1000	1000	-5.483	1.42078
R01520	beta-D-Glucose:NAD+ 1-oxoreductase	1.1.1.47	All balanced	beta-D-Glucose + NAD+ <=> D-Glucono-1,5-lactone + NADH + H+	C00221 + C00003 <=> C00198 + C00004 + C00080	C6H12O6 + C21H28N7O14P2 <=> C6H10O6 + C21H29N7O14P2 + H	FALSE	-4.1164	1.68964	0	-61.1933	52.9605	1	1	Reversible	-1000	1000	-2	1.60921
R01521	beta-D-Glucose:NADP+ 1-oxoreductase	1.1.1.47	All balanced	beta-D-Glucose + NADP+ <=> D-Glucono-1,5-lactone + NADPH + H+	C00221 + C00006 <=> C00198 + C00005 + C00080	C6H12O6 + C21H29N7O17P3 <=> C6H10O6 + C21H30N7O17P3 + H	FALSE	-3.13692	1.68538	0	-60.2138	53.94	1	1	Reversible	-1000	1000	-2	1.60921
R01522	beta-D-Glucose:oxygen 1-oxidoreductase	1.1.3.4;1.1.3.5	All balanced	beta-D-Glucose + Oxygen <=> D-Glucono-1,5-lactone + Hydrogen peroxide	C00221 + C00007 <=> C00198 + C00027	C6H12O6 + O2 <=> C6H10O6 + H2O2	FALSE	-137.549	4.52003	0	-194.626	-80.4718	0	0	Irreversible forward	0	1000	-33.7097	1.41262
R01523	ATP:D-ribulose-5-phosphate 1-phosphotransferase	2.7.1.19	All balanced	ATP + D-Ribulose 5-phosphate <=> ADP + D-Ribulose 1,5-bisphosphate	C00002 + C00199 <=> C00008 + C01182	C10H16N5O13P3 + C5H11O8P <=> C10H15N5O10P2 + C5H12O11P2	FALSE	-18.8769	2.28943	0	-75.9539	38.2	1	0	Irreversible forward	0	1000	-4.5	0.23673
R01524	D-Ribitol-5-phosphate:NAD+ 2-oxidoreductase	1.1.1.137	All balanced	D-Ribitol 5-phosphate + NAD+ <=> D-Ribulose 5-phosphate + NADH + H+	C01068 + C00003 <=> C00199 + C00004 + C00080	C5H13O8P + C21H28N7O14P2 <=> C5H11O8P + C21H29N7O14P2 + H	FALSE	22.7221	1.7647	0	-34.3548	79.799	1	1	Reversible	-1000	1000	3.76	1.07969
R01525	D-Ribitol-5-phosphate:NADP+ 2-oxidoreductase	1.1.1.137	All balanced	D-Ribitol 5-phosphate + NADP+ <=> D-Ribulose 5-phosphate + NADPH + H+	C01068 + C00006 <=> C00199 + C00005 + C00080	C5H13O8P + C21H29N7O17P3 <=> C5H11O8P + C21H30N7O17P3 + H	FALSE	23.7016	1.76321	0	-33.3753	80.7785	1	1	Reversible	-1000	1000	3.76	1.07969
R01526	ATP:D-ribulose 5-phosphotransferase	2.7.1.16;2.7.1.47	All balanced	ATP + D-Ribulose <=> ADP + D-Ribulose 5-phosphate	C00002 + C00309 <=> C00008 + C00199	C10H16N5O13P3 + C5H10O5 <=> C10H15N5O10P2 + C5H11O8P	FALSE	-25.7869	1.79274	0	-82.8638	31.29	1	0	Irreversible forward	0	1000	-4.55	1.19475
R01528	6-phospho-D-gluconate:NADP+ 2-oxidoreductase (decarboxylating)	1.1.1.44;1.1.1.351	All balanced	6-Phospho-D-gluconate + NADP+ <=> D-Ribulose 5-phosphate + CO2 + NADPH + H+	C00345 + C00006 <=> C00199 + C00011 + C00005 + C00080	C6H13O10P + C21H29N7O17P3 <=> C5H11O8P + CO2 + C21H30N7O17P3 + H	FALSE	11.1698	3.22383	0	-80.1533	62.539	1	0	Irreversible forward	0	1000	0.67	1.22719
R01529	D-Ribulose-5-phosphate 3-epimerase	5.1.3.1	All balanced	D-Ribulose 5-phosphate <=> D-Xylulose 5-phosphate	C00199 <=> C00231	C5H11O8P <=> C5H11O8P	FALSE	-3.37366	1.16485	0	-31.9121	25.1648	1	1	Reversible	-1000	1000	0	2
R01530	D-arabinose-5-phosphate aldose-ketose-isomerase	5.3.1.13	All balanced	D-Arabinose 5-phosphate <=> D-Ribulose 5-phosphate	C01112 <=> C00199	C5H11O8P <=> C5H11O8P	FALSE	2.62779	1.73974	0	-25.9107	31.1663	1	1	Reversible	-1000	1000	-1.46	0.300689
R01533	Diisopropyl-fluorophosphate fluorohydrolase	3.1.8.2	All balanced	Isoflurophate + H2O <=> Diisopropyl phosphate + Hydrofluoric ac	C00202 + C00001 <=> C03113 + C16487	C6H14FO3P + H2O <=> C6H15O4P + HF	FALSE	-82.3178	0	1	0	0	1	1	Reversible	-1000	1000	Not calculated	Not calculated	Involves compounds with unlabeled atoms
R01535	UDP-alpha-D-galactose:undecaprenyl-phosphate galactose phosphotransferase	2.7.8.6	All balanced	UDP-alpha-D-galactose + di-trans,poly-cis-Undecaprenyl phosphate <=> UMP + alpha-D-Galactosyl-diphosphoundecaprenol	C00052 + C17556 <=> C00105 + C04507	C15H24N2O17P2 + C55H91O4P <=> C9H13N2O9P + C61H102O12P2	FALSE	3.82766	4.5151	0	-53.2493	60.9046	1	1	Reversible	-1000	1000	0	2
R01538	D-gluconate hydro-lyase (2-dehydro-3-deoxy-D-gluconate-forming)	4.2.1.39;4.2.1.140	All balanced	D-Gluconic acid <=> 2-Dehydro-3-deoxy-D-gluconate + H2O	C00257 <=> C00204 + C00001	C6H12O7 <=> C6H10O6 + H2O	FALSE	-32.7044	4.52768	0	-61.2428	-4.16593	0	0	Irreversible forward	0	1000	-8.167	0.693353
R01540	D-altronate hydro-lyase (2-dehydro-3-deoxy-D-gluconate-forming)	4.2.1.7	All balanced	D-Altronate <=> 2-Dehydro-3-deoxy-D-gluconate + H2O	C00817 <=> C00204 + C00001	C6H12O7 <=> C6H10O6 + H2O	FALSE	-37.4293	3.71322	0	-65.9677	-8.8908	0	0	Irreversible forward	0	1000	-8.167	0.693353
R01541	ATP:2-dehydro-3-deoxy-D-gluconate 6-phosphotransferase	2.7.1.45;2.7.1.178	All balanced	ATP + 2-Dehydro-3-deoxy-D-gluconate <=> ADP + 2-Dehydro-3-deoxy-6-phospho-D-gluconate	C00002 + C00204 <=> C00008 + C04442	C10H16N5O13P3 + C6H10O6 <=> C10H15N5O10P2 + C6H11O9P	FALSE	-20.4807	3.90575	0	-77.5577	36.5962	1	1	Reversible	-1000	1000	-4.5	0.23673
R01542	2-Dehydro-3-deoxy-D-gluconate:NAD+ 5-oxidoreductase	1.1.1.125;1.1.1.127	All balanced	2-Dehydro-3-deoxy-D-gluconate + NAD+ <=> (4S)-4,6-Dihydroxy-2,5-dioxohexanoate + NADH + H+	C00204 + C00003 <=> C04349 + C00004 + C00080	C6H10O6 + C21H28N7O14P2 <=> C6H8O6 + C21H29N7O14P2 + H	FALSE	16.1654	3.74927	0	-40.9115	73.2423	1	1	Reversible	-1000	1000	3.76	1.07969
R01543	2-Dehydro-3-deoxy-D-gluconate:NADP+ 6-oxidoreductase	1.1.1.126	All balanced	2-Dehydro-3-deoxy-D-gluconate + NADP+ <=> (4S,5S)-4,5-Dihydroxy-2,6-dioxohexanoate + NADPH + H+	C00204 + C00006 <=> C04471 + C00005 + C00080	C6H10O6 + C21H29N7O17P3 <=> C6H8O6 + C21H30N7O17P3 + H	FALSE	19.6221	3.75863	0	-37.4548	76.699	1	1	Reversible	-1000	1000	5.22	1.06983
R01544	2-amino-2-deoxy-D-gluconate ammonia-lyase; D-glucosaminate ammonia-lyase (isomerizing;2-dehydro-3-deoxy-D-gluconate-forming)	4.3.1.9	All balanced	2-Amino-2-deoxy-D-gluconate <=> 2-Dehydro-3-deoxy-D-gluconate + Ammonia	C03752 <=> C00204 + C00014	C6H13NO6 <=> C6H10O6 + NH3	FALSE	-27.4461	3.85773	0	-90.2307	-4.61531	0	0	Irreversible forward	0	1000	-5.7	0.686677
R01547	ATP:dAMP phosphotransferase	2.7.4.3;2.7.4.11	All balanced	ATP + dAMP <=> ADP + dADP	C00002 + C00360 <=> C00008 + C00206	C10H16N5O13P3 + C10H14N5O6P <=> C10H15N5O10P2 + C10H15N5O9P2	FALSE	-0.448738	1.45719	0	-57.5257	56.6282	1	1	Reversible	-1000	1000	0	2
R01548	dATP:cytidine 5'-phosphotransferase	2.7.1.48	All balanced	ATP + Cytidine <=> dADP + CMP	C00131 + C00475 <=> C00206 + C00055	C10H16N5O12P3 + C9H13N3O5 <=> C10H15N5O9P2 + C9H14N3O8P	FALSE	-14.1129	2.42221	0	-71.1898	42.964	1	1	Reversible	-1000	1000	-4.5	0.23673
R01549	dATP:uridine 5'-phosphotransferase	2.7.1.48	All balanced	ATP + Uridine <=> dADP + UMP	C00131 + C00299 <=> C00206 + C00105	C10H16N5O12P3 + C9H12N2O6 <=> C10H15N5O9P2 + C9H13N2O9P	FALSE	-19.5288	3.79762	0	-76.6058	37.5481	1	1	Reversible	-1000	1000	-4.5	0.23673
R01550	Propan-2-ol:NADP+ oxidoreductase	1.1.1.80	All balanced	Acetone + NADPH + H+ <=> Propan-2-ol + NADP+	C00207 + C00005 + C00080 <=> C01845 + C00006	C3H6O + C21H30N7O17P3 + H <=> C3H8O + C21H29N7O17P3	FALSE	-8.4595	0.318827	0	-65.5364	48.6174	1	1	Reversible	-1000	1000	-0.94	1.19619
R01553	acetone-cyanohydrin acetone-lyase (cyanide-forming)	4.1.2.46	All balanced	Acetone cyanohydrin <=> Hydrogen cyanide + Acetone	C02659 <=> C01326 + C00207	C4H7NO <=> CHN + C3H6O	FALSE	73.4264	70710.8	1	0	0	1	1	Reversible	-1000	1000	22.26	5.31528
R01555	Maltose:phosphate 1-beta-D-glucosyltransferase	2.4.1.8	All balanced	Maltose + Orthophosphate <=> D-Glucose + beta-D-Glucose 1-phosphate	C00208 + C00009 <=> C00031 + C00663	C12H22O11 + H3PO4 <=> C6H12O6 + C6H13O9P	FALSE	7.81307	2.05334	0	-49.2639	64.89	1	1	Reversible	-1000	1000	-0.796	0.676477
R01556	Acetyl-CoA:maltose O-acetyltransferase	2.3.1.79	All balanced	Acetyl-CoA + Maltose <=> CoA + Acetyl-maltose	C00024 + C00208 <=> C00010 + C02130	C23H38N7O17P3S + C12H22O11 <=> C21H36N7O16P3S + C14H24O12	FALSE	-2.66718	3.65552	0	-59.7441	54.4097	1	1	Reversible	-1000	1000	-3.614	1.17862
R01557	Maltose alpha-D-glucosylmutase	5.4.99.16	All balanced	Maltose <=> alpha,alpha-Trehalose	C00208 <=> C01083	C12H22O11 <=> C12H22O11	FALSE	-2.89618	1.83679	0	-31.4346	25.6423	1	1	Reversible	-1000	1000	0	2
R01558	Oxalate:CoA ligase (AMP-forming)	6.2.1.8	All balanced	ATP + Oxalate + CoA <=> AMP + Diphosphate + Oxalyl-CoA	C00002 + C00209 + C00010 <=> C00020 + C00013 + C00313	C10H16N5O13P3 + C2H2O4 + C21H36N7O16P3S <=> C10H14N5O7P + H4P2O7 + C23H36N7O19P3S	FALSE	-19.4154	3.68589	0	-105.031	66.2	1	0	Irreversible forward	0	1000	-5.226	1.34184
R01559	Succinyl-CoA:oxalate CoA-transferase	2.8.3.2	All balanced	Succinyl-CoA + Oxalate <=> Succinate + Oxalyl-CoA	C00091 + C00209 <=> C00042 + C00313	C25H40N7O19P3S + C2H2O4 <=> C4H6O4 + C23H36N7O19P3S	FALSE	-9.50197	3.90116	0	-66.5789	47.5749	1	1	Reversible	-1000	1000	-2.74	0.576865
R01560	Adenosine aminohydrolase	3.5.4.4	All balanced	Adenosine + H2O <=> Inosine + Ammonia	C00212 + C00001 <=> C00294 + C00014	C10H13N5O4 + H2O <=> C10H12N4O5 + NH3	FALSE	-22.9484	0.732897	0	-85.733	-0.117603	0	0	Irreversible forward	0	1000	-8.483	1.31518
R01561	Adenosine:phosphate alpha-D-ribosyltransferase	2.4.2.1	All balanced	Adenosine + Orthophosphate <=> Adenine + alpha-D-Ribose 1-phosphate	C00212 + C00009 <=> C00147 + C00620	C10H13N5O4 + H3PO4 <=> C5H5N5 + C5H11O8P	FALSE	8.21084	1.33839	0	-48.8661	65.2878	1	1	Reversible	-1000	1000	1.584	0.969017
R01562	adenosine 3'-phosphate phosphohydrolase	3.1.3.6	All balanced	3'-AMP + H2O <=> Adenosine + Orthophosphate	C01367 + C00001 <=> C00212 + C00009	C10H14N5O7P + H2O <=> C10H13N5O4 + H3PO4	FALSE	-15.5131	2.94331	0	-78.2977	7.31771	1	1	Reversible	-1000	1000	-2.317	0.735634
R01563	N-Carbamoylsarcosine amidohydrolase	3.5.1.59	All balanced	N-Carbamoylsarcosine + H2O <=> Sarcosine + CO2 + Ammonia	C01043 + C00001 <=> C00213 + C00011 + C00014	C4H8N2O3 + H2O <=> C3H7NO2 + CO2 + NH3	FALSE	-30.5972	7.38301	0	-127.628	-13.4741	0	0	Irreversible forward	0	1000	1.027	1.86708
R01564	N,N-Dimethylglycine:oxygen oxidoreductase (demethylating)	1.5.3.10	All balanced	N,N-Dimethylglycine + H2O + Oxygen <=> Sarcosine + Formaldehyde + Hydrogen peroxide	C01026 + C00001 + C00007 <=> C00213 + C00067 + C00027	C4H9NO2 + H2O + O2 <=> C3H7NO2 + CH2O + H2O2	FALSE	-83.2094	9.00869	0	-174.532	-31.8402	0	0	Irreversible forward	0	1000	-16.3827	1.78628
R01566	Creatine amidinohydrolase	3.5.3.3	All balanced	Creatine + H2O <=> Sarcosine + Urea	C00300 + C00001 <=> C00213 + C00086	C4H9N3O2 + H2O <=> C3H7NO2 + CH4N2O	FALSE	-42.783	5.60796	0	-105.568	-19.9522	0	0	Irreversible forward	0	1000	-5.603	2.15483
R01567	ATP:thymidine 5'-phosphotransferase	2.7.1.21	All balanced	ATP + Thymidine <=> ADP + dTMP	C00002 + C00214 <=> C00008 + C00364	C10H16N5O13P3 + C10H14N2O5 <=> C10H15N5O10P2 + C10H15N2O8P	FALSE	-14.657	2.98191	0	-71.734	42.4199	1	1	Reversible	-1000	1000	-4.5	0.23673
R01568	ADP:thymidine 5'-phosphotransferase	2.7.1.118	All balanced	ADP + Thymidine <=> AMP + dTMP	C00008 + C00214 <=> C00020 + C00364	C10H15N5O10P2 + C10H14N2O5 <=> C10H14N5O7P + C10H15N2O8P	FALSE	-12.0975	2.98217	0	-69.1744	44.9794	1	1	Reversible	-1000	1000	-4.5	0.23673
R01569	thymidylate 5'-phosphohydrolase	3.1.3.5;3.1.3.35;3.1.3.89	All balanced	TMP + H2O <=> Thymidine + Orthophosphate	C00364 + C00001 <=> C00214 + C00009	C10H15N2O8P + H2O <=> C10H14N2O5 + H3PO4	FALSE	-11.7405	2.9733	0	-74.5251	11.0903	1	1	Reversible	-1000	1000	-2.317	0.735634
R01570	thymidine:phosphate deoxy-alpha-D-ribosyltransferase	2.4.2.2;2.4.2.4	All balanced	Thymidine + Orthophosphate <=> Thymine + 2-Deoxy-D-ribose 1-phosphate	C00214 + C00009 <=> C00178 + C00672	C10H14N2O5 + H3PO4 <=> C5H6N2O2 + C5H11O7P	FALSE	4.35655	4.52169	0	-52.7204	61.4335	1	1	Reversible	-1000	1000	1.584	0.969017
R01571	AMP:thymidine 5'-phosphotransferase	2.7.1.114	All balanced	AMP + Thymidine <=> Adenosine + dTMP	C00020 + C00214 <=> C00212 + C00364	C10H14N5O7P + C10H14N2O5 <=> C10H13N5O4 + C10H15N2O8P	FALSE	-2.45462	3.19151	0	-59.5315	54.6223	1	1	Reversible	-1000	1000	0	2
R01573	ATP:D-arabinose 5-phosphotransferase	2.7.1.54	All balanced	ATP + D-Arabinose <=> ADP + D-Arabinose 5-phosphate	C00002 + C00216 <=> C00008 + C01112	C10H16N5O13P3 + C5H10O5 <=> C10H15N5O10P2 + C5H11O8P	FALSE	-23.0994	2.40078	0	-80.1763	33.9776	1	0	Irreversible forward	0	1000	-3.98	1.38652
R01574	D-Arabinose:NAD+ 1-oxidoreductase	1.1.1.116;1.1.1.117	All balanced	D-Arabinose + NAD+ <=> D-Arabinono-1,4-lactone + NADH + H+	C00216 + C00003 <=> C00652 + C00004 + C00080	C5H10O5 + C21H28N7O14P2 <=> C5H8O5 + C21H29N7O14P2 + H	FALSE	-23.5458	2.48801	0	-80.6227	33.5312	1	1	Reversible	-1000	1000	-3.56	1.59256
R01575	D-Arabinose:NADP+ 1-oxidoreductase	1.1.1.117	All balanced	D-Arabinose + NADP+ <=> D-Arabinono-1,4-lactone + NADPH + H+	C00216 + C00006 <=> C00652 + C00005 + C00080	C5H10O5 + C21H29N7O17P3 <=> C5H8O5 + C21H30N7O17P3 + H	FALSE	-22.5663	2.49873	0	-79.6432	34.5106	1	1	Reversible	-1000	1000	-3.56	1.59256
R01576	3-deoxy-D-manno-octulosonate D-arabinose-lyase (pyruvate-forming)	4.1.2.23	All balanced	3-Deoxy-D-manno-octulosonate <=> Pyruvate + D-Arabinose	C01187 <=> C00022 + C00216	C8H14O8 <=> C3H4O3 + C5H10O5	FALSE	18.4544	2.31768	0	-44.3302	41.2852	1	1	Reversible	-1000	1000	0.23	1.43326
R01577	D-arabinose aldose-ketose-isomerase	5.3.1.3	All balanced	D-Arabinose <=> D-Ribulose	C00216 <=> C00309	C5H10O5 <=> C5H10O5	FALSE	5.31532	0.749707	0	-23.2231	33.8538	1	1	Reversible	-1000	1000	-0.89	0.608878
R01579	D-Glutamine amidohydrolase	3.5.1.2;3.5.1.35;3.5.1.38	All balanced	D-Glutamine + H2O <=> D-Glutamate + Ammonia	C00819 + C00001 <=> C00217 + C00014	C5H10N2O3 + H2O <=> C5H9NO4 + NH3	FALSE	-18.5205	3.87571	0	-81.3052	4.31022	1	1	Reversible	-1000	1000	-4.723	0.88056
R01580	Pyridoxamine-5'-phosphate:2-oxoglutarate aminotransferase (D-glutamate-forming)	2.6.1.54	All balanced	Pyridoxamine phosphate + 2-Oxoglutarate <=> Pyridoxal phosphate + D-Glutamate	C00647 + C00026 <=> C00018 + C00217	C8H13N2O5P + C5H6O5 <=> C8H10NO6P + C5H9NO4	FALSE	-0.694353	2.87394	0	-57.7713	56.3826	1	1	Reversible	-1000	1000	-2.55	0.426032
R01582	D-Phenylalanine:2-oxoglutarate aminotransferase	2.6.1.21	All balanced	D-Phenylalanine + 2-Oxoglutarate <=> Phenylpyruvate + D-Glutamate	C02265 + C00026 <=> C00166 + C00217	C9H11NO2 + C5H6O5 <=> C9H8O3 + C5H9NO4	FALSE	8.84774	4.95535	0	-48.2292	65.9247	1	1	Reversible	-1000	1000	0	2
R01583	D-glutamate hydro-lyase (cyclizing; 5-oxo-D-proline-forming)	4.2.1.48	All balanced	D-Glutamate <=> 5-Oxo-D-proline + H2O	C00217 <=> C02237 + C00001	C5H9NO4 <=> C5H7NO3 + H2O	FALSE	-8.36749	1.32382	0	-36.906	20.171	1	1	Reversible	-1000	1000	-2.677	1.06539
R01584	N-methyl-L-alanine:NADP+ oxidoreductase (demethylating, deaminating)	1.4.1.17	All balanced	N-Methyl-L-alanine + H2O + NADP+ <=> Pyruvate + Methylamine + NADPH + H+	C02721 + C00001 + C00006 <=> C00022 + C00218 + C00005 + C00080	C4H9NO2 + H2O + C21H29N7O17P3 <=> C3H4O3 + CH5N + C21H30N7O17P3 + H	FALSE	43.0988	4.8338	0	-48.2242	94.4681	1	1	Reversible	-1000	1000	9.557	1.58279
R01585	L-Glutamate:methylamine ligase (ADP-forming)	6.3.4.12	All balanced	ATP + L-Glutamate + Methylamine <=> ADP + Orthophosphate + N5-Methyl-L-glutamine	C00002 + C00025 + C00218 <=> C00008 + C00009 + C03153	C10H16N5O13P3 + C5H9NO4 + CH5N <=> C10H15N5O10P2 + H3PO4 + C6H12N2O3	FALSE	-28.6331	4.1293	0	-114.249	56.9822	1	1	Reversible	-1000	1000	-6.704	0.97868
R01586	L-glutamate:methylamine 1,3-dicarboxypropyltransferase (N-methyl-L-glutamate-forming)	2.1.1.21	All balanced	Methylamine + L-Glutamate <=> Ammonia + N-Methyl-L-glutamate	C00218 + C00025 <=> C00014 + C01046	CH5N + C5H9NO4 <=> NH3 + C6H11NO4	FALSE	0.341049	4.89736	0	-56.7359	57.418	1	1	Reversible	-1000	1000	-0.87	1.16632
R01587	N-Methyl-2-oxoglutaramate methylamidohydrolase	3.5.1.36	All balanced	N-Methyl-2-oxoglutaramate + H2O <=> Methylamine + 2-Oxoglutarate	C03623 + C00001 <=> C00218 + C00026	C6H9NO4 + H2O <=> CH5N + C5H6O5	FALSE	8.70976	3.84449	0	-54.0749	31.5405	1	1	Reversible	-1000	1000	-0.113	0.971046
R01589	Methylguanidine amidinohydrolase	3.5.3.16	All balanced	Methylguanidine + H2O <=> Methylamine + Urea	C02294 + C00001 <=> C00218 + C00086	C2H7N3 + H2O <=> CH5N + CH4N2O	FALSE	-50.8974	6.47637	0	-113.682	-28.0666	0	0	Irreversible forward	0	1000	-3.553	1.74952
R01590	Arachidonate:oxygen oxidoreductase	1.14.99.1	All balanced	Arachidonate + 2 Oxygen <=> Prostaglandin G2	C00219 + 2 C00007 <=> C05956	C20H32O2 + 2 O2 <=> C20H32O6	FALSE	0.00637723	0	1	0	0	1	1	Reversible	-1000	1000	Not calculated	Not calculated	Involves groups with unknown energies
R01593	arachidonate:oxygen 15-oxidoreductase	1.13.11.33	All balanced	Arachidonate + Oxygen <=> 15(S)-HPETE	C00219 + C00007 <=> C05966	C20H32O2 + O2 <=> C20H32O4	FALSE	-0.000129251	0	1	0	0	1	1	Reversible	-1000	1000	-69.9797	0.799387
R01594	Arachidonate:oxygen 8-oxidoreductase	1.13.11.40	All balanced	Arachidonate + Oxygen <=> 8(R)-HPETE	C00219 + C00007 <=> C04822	C20H32O2 + O2 <=> C20H32O4	FALSE	0.00612992	0	1	0	0	1	1	Reversible	-1000	1000	-69.9797	0.799387
R01595	Arachidonate:oxygen 5-oxidoreductase	1.13.11.34	All balanced	Arachidonate + Oxygen <=> 5(S)-HPETE	C00219 + C00007 <=> C05356	C20H32O2 + O2 <=> C20H32O4	FALSE	0.00612992	0	1	0	0	1	1	Reversible	-1000	1000	-69.9797	0.799387
R01596	arachidonate:oxygen 12-oxidoreductase	1.13.11.31	All balanced	Arachidonate + Oxygen <=> 12(S)-HPETE	C00219 + C00007 <=> C05965	C20H32O2 + O2 <=> C20H32O4	FALSE	-0.00186833	0	1	0	0	1	1	Reversible	-1000	1000	-69.9797	0.799387
R01598	Arachidonate:CoA ligase (AMP-forming)	6.2.1.15	All balanced	ATP + Arachidonate + CoA <=> AMP + Diphosphate + Arachidonyl-CoA	C00002 + C00219 + C00010 <=> C00020 + C00013 + C02249	C10H16N5O13P3 + C20H32O2 + C21H36N7O16P3S <=> C10H14N5O7P + H4P2O7 + C41H66N7O17P3S	FALSE	-9.77225	2.02136	0	-95.3876	75.8431	1	1	Reversible	-1000	1000	-2.486	1.23168
R01600	ATP:beta-D-glucose 6-phosphotransferase	2.7.1.1;2.7.1.2	All balanced	ATP + beta-D-Glucose <=> ADP + beta-D-Glucose 6-phosphate	C00002 + C00221 <=> C00008 + C01172	C10H16N5O13P3 + C6H12O6 <=> C10H15N5O10P2 + C6H13O9P	FALSE	-12.8428	1.92018	0	-69.9197	44.2341	1	0	Irreversible forward	0	1000	-4.5	0.23673
R01602	D-glucose 1-epimerase	5.1.3.3	All balanced	alpha-D-Glucose <=> beta-D-Glucose	C00267 <=> C00221	C6H12O6 <=> C6H12O6	FALSE	0	0	1	0	0	1	1	Reversible	-1000	1000	0	2
R01604	3-Oxopropanoate:NAD+ oxidoreductase	1.2.1.15	All balanced	3-Oxopropanoate + NAD+ + H2O <=> Malonate + NADH + H+	C00222 + C00003 + C00001 <=> C00383 + C00004 + C00080	C3H4O3 + C21H28N7O14P2 + H2O <=> C3H4O4 + C21H29N7O14P2 + H	FALSE	-28.186	4.517	0	-85.2629	28.8909	1	1	Reversible	-1000	1000	-9.803	1.17612
R01607	3-Oxopropanoate:NADP+ oxidoreductase	1.2.1.15	All balanced	3-Oxopropanoate + NADP+ + H2O <=> Malonate + NADPH + H+	C00222 + C00006 + C00001 <=> C00383 + C00005 + C00080	C3H4O3 + C21H29N7O17P3 + H2O <=> C3H4O4 + C21H30N7O17P3 + H	FALSE	-27.2065	4.51499	0	-84.2834	29.8704	1	1	Reversible	-1000	1000	-9.803	1.17612
R01608	3-hydroxypropanoate:NAD+ oxidoreductase	1.1.1.59	All balanced	3-Hydroxypropanoate + NAD+ <=> 3-Oxopropanoate + NADH + H+	C01013 + C00003 <=> C00222 + C00004 + C00080	C3H6O3 + C21H28N7O14P2 <=> C3H4O3 + C21H29N7O14P2 + H	FALSE	23.8389	2.96014	0	-33.238	80.9158	1	1	Reversible	-1000	1000	5.22	1.06983
R01609	3-aci-Nitropropanoate:oxygen oxidoreductase	1.7.3.5	All balanced	3-Oxopropanoate + Nitrite + Hydrogen peroxide <=> 3-aci-Nitropropanoate + Oxygen + H2O	C00222 + C00088 + C00027 <=> C03071 + C00007 + C00001	C3H4O3 + HNO2 + H2O2 <=> C3H5NO4 + O2 + H2O	FALSE	-0.000536041	0	1	0	0	1	1	Reversible	-1000	1000	Not calculated	Not calculated	Involves compounds with unlabeled atoms
R01611	3-Oxopropanoate hydro-lyase	4.2.1.27	All balanced	3-Oxopropanoate <=> Propynoate + H2O	C00222 <=> C00804 + C00001	C3H4O3 <=> C3H2O2 + H2O	FALSE	-123.502	100000	1	0	0	1	1	Reversible	-1000	1000	74.393	5.30421
R01613	Malonyl-CoA:4-Coumaroyl-CoA malonyltransferase(cyclizing)	2.3.1.74	All balanced	p-Coumaroyl-CoA + 3 Malonyl-CoA <=> Naringenin chalcone + 4 CoA + 3 CO2	C00223 + 3 C00083 <=> C06561 + 4 C00010 + 3 C00011	C30H42N7O18P3S + 3 C24H38N7O19P3S <=> C15H12O5 + 4 C21H36N7O16P3S + 3 CO2	FALSE	32.9864	100000	1	0	0	1	1	Reversible	-1000	1000	0.204	4.81404
R01614	Malonyl-CoA:4-coumaroyl-CoA malonyltransferase (cyclizing)	2.3.1.95	All balanced	3 Malonyl-CoA + p-Coumaroyl-CoA <=> 4 CoA + Resveratrol + 4 CO2	3 C00083 + C00223 <=> 4 C00010 + C03582 + 4 C00011	3 C24H38N7O19P3S + C30H42N7O18P3S <=> 4 C21H36N7O16P3S + C14H12O3 + 4 CO2	FALSE	-170.649	13.6001	0	-456.033	-85.0335	0	0	Irreversible forward	0	1000	-25.896	4.96618
R01615	4-Hydroxycinnamyl aldehyde:NADP+ oxidoreductase (CoA-hydroxycinnamoylating)	1.2.1.44	All balanced	4-Hydroxycinnamyl aldehyde + CoA + NADP+ <=> p-Coumaroyl-CoA + NADPH + H+	C05608 + C00010 + C00006 <=> C00223 + C00005 + C00080	C9H8O2 + C21H36N7O16P3S + C21H29N7O17P3 <=> C30H42N7O18P3S + C21H30N7O17P3 + H	FALSE	-11.0564	1.40443	0	-62.4256	80.2667	1	1	Reversible	-1000	1000	-4.046	1.52188
R01616	4-Coumarate:CoA ligase (AMP-forming)	6.2.1.12	All balanced	ATP + 4-Coumarate + CoA <=> AMP + Diphosphate + p-Coumaroyl-CoA	C00002 + C00811 + C00010 <=> C00020 + C00013 + C00223	C10H16N5O13P3 + C9H8O3 + C21H36N7O16P3S <=> C10H14N5O7P + H4P2O7 + C30H42N7O18P3S	FALSE	-9.50771	1.46709	0	-95.1231	76.1077	1	1	Reversible	-1000	1000	-2.486	1.23168
R01617	4-Coumaroyl-CoA:agmatine N4-coumaroyltransferase	2.3.1.64	All balanced	p-Coumaroyl-CoA + Agmatine <=> p-Coumaroylagmatine + CoA	C00223 + C00179 <=> C04498 + C00010	C30H42N7O18P3S + C5H14N4 <=> C14H20N4O2 + C21H36N7O16P3S	FALSE	-26.4136	1.86243	0	-83.4905	30.6633	1	1	Reversible	-1000	1000	-5.294	1.25997
R01618	APS:ATP adenylyltransferase	2.7.7.53	All balanced	Adenylyl sulfate + ATP <=> Sulfate + P1,P4-Bis(5'-adenosyl)tetraphosphate	C00224 + C00002 <=> C00059 + C01260	C10H14N5O10PS + C10H16N5O13P3 <=> H2SO4 + C20H28N10O19P4	FALSE	-48.5734	9.37216	0	-105.65	8.50356	1	1	Reversible	-1000	1000	-11.5	0.976898
R01619	Adenylyl-sulfate:ammonia adenylyltransferase	2.7.7.51	All balanced	Adenylyl sulfate + Ammonia <=> Adenosine 5'-phosphoramidate + Sulfate	C00224 + C00014 <=> C03851 + C00059	C10H14N5O10PS + NH3 <=> C10H15N6O6P + H2SO4	FALSE	-81.0652	0	1	0	0	1	1	Reversible	-1000	1000	-20.02	1.04727
R01620	acetyl-phosphate:L-lysine N6-acetyltransferase	2.3.1.32	All balanced	Acetyl phosphate + L-Lysine <=> Orthophosphate + N6-Acetyl-L-lysine	C00227 + C00047 <=> C00009 + C02727	C2H5O5P + C6H14N2O2 <=> H3PO4 + C8H16N2O3	FALSE	-34.3854	2.20676	0	-91.4623	22.6915	1	0	Irreversible forward	0	1000	-8.984	0.874223
R01621	D-xylulose 5-phosphate D-glyceraldehyde-3-phosphate-lyase (adding phosphate; acetyl-phosphate-forming)	4.1.2.9	All balanced	D-Xylulose 5-phosphate + Orthophosphate <=> Acetyl phosphate + D-Glyceraldehyde 3-phosphate + H2O	C00231 + C00009 <=> C00227 + C00118 + C00001	C5H11O8P + H3PO4 <=> C2H5O5P + C3H7O6P + H2O	FALSE	-59.8533	1.59124	0	-116.93	-2.77641	0	0	Irreversible forward	0	1000	-12.533	0.850247
R01627	3-dehydroshikimate hydro-lyase	4.2.1.118	All balanced	3-Dehydroshikimate <=> 3,4-Dihydroxybenzoate + H2O	C02637 <=> C00230 + C00001	C7H8O5 <=> C7H6O4 + H2O	FALSE	-134.659	5.89871	0	-163.197	-106.12	0	0	Irreversible forward	0	1000	-22.417	1.38585
R01628	3-hydroxybenzoate,NADPH:oxygen oxidoreductase (4-hydroxylating)	1.14.13.23	All balanced	3-Hydroxybenzoate + Oxygen + NADPH + H+ <=> 3,4-Dihydroxybenzoate + NADP+ + H2O	C00587 + C00007 + C00005 + C00080 <=> C00230 + C00006 + C00001	C7H6O3 + O2 + C21H30N7O17P3 + H <=> C7H6O4 + C21H29N7O17P3 + H2O	FALSE	-442.307	3.56608	0	-493.676	-350.984	0	0	Irreversible forward	0	1000	-95.8267	1.31456
R01629	protocatechuate,NADH:oxygen oxidoreductase (1-hydroxylating, decarboxylating)	1.13.11.-;1.14.13.64	All balanced	3,4-Dihydroxybenzoate + Oxygen + NADH + H+ <=> Benzene-1,2,4-triol + CO2 + NAD+ + H2O	C00230 + C00007 + C00004 + C00080 <=> C02814 + C00011 + C00003 + C00001	C7H6O4 + O2 + C21H29N7O14P2 + H <=> C6H6O3 + CO2 + C21H28N7O14P2 + H2O	FALSE	-452.32	4.78773	0	-537.935	-366.704	0	0	Irreversible forward	0	1000	-95.9267	1.38919
R01630	protocatechuate,NADPH:oxygen oxidoreductase (1-hydroxylating, decarboxylating)	1.13.11.-;1.14.13.64	All balanced	3,4-Dihydroxybenzoate + Oxygen + NADPH + H+ <=> Benzene-1,2,4-triol + CO2 + NADP+ + H2O	C00230 + C00007 + C00005 + C00080 <=> C02814 + C00011 + C00006 + C00001	C7H6O4 + O2 + C21H30N7O17P3 + H <=> C6H6O3 + CO2 + C21H29N7O17P3 + H2O	FALSE	-453.299	4.79257	0	-538.915	-367.684	0	0	Irreversible forward	0	1000	-95.9267	1.38919
R01631	Protocatechuate:oxygen 3,4-oxidoreductase (decyclizing)	1.13.11.3	All balanced	3,4-Dihydroxybenzoate + Oxygen <=> 3-Carboxy-cis,cis-muconate	C00230 + C00007 <=> C01163	C7H6O4 + O2 <=> C7H6O6	FALSE	-313.174	5.36653	0	-336.005	-250.389	0	0	Irreversible forward	0	1000	-95.6397	1.58564
R01632	protocatechuate:oxygen 4,5-oxidoreductase (decyclizing)	1.13.11.8	All balanced	3,4-Dihydroxybenzoate + Oxygen <=> 4-Carboxy-2-hydroxymuconate semialdehyde	C00230 + C00007 <=> C04484	C7H6O4 + O2 <=> C7H6O6	FALSE	-253.801	5.31976	0	-276.632	-191.016	0	0	Irreversible forward	0	1000	-72.0097	1.62156
R01633	(3S,4R)-3,4-dihydroxycyclohexa-1,5-diene-1,4-dicarboxylate:NAD+ oxidoreductase	1.3.1.53	All balanced	(3S,4R)-3,4-Dihydroxycyclohexa-1,5-diene-1,4-dicarboxylate + NAD+ <=> 3,4-Dihydroxybenzoate + CO2 + NADH + H+	C06318 + C00003 <=> C00230 + C00011 + C00004 + C00080	C8H8O6 + C21H28N7O14P2 <=> C7H6O4 + CO2 + C21H29N7O14P2 + H	FALSE	-35.5361	6.90184	0	-126.859	15.8331	1	1	Reversible	-1000	1000	-12.52	2.05839
R01634	3,4-dihydroxyphthalate carboxy-lyase (3,4-dihydroxybenzoate-forming)	4.1.1.69	All balanced	3,4-Dihydroxyphthalate <=> 3,4-Dihydroxybenzoate + CO2	C03223 <=> C00230 + C00011	C8H6O6 <=> C7H6O4 + CO2	FALSE	-9.78065	3.32982	0	-72.5653	13.0501	1	1	Reversible	-1000	1000	-0.1	0.661856
R01635	4,5-Dihydroxyphthalate carboxy-lyase (3,4-dihydroxybenzoate-forming)	4.1.1.55	All balanced	4,5-Dihydroxyphthalate <=> 3,4-Dihydroxybenzoate + CO2	C03233 <=> C00230 + C00011	C8H6O6 <=> C7H6O4 + CO2	FALSE	-9.75142	3.32982	0	-72.536	13.0793	1	1	Reversible	-1000	1000	-0.1	0.661856
R01636	4-sulfobenzoate,NADH:oxygen oxidoreductase (3,4-hydroxylating, sulfite-forming)	1.14.12.8	All balanced	4-Sulfobenzoate + Oxygen + NADH + H+ <=> 3,4-Dihydroxybenzoate + Sulfite + NAD+	C02236 + C00007 + C00004 + C00080 <=> C00230 + C00094 + C00003	C7H6O5S + O2 + C21H29N7O14P2 + H <=> C7H6O4 + H2SO3 + C21H28N7O14P2	FALSE	-174.493	70710.8	1	0	0	1	1	Reversible	-1000	1000	-83.0372	1.52295
R01639	ATP:D-xylulose 5-phosphotransferase	2.7.1.17	All balanced	ATP + D-Xylulose <=> ADP + D-Xylulose 5-phosphate	C00002 + C00310 <=> C00008 + C00231	C10H16N5O13P3 + C5H10O5 <=> C10H15N5O10P2 + C5H11O8P	FALSE	-23.2389	2.04539	0	-80.3159	33.838	1	0	Irreversible forward	0	1000	-4.55	1.19475
R01641	sedoheptulose-7-phosphate:D-glyceraldehyde-3-phosphate glycolaldehyde transferase	2.2.1.1	All balanced	Sedoheptulose 7-phosphate + D-Glyceraldehyde 3-phosphate <=> D-Ribose 5-phosphate + D-Xylulose 5-phosphate	C05382 + C00118 <=> C00117 + C00231	C7H15O10P + C3H7O6P <=> C5H11O8P + C5H11O8P	FALSE	3.79972	1.93986	0	-53.2772	60.8766	1	1	Reversible	-1000	1000	-2.08	1.34077
R01644	4-hydroxybutanoate:NAD+ oxidoreductase	1.1.1.61	All balanced	4-Hydroxybutanoic acid + NAD+ <=> Succinate semialdehyde + NADH + H+	C00989 + C00003 <=> C00232 + C00004 + C00080	C4H8O3 + C21H28N7O14P2 <=> C4H6O3 + C21H29N7O14P2 + H	FALSE	0.188775	1.71278	0	-56.8881	57.2657	1	1	Reversible	-1000	1000	5.22	1.06983
R01645	4-hydroxy-2-oxo-heptandioate succinate-semialdehyde-lyase (pyruvate-forming)	4.1.2.52	All balanced	4-Hydroxy-2-oxo-heptanedioate <=> Succinate semialdehyde + Pyruvate	C05601 <=> C00232 + C00022	C7H10O6 <=> C4H6O3 + C3H4O3	FALSE	6.37745	1.87144	0	-56.4072	29.2082	1	1	Reversible	-1000	1000	0.75	0.292867
R01647	2,4-dihydroxyhept-2-enedioate succinate-semialdehyde-lyase (pyruvate-forming)	4.1.2.52	All balanced	Succinate semialdehyde + Pyruvate <=> 2,4-Dihydroxyhept-2-enedioate	C00232 + C00022 <=> C06201	C4H6O3 + C3H4O3 <=> C7H10O6	FALSE	-6.37829	1.87144	0	-29.2091	56.4063	1	1	Reversible	-1000	1000	9.02	0.680426
R01648	4-aminobutanoate:2-oxoglutarate aminotransferase	2.6.1.19	All balanced	4-Aminobutanoate + 2-Oxoglutarate <=> Succinate semialdehyde + L-Glutamate	C00334 + C00026 <=> C00232 + C00025	C4H9NO2 + C5H6O5 <=> C4H6O3 + C5H9NO4	FALSE	6.10463	1.48007	0	-50.9723	63.1815	1	1	Reversible	-1000	1000	-1	0.351998
R01649	2-(acetamidomethylene)succinate amidohydrolase (deaminating, decarboxylating)	3.5.1.29	All balanced	2-(Acetamidomethylene)succinate + 2 H2O <=> Acetate + Succinate semialdehyde + Ammonia + CO2	C01215 + 2 C00001 <=> C00033 + C00232 + C00014 + C00011	C7H9NO5 + 2 H2O <=> C2H4O2 + C4H6O3 + NH3 + CO2	FALSE	-54.1922	4.26343	0	-185.469	-42.7768	0	0	Irreversible forward	0	1000	-13.396	1.5808
R01650	R01650	null	All balanced	Succinate semialdehyde + Hydrogen cyanide + Ammonia <=> gamma-Amino-gamma-cyanobutanoate + H2O	C00232 + C01326 + C00014 <=> C05715 + C00001	C4H6O3 + CHN + NH3 <=> C5H8N2O2 + H2O	FALSE	-102.345	70710.8	1	0	0	1	1	Reversible	-1000	1000	-28.827	5.33946
R01651	4-methyl-2-oxopentanoate:NAD+ oxidoreductase (CoA-mehtylpropanoylating)	1.2.1.25	All balanced	4-Methyl-2-oxopentanoate + CoA + NAD+ <=> 3-Methylbutanoyl-CoA + CO2 + NADH + H+	C00233 + C00010 + C00003 <=> C02939 + C00011 + C00004 + C00080	C6H10O3 + C21H36N7O16P3S + C21H28N7O14P2 <=> C26H44N7O17P3S + CO2 + C21H29N7O14P2 + H	FALSE	-23.8444	4.16639	0	-109.46	61.771	1	1	Reversible	-1000	1000	-8.136	1.5977
R01652	R01652	1.1.1.85	All balanced	4-Methyl-2-oxopentanoate + CO2 <=> (2S)-2-Isopropyl-3-oxosuccinate	C00233 + C00011 <=> C04236	C6H10O3 + CO2 <=> C7H10O5	FALSE	19.4152	4.3451	0	-3.41561	82.1998	1	1	Reversible	-1000	1000	3.09	0.5417
R01654	10-Formyltetrahydrofolate:L-glutamate ligase (ADP-forming)	6.3.2.12;6.3.2.17	All balanced	ATP + 10-Formyltetrahydrofolate + L-Glutamate <=> ADP + Orthophosphate + (6R)-10-Formyltetrahydropteroyldiglutamate	C00002 + C00234 + C00025 <=> C00008 + C00009 + C05928	C10H16N5O13P3 + C20H23N7O7 + C5H9NO4 <=> C10H15N5O10P2 + H3PO4 + C25H30N8O10	FALSE	-33.7899	3.74358	0	-119.405	51.8255	1	1	Reversible	-1000	1000	-6.354	0.856942
R01655	5,10-Methenyltetrahydrofolate 5-hydrolase (decyclizing)	3.5.4.9	All balanced	5,10-Methenyltetrahydrofolate + H2O <=> 10-Formyltetrahydrofolate + H+	C00445 + C00001 <=> C00234 + C00080	C20H22N7O6 + H2O <=> C20H23N7O7 + H	FALSE	-5.00068	0.924357	0	-33.5391	23.5378	1	1	Reversible	-1000	1000	-0.613	2.18684
R01657	Dimethylallyl-diphosphate:L-tryptophan dimethylallyltransferase	2.5.1.34	All balanced	Dimethylallyl diphosphate + L-Tryptophan <=> Diphosphate + 4-(3-Methylbut-2-enyl)-L-tryptophan	C00235 + C00078 <=> C00013 + C04290	C5H12O7P2 + C11H12N2O2 <=> H4P2O7 + C16H20N2O2	FALSE	-85.3107	5.8893	0	-142.388	-28.2338	0	0	Irreversible forward	0	1000	-16.91	0.638982
R01658	Dimethylallyl-diphosphate:isopentenyl-diphosphate dimethylallyltranstransferase	2.5.1.1	All balanced	Dimethylallyl diphosphate + Isopentenyl diphosphate <=> Diphosphate + Geranyl diphosphate	C00235 + C00129 <=> C00013 + C00341	C5H12O7P2 + C5H12O7P2 <=> H4P2O7 + C10H20O7P2	FALSE	-71.1847	2.75864	0	-128.262	-14.1077	0	0	Irreversible forward	0	1000	-13	0.667887
R01659	Dimethylallyl-diphosphate:isopentenyl-diphosphate dimethylallylcistransferase	2.5.1.28	All balanced	Dimethylallyl diphosphate + Isopentenyl diphosphate <=> Diphosphate + Neryl diphosphate	C00235 + C00129 <=> C00013 + C02569	C5H12O7P2 + C5H12O7P2 <=> H4P2O7 + C10H20O7P2	FALSE	-71.1847	2.75864	0	-128.262	-14.1077	0	0	Irreversible forward	0	1000	-13	0.667887
R01660	3-phospho-D-glyceroyl-phosphate:alpha-D-glucose-1-phosphate 6-phosphotransferase	2.7.1.106	All balanced	3-Phospho-D-glyceroyl phosphate + D-Glucose 1-phosphate <=> 3-Phospho-D-glycerate + alpha-D-Glucose 1,6-bisphosphate	C00236 + C00103 <=> C00197 + C01231	C3H8O10P2 + C6H13O9P <=> C3H7O7P + C6H14O12P2	FALSE	-34.4319	3.15088	0	-91.5088	22.645	1	1	Reversible	-1000	1000	-7.13	0.332564
R01662	3-phospho-D-glycerate 1,2-phosphomutase	5.4.2.4	All balanced	3-Phospho-D-glyceroyl phosphate <=> 2,3-Bisphospho-D-glycerate	C00236 <=> C01159	C3H8O10P2 <=> C3H8O10P2	FALSE	-36.3066	2.36599	0	-64.8451	-7.76817	0	0	Irreversible forward	0	1000	-7.13	0.332564
R01663	dCMP aminohydrolase	3.5.4.12	All balanced	CMP + H2O <=> dUMP + Ammonia	C00239 + C00001 <=> C00365 + C00014	C9H14N3O7P + H2O <=> C9H13N2O8P + NH3	FALSE	-24.9082	2.49304	0	-87.6928	-2.07745	0	0	Irreversible forward	0	1000	-5.143	1.45906
R01664	2'-deoxycytidine 5'-monophosphate phosphohydrolase	3.1.3.5;3.1.3.89	All balanced	CMP + H2O <=> Deoxycytidine + Orthophosphate	C00239 + C00001 <=> C00881 + C00009	C9H14N3O7P + H2O <=> C9H13N3O4 + H3PO4	FALSE	-15.965	2.33272	0	-78.7496	6.86576	1	1	Reversible	-1000	1000	-2.317	0.735634
R01665	ATP:dCMP phosphotransferase	2.7.4.14;2.7.4.25	All balanced	ATP + dCMP <=> ADP + dCDP	C00002 + C00239 <=> C00008 + C00705	C10H16N5O13P3 + C9H14N3O7P <=> C10H15N5O10P2 + C9H15N3O10P2	FALSE	-3.15063	2.96014	0	-60.2275	53.9263	1	1	Reversible	-1000	1000	0	2
R01666	ATP:deoxycitidine 5'-phosphotransferase	2.7.1.74	All balanced	ATP + Deoxycytidine <=> ADP + dCMP	C00002 + C00881 <=> C00008 + C00239	C10H16N5O13P3 + C9H13N3O4 <=> C10H15N5O10P2 + C9H14N3O7P	FALSE	-10.4325	2.33758	0	-67.5094	46.6444	1	1	Reversible	-1000	1000	-4.5	0.23673
R01667	dCDP nucleotidohydrolase	3.6.1.12	All balanced	CDP + H2O <=> dCMP + Orthophosphate	C00705 + C00001 <=> C00239 + C00009	C9H15N3O10P2 + H2O <=> C9H14N3O7P + H3PO4	FALSE	-23.2469	2.97611	0	-86.0315	-0.416122	0	0	Irreversible forward	0	1000	-6.817	0.717554
R01668	dCTP nucleotidohydrolase; deoxycytidine 5'-triphosphate diphosphohydrolase	3.6.1.12;3.6.1.65	All balanced	CTP + H2O <=> dCMP + Diphosphate	C00458 + C00001 <=> C00239 + C00013	C9H16N3O13P3 + H2O <=> C9H14N3O7P + H4P2O7	FALSE	-38.1991	2.42069	0	-100.984	-15.3683	0	0	Irreversible forward	0	1000	-8.243	0.748021
R01669	5,10-methylenetetrahydrofolate:deoxycytidylate 5-hydroxymethyltransferase	2.1.2.8	All balanced	5,10-Methylenetetrahydrofolate + H2O + dCMP <=> Tetrahydrofolate + 5-Hydroxymethyldeoxycytidylate	C00143 + C00001 + C00239 <=> C00101 + C03997	C20H23N7O6 + H2O + C9H14N3O7P <=> C19H23N7O6 + C10H16N3O8P	FALSE	-8.49752	2.50449	0	-65.5744	48.5794	1	1	Reversible	-1000	1000	-0.273	1.88416
R01670	5,10-Methylenetetrahydrofolate:dCMP C-methyltransferase	2.1.1.54	All balanced	5,10-Methylenetetrahydrofolate + dCMP <=> Dihydrofolate + Deoxy-5-methylcytidylate	C00143 + C00239 <=> C00415 + C03495	C20H23N7O6 + C9H14N3O7P <=> C19H21N7O6 + C10H16N3O7P	FALSE	-46.8483	2.9307	0	-103.925	10.2286	1	1	Reversible	-1000	1000	-15.88	1.91405
R01676	Guanine aminohydrolase	3.5.4.3	All balanced	Guanine + H2O <=> Xanthine + Ammonia	C00242 + C00001 <=> C00385 + C00014	C5H5N5O + H2O <=> C5H4N4O2 + NH3	FALSE	-8.91345	100000	1	0	0	1	1	Reversible	-1000	1000	-8.883	1.24787
R01677	Guanosine ribohydrolase	3.2.2.1;3.2.2.8	All balanced	Guanosine + H2O <=> Guanine + D-Ribose	C00387 + C00001 <=> C00242 + C00121	C10H13N5O5 + H2O <=> C5H5N5O + C5H10O5	FALSE	-1.78938	2.73838	0	-64.574	21.0414	1	1	Reversible	-1000	1000	-0.733	0.964152
R01678	Lactose galactohydrolase	3.2.1.23;3.2.1.108	All balanced	Lactose + H2O <=> alpha-D-Glucose + D-Galactose	C00243 + C00001 <=> C00267 + C00124	C12H22O11 + H2O <=> C6H12O6 + C6H12O6	FALSE	-10.1954	1.64727	0	-72.98	12.6353	1	1	Reversible	-1000	1000	-3.113	0.692797
R01681	hypotaurine:NAD+ oxidoreductase	1.8.1.3	All balanced	Hypotaurine + NAD+ + H2O <=> Taurine + NADH + H+	C00519 + C00003 + C00001 <=> C00245 + C00004 + C00080	C2H7NO2S + C21H28N7O14P2 + H2O <=> C2H7NO3S + C21H29N7O14P2 + H	FALSE	-531.603	122475	1	0	0	1	1	Reversible	-1000	1000	Not calculated	Not calculated	Involves groups with unknown energies
R01682	3-Sulfo-L-alanine carboxy-lyase (taurine-forming)	4.1.1.15;4.1.1.29	All balanced	L-Cysteate <=> Taurine + CO2	C00506 <=> C00245 + C00011	C3H7NO5S <=> C2H7NO3S + CO2	FALSE	-19.7831	3.10548	0	-82.5677	3.04771	1	1	Reversible	-1000	1000	-3.09	0.5417
R01683	tauropine:NAD+ oxidoreductase (taurine-forming)	1.5.1.23	All balanced	Tauropine + NAD+ + H2O <=> Taurine + Pyruvate + NADH + H+	C01616 + C00003 + C00001 <=> C00245 + C00022 + C00004 + C00080	C5H11NO5S + C21H28N7O14P2 + H2O <=> C2H7NO3S + C3H4O3 + C21H29N7O14P2 + H	FALSE	36.5578	3.76564	0	-54.7652	87.9271	1	1	Reversible	-1000	1000	9.207	1.51055
R01684	taurine:2-oxoglutarate aminotransferase	2.6.1.55	All balanced	Taurine + 2-Oxoglutarate <=> Sulfoacetaldehyde + L-Glutamate	C00245 + C00026 <=> C00593 + C00025	C2H7NO3S + C5H6O5 <=> C2H4O4S + C5H9NO4	FALSE	-0.196292	1.90033	0	-57.2732	56.8806	1	1	Reversible	-1000	1000	-1	0.351998
R01686	L-arginine:taurine amidinotransferase	2.1.4.1	All balanced	Taurine + L-Arginine <=> Taurocyamine + L-Ornithine	C00245 + C00062 <=> C01959 + C00077	C2H7NO3S + C6H14N4O2 <=> C3H9N3O3S + C5H12N2O2	FALSE	37.2576	7.46626	0	-19.8193	94.3345	1	1	Reversible	-1000	1000	Not calculated	Not calculated	Atoms imbalanced|H imbalanced
R01688	ATP:butanoate 1-phosphotransferase	2.7.2.7	All balanced	ATP + Butanoic acid <=> ADP + Butanoylphosphate	C00002 + C00246 <=> C00008 + C02527	C10H16N5O13P3 + C4H8O2 <=> C10H15N5O10P2 + C4H9O5P	FALSE	28.8581	3.38831	0	-28.2188	85.9351	1	1	Reversible	-1000	1000	2.63	0.290389
R01689	butanoate:NAD+ delta2-oxidoreductase	1.3.1.31	All balanced	Butanoic acid + NAD+ <=> 2-Butenoate + NADH + H+	C00246 + C00003 <=> C01771 + C00004 + C00080	C4H8O2 + C21H28N7O14P2 <=> C4H6O2 + C21H29N7O14P2 + H	FALSE	72.3278	3.26376	0	15.2509	129.405	2	2	Irreversible backward	-1000	0	16.55	1.19027
R01690	5'-butyrylphosphoinosine butyrylhydrolase	3.6.1.20	All balanced	5'-Butyrylphosphoinosine + H2O <=> IMP + Butanoic ac	C06435 + C00001 <=> C00130 + C00246	C14H19N4O9P + H2O <=> C10H13N4O8P + C4H8O2	FALSE	-1220.28	100000	1	0	0	1	1	Reversible	-1000	1000	-6.643	0.693232
R01694	L-Sorbose:NADP+ 5-oxidoreductase	1.1.1.123	All balanced	L-Sorbose + NADP+ <=> 5-Dehydro-D-fructose + NADPH + H+	C00247 + C00006 <=> C00273 + C00005 + C00080	C6H12O6 + C21H29N7O17P3 <=> C6H10O6 + C21H30N7O17P3 + H	FALSE	18.5531	2.7877	0	-38.5238	75.63	1	1	Reversible	-1000	1000	3.95	1.64005
R01695	L-Sorbose:oxygen 5-oxidoreductase	1.1.3.11	All balanced	L-Sorbose + Oxygen <=> 5-Dehydro-D-fructose + Hydrogen peroxide	C00247 + C00007 <=> C00273 + C00027	C6H12O6 + O2 <=> C6H10O6 + H2O2	FALSE	-115.859	5.02669	0	-172.936	-58.7818	0	0	Irreversible forward	0	1000	-27.7597	1.48921
R01698	Dihydrolipoamide:NAD+ oxidoreductase	1.8.1.4	All balanced	Dihydrolipoamide + NAD+ <=> Lipoamide + NADH + H+	C00579 + C00003 <=> C00248 + C00004 + C00080	C8H17NOS2 + C21H28N7O14P2 <=> C8H15NOS2 + C21H29N7O14P2 + H	FALSE	5.23485	0.936079	0	-51.8421	62.3118	1	1	Reversible	-1000	1000	1.548	2.30103
R01703	Hexadecanoate:hydrogen-peroxide oxidoreductase	1.11.1.3	All balanced	Hexadecanoic acid + 2 Hydrogen peroxide <=> Pentadecanal + CO2 + 3 H2O	C00249 + 2 C00027 <=> C01948 + C00011 + 3 C00001	C16H32O2 + 2 H2O2 <=> C15H30O + CO2 + 3 H2O	FALSE	-582.976	9.16122	0	-634.345	-491.653	0	0	Irreversible forward	0	1000	-137.611	1.88333
R01704	Palmitaldehyde:NAD+ oxidoreductase	1.2.1.48	All balanced	Hexadecanal + NAD+ + H2O <=> Hexadecanoic acid + NADH + H+	C00517 + C00003 + C00001 <=> C00249 + C00004 + C00080	C16H32O + C21H28N7O14P2 + H2O <=> C16H32O2 + C21H29N7O14P2 + H	FALSE	-36.412	6.2395	0	-93.4889	20.6649	1	1	Reversible	-1000	1000	-9.803	1.17612
R01707	pyridoxal:NAD+ 4-oxidoreductase	1.1.1.107	All balanced	Pyridoxal + NAD+ <=> 4-Pyridoxolactone + NADH + H+	C00250 + C00003 <=> C00971 + C00004 + C00080	C8H9NO3 + C21H28N7O14P2 <=> C8H7NO3 + C21H29N7O14P2 + H	FALSE	-18.3978	7.19879	0	-75.4747	38.6791	1	1	Reversible	-1000	1000	8.2	2.37626
R01708	Pyridoxine:NADP+ 4-oxidoreductase	1.1.1.65	All balanced	Pyridoxine + NADP+ <=> Pyridoxal + NADPH + H+	C00314 + C00006 <=> C00250 + C00005 + C00080	C8H11NO3 + C21H29N7O17P3 <=> C8H9NO3 + C21H30N7O17P3 + H	FALSE	28.3693	2.09314	0	-28.7076	85.4462	1	1	Reversible	-1000	1000	3.67	1.09642
R01709	pyridoxal:oxygen 4-oxidoreductase	1.2.3.1;1.2.3.8	All balanced	Pyridoxal + Oxygen + H2O <=> 4-Pyridoxate + Hydrogen peroxide	C00250 + C00007 + C00001 <=> C00847 + C00027	C8H9NO3 + O2 + H2O <=> C8H9NO4 + H2O2	FALSE	-171.246	4.52913	0	-228.323	-114.169	0	0	Irreversible forward	0	1000	Not calculated	Not calculated	Charge imbalanced
R01710	Pyridoxamine:oxygen oxidoreductase (deaminating)	1.4.3.5	All balanced	Pyridoxamine + H2O + Oxygen <=> Pyridoxal + Ammonia + Hydrogen peroxide	C00534 + C00001 + C00007 <=> C00250 + C00014 + C00027	C8H12N2O2 + H2O + O2 <=> C8H9NO3 + NH3 + H2O2	FALSE	-95.4467	5.18396	0	-186.77	-44.0775	0	0	Irreversible forward	0	1000	-25.5727	1.06331
R01711	pyridoxine:oxygen oxidoreductase (deaminating)	1.1.3.12;1.4.3.5	All balanced	Pyridoxine + Oxygen <=> Pyridoxal + Hydrogen peroxide	C00314 + C00007 <=> C00250 + C00027	C8H11NO3 + O2 <=> C8H9NO3 + H2O2	FALSE	-106.043	4.71872	0	-163.119	-48.9656	0	0	Irreversible forward	0	1000	-28.0397	0.779795
R01712	pyridoxamine:pyruvate aminotransferase	2.6.1.30	All balanced	Pyridoxamine + Pyruvate <=> Pyridoxal + L-Alanine	C00534 + C00022 <=> C00250 + C00041	C8H12N2O2 + C3H4O3 <=> C8H9NO3 + C3H7NO2	FALSE	0.269537	2.96014	0	-56.8074	57.3465	1	1	Reversible	-1000	1000	-2.55	0.426032
R01713	Pyridoxamine:oxaloacetate aminotransferase	2.6.1.31	All balanced	Pyridoxamine + Oxaloacetate <=> Pyridoxal + L-Aspartate	C00534 + C00036 <=> C00250 + C00049	C8H12N2O2 + C4H4O5 <=> C8H9NO3 + C4H7NO4	FALSE	-2.83848	3.05031	0	-59.9154	54.2384	1	1	Reversible	-1000	1000	-2.55	0.426032
R01714	5-O-(1-Carboxyvinyl)-3-phosphoshikimate phosphate-lyase (chorismate-forming)	4.2.3.5	All balanced	5-O-(1-Carboxyvinyl)-3-phosphoshikimate <=> Chorismate + Orthophosphate	C01269 <=> C00251 + C00009	C10H13O10P <=> C10H10O6 + H3PO4	FALSE	-48.4868	3.64092	0	-111.271	-25.6561	0	0	Irreversible forward	0	1000	-13.424	0.949686
R01715	Chorismate pyruvatemutase	5.4.99.5	All balanced	Chorismate <=> Prephenate	C00251 <=> C00254	C10H10O6 <=> C10H10O6	FALSE	-21.0704	4.55561	0	-49.6089	7.46801	1	1	Reversible	-1000	1000	-16.68	1.15696
R01716	chorismate:L-glutamine aminotransferase	2.6.1.85	All balanced	Chorismate + L-Glutamine <=> 4-Amino-4-deoxychorismate + L-Glutamate	C00251 + C00064 <=> C11355 + C00025	C10H10O6 + C5H10N2O3 <=> C10H11NO5 + C5H9NO4	FALSE	-16.2414	3.08493	0	-73.3183	40.8356	1	1	Reversible	-1000	1000	-7.19	0.574176
R01717	chorismate hydroxymutase	5.4.4.2	All balanced	Chorismate <=> Isochorismate	C00251 <=> C00885	C10H10O6 <=> C10H10O6	FALSE	0.980991	1.70904	0	-27.5575	29.5195	1	1	Reversible	-1000	1000	0	2
R01718	Isomaltose 6-alpha-D-glucanohydrolase	3.2.1.10	All balanced	Isomaltose + H2O <=> alpha-D-Glucose + D-Glucose	C00252 + C00001 <=> C00267 + C00031	C12H22O11 + H2O <=> C6H12O6 + C6H12O6	FALSE	-7.8226	1.51217	0	-70.6072	15.0082	1	1	Reversible	-1000	1000	-3.113	0.692797
R01720	nicotinate:NADP+ 6-oxidoreductase (hydroxylating)	1.17.1.5	All balanced	Nicotinate + NADP+ + H2O <=> 6-Hydroxynicotinate + NADPH + H+	C00253 + C00006 + C00001 <=> C01020 + C00005 + C00080	C6H5NO2 + C21H29N7O17P3 + H2O <=> C6H5NO3 + C21H30N7O17P3 + H	FALSE	30.6903	3.16962	0	-26.3867	87.7672	1	1	Reversible	-1000	1000	14.167	1.32232
R01721	S-Adenosyl-L-methionine:nicotinate N-methyltransferase	2.1.1.7	All balanced	S-Adenosyl-L-methionine + Nicotinate <=> S-Adenosyl-L-homocysteine + N-Methylnicotinate	C00019 + C00253 <=> C00021 + C01004	C15H22N6O5S + C6H5NO2 <=> C14H20N6O5S + C7H7NO2	FALSE	53.8121	100000	1	0	0	1	1	Reversible	-1000	1000	-3.8	2.35135
R01722	UDP-glucose:nicotinate N-glucosyltransferase	2.4.1.196	COPNS balanced. H (1.0)	UDP-glucose + Nicotinate <=> UDP + N-Glucosylnicotinate	C00029 + C00253 <=> C00015 + C03003	C15H24N2O17P2 + C6H5NO2 <=> C9H14N2O12P2 + C12H16NO7	FALSE	-0.836417	3.13584	0	-57.9133	56.2405	1	1	Reversible	-1000	1000	-1.14	0.997944
R01723	R01723	null	All balanced	Nicotinate + Glycine + ATP <=> Nicotinurate + AMP + Diphosphate	C00253 + C00037 + C00002 <=> C05380 + C00020 + C00013	C6H5NO2 + C2H5NO2 + C10H16N5O13P3 <=> C8H8N2O3 + C10H14N5O7P + H4P2O7	FALSE	-23.0647	3.40827	0	-108.68	62.5507	1	1	Reversible	-1000	1000	0.463	0.848213
R01724	5-phospho-alpha-D-ribose 1-diphosphate:nicotinate ligase (ADP, diphosphate-forming)	6.3.4.21	All balanced	Nicotinate D-ribonucleotide + Diphosphate + ADP + Orthophosphate <=> Nicotinate + 5-Phospho-alpha-D-ribose 1-diphosphate + ATP + H2O + H+	C01185 + C00013 + C00008 + C00009 <=> C00253 + C00119 + C00002 + C00001 + C00080	C11H15NO9P + H4P2O7 + C10H15N5O10P2 + H3PO4 <=> C6H5NO2 + C5H13O14P3 + C10H16N5O13P3 + H2O + H	FALSE	28.4666	2.97611	0	-51.4411	148.328	1	2	Irreversible backward	-1000	0	0.07	1.03389
R01728	Prephenate:NAD+ oxidoreductase(decarboxylating)	1.3.1.12	All balanced	Prephenate + NAD+ <=> 3-(4-Hydroxyphenyl)pyruvate + CO2 + NADH + H+	C00254 + C00003 <=> C01179 + C00011 + C00004 + C00080	C10H10O6 + C21H28N7O14P2 <=> C9H8O4 + CO2 + C21H29N7O14P2 + H	FALSE	-13.8837	9.29624	0	-105.207	37.4855	1	1	Reversible	-1000	1000	-16.12	2.0867
R01730	Prephenate:NADP+ oxidoreductase(decarboxylating)	1.3.1.13	All balanced	Prephenate + NADP+ <=> 3-(4-Hydroxyphenyl)pyruvate + CO2 + NADPH + H+	C00254 + C00006 <=> C01179 + C00011 + C00005 + C00080	C10H10O6 + C21H29N7O17P3 <=> C9H8O4 + CO2 + C21H30N7O17P3 + H	FALSE	-12.9042	9.29975	0	-104.227	38.465	1	1	Reversible	-1000	1000	-16.12	2.0867
R01731	L-arogenate:2-oxoglutarate aminotransferase	2.6.1.57;2.6.1.78	All balanced	Oxaloacetate + L-Arogenate <=> L-Aspartate + Prephenate	C00036 + C00826 <=> C00049 + C00254	C4H4O5 + C10H13NO5 <=> C4H7NO4 + C10H10O6	FALSE	-11.5908	1.89374	0	-68.6677	45.4861	1	1	Reversible	-1000	1000	0	2
R01732	Riboflavin hydrolase	3.5.99.1	All balanced	Riboflavin + H2O <=> Ribitol + Lumichrome	C00255 + C00001 <=> C00474 + C01727	C17H20N4O6 + H2O <=> C5H12O5 + C12H10N4O2	FALSE	6.18179	6.20474	0	-56.6028	29.0126	1	1	Reversible	-1000	1000	Not calculated	Not calculated	Involves compounds with unlabeled atoms
R01735	(R)-Lactaldehyde:NAD+ 2-oxidoreductase	1.2.1.23	All balanced	(R)-Lactaldehyde + NAD+ + H2O <=> (R)-Lactate + NADH + H+	C00937 + C00003 + C00001 <=> C00256 + C00004 + C00080	C3H6O2 + C21H28N7O14P2 + H2O <=> C3H6O3 + C21H29N7O14P2 + H	FALSE	-35.5036	2.55684	0	-92.5806	21.5733	1	1	Reversible	-1000	1000	-9.803	1.17612
R01736	(R)-S-Lactoylglutathione hydrolase	3.1.2.6	All balanced	(R)-S-Lactoylglutathione + H2O <=> Glutathione + (R)-Lactate	C03451 + C00001 <=> C00051 + C00256	C13H21N3O8S + H2O <=> C10H17N3O6S + C3H6O3	FALSE	-30.0036	3.07071	0	-92.7882	-7.17282	0	0	Irreversible forward	0	1000	-5.757	1.20727
R01737	ATP:D-Gluconate 6-phosphotransferase	2.7.1.12	All balanced	ATP + D-Gluconic acid <=> ADP + 6-Phospho-D-gluconate	C00002 + C00257 <=> C00008 + C00345	C10H16N5O13P3 + C6H12O7 <=> C10H15N5O10P2 + C6H13O10P	FALSE	-10.1193	3.25394	0	-67.1962	46.9576	1	0	Irreversible forward	0	1000	-4.5	0.23673
R01738	D-Gluconate:NAD+ 5-oxidoreductase	1.1.1.69	All balanced	D-Gluconic acid + NAD+ <=> 5-Dehydro-D-gluconate + NADH + H+	C00257 + C00003 <=> C01062 + C00004 + C00080	C6H12O7 + C21H28N7O14P2 <=> C6H10O7 + C21H29N7O14P2 + H	FALSE	25.3639	3.29961	0	-31.713	82.4408	1	1	Reversible	-1000	1000	3.76	1.07969
R01739	D-gluconate:NADP+ 2-oxidoreductase	1.1.1.215	All balanced	D-Gluconic acid + NADP+ <=> 2-Keto-D-gluconic acid + NADPH + H+	C00257 + C00006 <=> C06473 + C00005 + C00080	C6H12O7 + C21H29N7O17P3 <=> C6H10O7 + C21H30N7O17P3 + H	FALSE	19.2353	0.892516	0	-37.8416	76.3123	1	1	Reversible	-1000	1000	6.22	1.09509
R01740	D-Gluconate:NADP+ 5-oxidoreductase	1.1.1.69	All balanced	D-Gluconic acid + NADP+ <=> 5-Dehydro-D-gluconate + NADPH + H+	C00257 + C00006 <=> C01062 + C00005 + C00080	C6H12O7 + C21H29N7O17P3 <=> C6H10O7 + C21H30N7O17P3 + H	FALSE	26.3434	3.30729	0	-30.7335	83.4203	1	1	Reversible	-1000	1000	3.76	1.07969
R01741	D-Gluconate:(acceptor) 2-oxidoreductase	1.1.99.3	All balanced	D-Gluconic acid + FAD <=> 2-Keto-D-gluconic acid + FADH2	C00257 + C00016 <=> C06473 + C01352	C6H12O7 + C27H33N9O15P2 <=> C6H10O7 + C27H35N9O15P2	FALSE	1.26618	3.14948	0	-55.8107	58.3431	1	1	Reversible	-1000	1000	Not calculated	Not calculated	Involves compounds with unlabeled atoms
R01745	(R)-Glycerate:NAD+ oxidoreductase	1.1.1.60	All balanced	D-Glycerate + NAD+ <=> 2-Hydroxy-3-oxopropanoate + NADH + H+	C00258 + C00003 <=> C01146 + C00004 + C00080	C3H6O4 + C21H28N7O14P2 <=> C3H4O4 + C21H29N7O14P2 + H	FALSE	33.2676	1.70904	0	-23.8093	90.3446	1	1	Reversible	-1000	1000	5.22	1.06983
R01747	(R)-Glycerate:NADP+ oxidoreductase	1.1.1.60	All balanced	D-Glycerate + NADP+ <=> 2-Hydroxy-3-oxopropanoate + NADPH + H+	C00258 + C00006 <=> C01146 + C00005 + C00080	C3H6O4 + C21H29N7O17P3 <=> C3H4O4 + C21H30N7O17P3 + H	FALSE	34.2471	1.74244	0	-22.8298	91.324	1	1	Reversible	-1000	1000	5.22	1.06983
R01748	D-Glycerate-2-phosphate phosphohydrolase	3.1.3.20	All balanced	2-Phospho-D-glycerate + H2O <=> D-Glycerate + Orthophosphate	C00631 + C00001 <=> C00258 + C00009	C3H7O7P + H2O <=> C3H6O4 + H3PO4	FALSE	-19.6562	0.66352	0	-82.4408	3.17455	1	1	Reversible	-1000	1000	-2.317	0.735634
R01749	D-Glycerate:NAD+ oxidoreductase (carboxylating)	1.1.1.92	All balanced	D-Glycerate + NAD+ + CO2 <=> 2-Hydroxy-3-oxosuccinate + NADH + H+	C00258 + C00003 + C00011 <=> C03459 + C00004 + C00080	C3H6O4 + C21H28N7O14P2 + CO2 <=> C4H4O6 + C21H29N7O14P2 + H	FALSE	43.2715	3.8546	0	-8.09774	134.595	1	1	Reversible	-1000	1000	9.31	1.20243
R01750	D-Glycerate:NADP+ oxidoreductase (carboxylating)	1.1.1.92	All balanced	D-Glycerate + NADP+ + CO2 <=> 2-Hydroxy-3-oxosuccinate + NADPH + H+	C00258 + C00006 + C00011 <=> C03459 + C00005 + C00080	C3H6O4 + C21H29N7O17P3 + CO2 <=> C4H4O6 + C21H30N7O17P3 + H	FALSE	44.251	3.85829	0	-7.11826	135.574	1	1	Reversible	-1000	1000	9.31	1.20243
R01751	(R,R)-tartrate carboxy-lyase (D-glycerate-forming)	4.1.1.73	All balanced	(R,R)-Tartaric acid <=> D-Glycerate + CO2	C00898 <=> C00258 + C00011	C4H6O6 <=> C3H6O4 + CO2	FALSE	-14.0985	3.45888	0	-76.8831	8.73225	1	1	Reversible	-1000	1000	-3.09	0.5417
R01752	D-Glyceraldehyde:NAD+ oxidoreductase	1.2.1.3	All balanced	D-Glyceraldehyde + NAD+ + H2O <=> D-Glycerate + NADH + H+	C00577 + C00003 + C00001 <=> C00258 + C00004 + C00080	C3H6O3 + C21H28N7O14P2 + H2O <=> C3H6O4 + C21H29N7O14P2 + H	FALSE	-49.3531	1.57188	0	-106.43	7.72385	1	1	Reversible	-1000	1000	-9.803	1.17612
R01754	ATP:L-arabinose 1-phosphotransferase	2.7.1.46	All balanced	ATP + L-Arabinose <=> ADP + beta-L-Arabinose 1-phosphate	C00002 + C00259 <=> C00008 + C03906	C10H16N5O13P3 + C5H10O5 <=> C10H15N5O10P2 + C5H11O8P	FALSE	-2.58843	1.64727	0	-59.6654	54.4885	1	1	Reversible	-1000	1000	-4.5	0.23673
R01757	L-arabinose:NAD+ 1-oxidoreductase	1.1.1.46;1.1.1.376	All balanced	L-Arabinose + NAD+ <=> L-Arabinono-1,4-lactone + NADH + H+	C00259 + C00003 <=> C01114 + C00004 + C00080	C5H10O5 + C21H28N7O14P2 <=> C5H8O5 + C21H29N7O14P2 + H	FALSE	-7.60053	2.16783	0	-64.6774	49.4764	1	1	Reversible	-1000	1000	-3.56	1.59256
R01758	L-Arabitol:NAD+ 1-oxidoreductase	1.1.1.21	All balanced	L-Arabitol + NAD+ <=> L-Arabinose + NADH + H+	C00532 + C00003 <=> C00259 + C00004 + C00080	C5H12O5 + C21H28N7O14P2 <=> C5H10O5 + C21H29N7O14P2 + H	FALSE	14.9341	1.5798	0	-42.1428	72.011	1	1	Reversible	-1000	1000	4.7	1.75914
R01759	L-Arabitol:NADP+ 1-oxidoreductase	1.1.1.21	All balanced	L-Arabitol + NADP+ <=> L-Arabinose + NADPH + H+	C00532 + C00006 <=> C00259 + C00005 + C00080	C5H12O5 + C21H29N7O17P3 <=> C5H10O5 + C21H30N7O17P3 + H	FALSE	15.9136	1.59578	0	-41.1634	72.9905	1	1	Reversible	-1000	1000	4.7	1.75914
R01761	L-Arabinose aldose-ketose-isomerase	5.3.1.4	All balanced	L-Arabinose <=> L-Ribulose	C00259 <=> C00508	C5H10O5 <=> C5H10O5	FALSE	4.89787	1.70904	0	-23.6406	33.4363	1	1	Reversible	-1000	1000	-0.89	0.608878
R01763	Benzyl alcohol:NAD+ oxidoreductase	1.1.1.90	All balanced	Benzyl alcohol + NAD+ <=> Benzaldehyde + NADH + H+	C00556 + C00003 <=> C00261 + C00004 + C00080	C7H8O + C21H28N7O14P2 <=> C7H6O + C21H29N7O14P2 + H	FALSE	20.8413	1.20847	0	-36.2357	77.9182	1	1	Reversible	-1000	1000	3.67	1.09642
R01764	benzoylformate carboxy-lyase (benzaldehyde-forming)	4.1.1.7	All balanced	alpha-Oxo-benzeneacetic acid <=> Benzaldehyde + CO2	C02137 <=> C00261 + C00011	C8H6O3 <=> C7H6O + CO2	FALSE	-13.7242	3.23472	0	-76.5088	9.10656	1	1	Reversible	-1000	1000	-4.09	0.595908
R01766	L-threo-3-Phenylserine benzaldehyde-lyase (glycine-forming)	4.1.2.26	All balanced	L-threo-3-Phenylserine <=> Glycine + Benzaldehyde	C03290 <=> C00037 + C00261	C9H11NO3 <=> C2H5NO2 + C7H6O	FALSE	-3.16268	2.03657	0	-65.9473	19.6681	1	1	Reversible	-1000	1000	1.01	0.449129
R01767	mandelonitrile benzaldehyde-lyase (cyanide-forming)	4.1.2.10	All balanced	Mandelonitrile <=> Hydrogen cyanide + Benzaldehyde	C00561 <=> C01326 + C00261	C8H7NO <=> CHN + C7H6O	FALSE	95.9304	70710.8	1	0	0	1	1	Reversible	-1000	1000	23.57	5.28902
R01768	hypoxanthine:NAD+ oxidoreductase	1.17.1.4	All balanced	Hypoxanthine + NAD+ + H2O <=> Xanthine + NADH + H+	C00262 + C00003 + C00001 <=> C00385 + C00004 + C00080	C5H4N4O + C21H28N7O14P2 + H2O <=> C5H4N4O2 + C21H29N7O14P2 + H	FALSE	17.2965	3.81359	0	-39.7805	74.3734	1	1	Reversible	-1000	1000	1.577	1.55505
R01769	Hypoxanthine:oxygen oxidoreductase	1.17.3.2	All balanced	Hypoxanthine + Oxygen + H2O <=> Xanthine + Hydrogen peroxide	C00262 + C00007 + C00001 <=> C00385 + C00027	C5H4N4O + O2 + H2O <=> C5H4N4O2 + H2O2	FALSE	-116.136	5.68802	0	-173.213	-59.059	0	0	Irreversible forward	0	1000	-30.1327	1.28547
R01770	Inosine ribohydrolase	3.2.2.1;3.2.2.2;3.2.2.8	All balanced	Inosine + H2O <=> Hypoxanthine + D-Ribose	C00294 + C00001 <=> C00262 + C00121	C10H12N4O5 + H2O <=> C5H4N4O + C5H10O5	FALSE	-3.91719	1.77476	0	-66.7018	18.9136	1	1	Reversible	-1000	1000	-0.733	0.964152
R01771	ATP:L-homoserine O-phosphotransferase	2.7.1.39	All balanced	ATP + L-Homoserine <=> ADP + O-Phospho-L-homoserine	C00002 + C00263 <=> C00008 + C01102	C10H16N5O13P3 + C4H9NO3 <=> C10H15N5O10P2 + C4H10NO6P	FALSE	-31.0713	4.50521	0	-88.1482	26.0056	1	1	Reversible	-1000	1000	-4.5	0.23673
R01773	L-Homoserine:NAD+ oxidoreductase	1.1.1.3	All balanced	L-Homoserine + NAD+ <=> L-Aspartate 4-semialdehyde + NADH + H+	C00263 + C00003 <=> C00441 + C00004 + C00080	C4H9NO3 + C21H28N7O14P2 <=> C4H7NO3 + C21H29N7O14P2 + H	FALSE	22.9334	1.72396	0	-34.1435	80.0103	1	1	Reversible	-1000	1000	5.22	1.06983
R01775	L-homoserine:NADP+ oxidoreductase	1.1.1.3	All balanced	L-Homoserine + NADP+ <=> L-Aspartate 4-semialdehyde + NADPH + H+	C00263 + C00006 <=> C00441 + C00005 + C00080	C4H9NO3 + C21H29N7O17P3 <=> C4H7NO3 + C21H30N7O17P3 + H	FALSE	23.9129	1.71278	0	-33.1641	80.9898	1	1	Reversible	-1000	1000	5.22	1.06983
R01776	Acetyl-CoA:L-homoserine O-acetyltransferase	2.3.1.31	All balanced	Acetyl-CoA + L-Homoserine <=> CoA + O-Acetyl-L-homoserine	C00024 + C00263 <=> C00010 + C01077	C23H38N7O17P3S + C4H9NO3 <=> C21H36N7O16P3S + C6H11NO4	FALSE	-20.5915	4.72792	0	-77.6684	36.4854	1	1	Reversible	-1000	1000	-3.614	1.17862
R01777	Succinyl-CoA:L-homoserine O-succinyltransferase	2.3.1.46	All balanced	Succinyl-CoA + L-Homoserine <=> CoA + O-Succinyl-L-homoserine	C00091 + C00263 <=> C00010 + C01118	C25H40N7O19P3S + C4H9NO3 <=> C21H36N7O16P3S + C8H13NO6	FALSE	-24.1544	5.45867	0	-81.2313	32.9225	1	1	Reversible	-1000	1000	-3.614	1.17862
R01781	1,2-Ethanediol:NAD+ oxidoreductase	1.1.1.77	All balanced	Ethylene glycol + NAD+ <=> Glycolaldehyde + NADH + H+	C01380 + C00003 <=> C00266 + C00004 + C00080	C2H6O2 + C21H28N7O14P2 <=> C2H4O2 + C21H29N7O14P2 + H	FALSE	26.8655	1.92623	0	-30.2114	83.9424	1	1	Reversible	-1000	1000	5.22	1.06983
R01782	2-dehydro-3-deoxy-D-pentonate glycolaldehyde-lyase (pyruvate-forming)	4.1.2.28	All balanced	2-Dehydro-3-deoxy-D-xylonate <=> Pyruvate + Glycolaldehyde	C03826 <=> C00022 + C00266	C5H8O5 <=> C3H4O3 + C2H4O2	FALSE	14.4406	1.69882	0	-48.344	37.2714	1	0	Irreversible forward	0	1000	0.75	0.292867
R01784	2-dehydro-3-deoxy-L-pentonate glycolaldehyde-lyase (pyruvate-forming)	4.1.2.18	All balanced	2-Dehydro-3-deoxy-L-arabinonate <=> Pyruvate + Glycolaldehyde	C00684 <=> C00022 + C00266	C5H8O5 <=> C3H4O3 + C2H4O2	FALSE	19.7742	2.96014	0	-43.0105	42.6049	1	1	Reversible	-1000	1000	0.75	0.292867
R01785	L-xylulose 1-phosphate glycolaldehyde-lyase (glycerone-phosphate-forming)	4.1.2.19	All balanced	L-Xylulose 1-phosphate <=> Glycerone phosphate + Glycolaldehyde	C06441 <=> C00111 + C00266	C5H11O8P <=> C3H7O6P + C2H4O2	FALSE	12.2515	2.09132	0	-50.5331	35.0823	1	1	Reversible	-1000	1000	2.51	1.15916
R01786	ATP:alpha-D-glucose 6-phosphotransferase	2.7.1.1;2.7.1.2	All balanced	ATP + alpha-D-Glucose <=> ADP + alpha-D-Glucose 6-phosphate	C00002 + C00267 <=> C00008 + C00668	C10H16N5O13P3 + C6H12O6 <=> C10H15N5O10P2 + C6H13O9P	FALSE	-11.5282	1.92018	0	-68.6051	45.5488	1	1	Reversible	-1000	1000	-4.5	0.23673
R01787	D-Glucitol:NADP+ 1-oxidoreductase	1.1.1.21	All balanced	D-Sorbitol + NADP+ <=> alpha-D-Glucose + NADPH + H+	C00794 + C00006 <=> C00267 + C00005 + C00080	C6H14O6 + C21H29N7O17P3 <=> C6H12O6 + C21H30N7O17P3 + H	FALSE	13.9142	1.62952	0	-43.1627	70.9911	1	1	Reversible	-1000	1000	2.9	1.86338
R01788	alpha-D-Glucose 6-phosphate phosphohydrolase	3.1.3.9	All balanced	alpha-D-Glucose 6-phosphate + H2O <=> alpha-D-Glucose + Orthophosphate	C00668 + C00001 <=> C00267 + C00009	C6H13O9P + H2O <=> C6H12O6 + H3PO4	FALSE	-14.8694	1.92447	0	-77.654	7.9614	1	1	Reversible	-1000	1000	-2.317	0.735634
R01793	5,6,7,8-tetrahydrobiopterin:NAD+ oxidoreductase	1.5.1.34	All balanced	Dihydrobiopterin + NADH + H+ <=> Tetrahydrobiopterin + NAD+	C00268 + C00004 + C00080 <=> C00272 + C00003	C9H13N5O3 + C21H29N7O14P2 + H <=> C9H15N5O3 + C21H28N7O14P2	FALSE	42.9705	0	1	0	0	1	1	Reversible	-1000	1000	-4.55	2.01304
R01794	5,6,7,8-tetrahydrobiopterin:NADP+ oxidoreductase	1.5.1.34	All balanced	Dihydrobiopterin + NADPH + H+ <=> Tetrahydrobiopterin + NADP+	C00268 + C00005 + C00080 <=> C00272 + C00006	C9H13N5O3 + C21H30N7O17P3 + H <=> C9H15N5O3 + C21H29N7O17P3	FALSE	45.4111	0	1	0	0	1	1	Reversible	-1000	1000	-4.55	2.01304
R01795	L-Phenylalanine,tetrahydrobiopterin:oxygen oxidoreductase (4-hydroxylating)	1.14.16.1	All balanced	Tetrahydrobiopterin + L-Phenylalanine + Oxygen <=> Dihydrobiopterin + L-Tyrosine + H2O	C00272 + C00079 + C00007 <=> C00268 + C00082 + C00001	C9H15N5O3 + C9H11NO2 + O2 <=> C9H13N5O3 + C9H11NO3 + H2O	FALSE	-0.605411	0	1	0	0	1	1	Reversible	-1000	1000	-91.2767	1.89533
R01804	phosphoenolpyruvate:N-acetyl-D-mannosamine C-(1-carboxyvinyl)transferase (phosphate-hydrolysing, 2-carboxy-2-oxoethyl-forming)	2.5.1.56	All balanced	N-Acetylneuraminate + Orthophosphate <=> N-Acetyl-D-mannosamine + Phosphoenolpyruvate + H2O	C00270 + C00009 <=> C00645 + C00074 + C00001	C11H19NO9 + H3PO4 <=> C8H15NO6 + C3H5O6P + H2O	FALSE	61.9116	1.04606	0	4.83468	118.989	2	2	Irreversible backward	-1000	0	12.507	1.17005
R01805	N-Acetylneuraminate 9-phosphate phosphohydrolase	3.1.3.29	All balanced	N-Acetylneuraminate 9-phosphate + H2O <=> N-Acetylneuraminate + Orthophosphate	C06241 + C00001 <=> C00270 + C00009	C11H20NO12P + H2O <=> C11H19NO9 + H3PO4	FALSE	-14.3711	1.83739	0	-77.1557	8.4597	1	1	Reversible	-1000	1000	-2.317	0.735634
R01806	Acetyl-CoA:N-acetylneuraminate 4-O-acetyltransferase	2.3.1.44	All balanced	Acetyl-CoA + N-Acetylneuraminate <=> CoA + N-Acetyl-4-O-acetylneuraminate	C00024 + C00270 <=> C00010 + C04015	C23H38N7O17P3S + C11H19NO9 <=> C21H36N7O16P3S + C13H21NO10	FALSE	7.9481	2.84476	0	-49.1288	65.025	1	1	Reversible	-1000	1000	-3.614	1.17862
R01807	Acetyl-CoA:N-acetylneuraminate 7-O-acetyltransferase	2.3.1.45	All balanced	Acetyl-CoA + N-Acetylneuraminate <=> CoA + N-Acetyl-7-O-acetylneuraminate	C00024 + C00270 <=> C00010 + C04016	C23H38N7O17P3S + C11H19NO9 <=> C21H36N7O16P3S + C13H21NO10	FALSE	5.30192	2.65401	0	-51.775	62.3788	1	1	Reversible	-1000	1000	-3.614	1.17862
R01808	Acetyl-CoA:N-acetylneuraminate 9-O-acetyltransferase	2.3.1.45	All balanced	Acetyl-CoA + N-Acetylneuraminate <=> CoA + N-Acetyl-9-O-acetylneuraminate	C00024 + C00270 <=> C00010 + C04017	C23H38N7O17P3S + C11H19NO9 <=> C21H36N7O16P3S + C13H21NO10	FALSE	0.508399	2.64732	0	-56.5685	57.5853	1	1	Reversible	-1000	1000	-3.614	1.17862
R01810	N-Acyl-O-acetylneuraminate O-acetylesterase	3.1.1.53	COPNS balanced. H (1.0)	N-Acetyl-O-acetylneuraminate + H2O <=> N-Acetylneuraminate + Acetate	C03708 + C00001 <=> C00270 + C00033	C13H20NO10 + H2O <=> C11H19NO9 + C2H4O2	FALSE	0	0	1	0	0	1	1	Reversible	-1000	1000	-3.683	0.840143
R01811	N-Acetylneuraminate pyruvate-lyase (N-acetyl-D-mannosamine-forming)	4.1.3.3	All balanced	N-Acetylneuraminate <=> N-Acetyl-D-mannosamine + Pyruvate	C00270 <=> C00645 + C00022	C11H19NO9 <=> C8H15NO6 + C3H4O3	FALSE	7.84074	0.892516	0	-54.9439	30.6715	1	1	Reversible	-1000	1000	1.08	0.781866
R01812	5,6,7,8-Tetrahydrobiopterin:NADP+ oxidoreductase	1.5.1.33	All balanced	Tetrahydrobiopterin + 2 NADP+ <=> Biopterin + 2 NADPH + 2 H+	C00272 + 2 C00006 <=> C06313 + 2 C00005 + 2 C00080	C9H15N5O3 + 2 C21H29N7O17P3 <=> C9H11N5O3 + 2 C21H30N7O17P3 + 2 H	FALSE	26.1648	6.003	0	-59.4506	111.78	1	1	Reversible	-1000	1000	-3.82	2.57016
R01813	Tetrahydrobiopterin:NADP+ oxidoreductase	1.1.1.153	All balanced	Tetrahydrobiopterin + NADP+ <=> 6-Lactoyl-5,6,7,8-tetrahydropterin + NADPH + H+	C00272 + C00006 <=> C04244 + C00005 + C00080	C9H15N5O3 + C21H29N7O17P3 <=> C9H13N5O3 + C21H30N7O17P3 + H	FALSE	21.92	1.00071	0	-35.1569	78.997	1	1	Reversible	-1000	1000	3.76	1.07969
R01814	L-Tryptophan,tetrahydrobiopterin:oxygen oxidoreductase (5-hydroxylating)	1.14.16.4	All balanced	Tetrahydrobiopterin + L-Tryptophan + Oxygen <=> 5-Hydroxy-L-tryptophan + Dihydrobiopterin + H2O	C00272 + C00078 + C00007 <=> C00643 + C00268 + C00001	C9H15N5O3 + C11H12N2O2 + O2 <=> C11H12N2O3 + C9H13N5O3 + H2O	FALSE	-0.604266	0	1	0	0	1	1	Reversible	-1000	1000	-91.2767	1.89533
R01815	L-Tyrosine,tetrahydrobiopterin:oxygen oxidoreductase (3-hydroxylating)	1.14.16.2	All balanced	Tetrahydrobiopterin + L-Tyrosine + Oxygen <=> 3,4-Dihydroxy-L-phenylalanine + Dihydrobiopterin + H2O	C00272 + C00082 + C00007 <=> C00355 + C00268 + C00001	C9H15N5O3 + C9H11NO3 + O2 <=> C9H11NO4 + C9H13N5O3 + H2O	FALSE	-0.602734	0	1	0	0	1	1	Reversible	-1000	1000	-91.2767	1.89533
R01816	Anthranilate,tetrahydrobiopterin:oxygen oxidoreductase (3-hydroxylating)	1.14.16.3	All balanced	Tetrahydrobiopterin + Anthranilate + Oxygen <=> 3-Hydroxyanthranilate + Dihydrobiopterin + H2O	C00272 + C00108 + C00007 <=> C00632 + C00268 + C00001	C9H15N5O3 + C7H7NO2 + O2 <=> C7H7NO3 + C9H13N5O3 + H2O	FALSE	-0.594719	0	1	0	0	1	1	Reversible	-1000	1000	-91.2767	1.89533
R01817	D-mannitol-1-phosphate:NADP+ 6-oxidoreductase	1.1.1.224	All balanced	D-Mannitol 1-phosphate + NADP+ <=> D-Mannose 6-phosphate + NADPH + H+	C00644 + C00006 <=> C00275 + C00005 + C00080	C6H15O9P + C21H29N7O17P3 <=> C6H13O9P + C21H30N7O17P3 + H	FALSE	12.8991	1.70316	0	-44.1778	69.9761	1	1	Reversible	-1000	1000	2.9	1.86338
R01818	D-mannose 6-phosphate 1,6-phosphomutase	5.4.2.8	All balanced	D-Mannose 6-phosphate <=> D-Mannose 1-phosphate	C00275 <=> C00636	C6H13O9P <=> C6H13O9P	FALSE	4.32589	1.51209	0	-24.2126	32.8644	1	1	Reversible	-1000	1000	0	2
R01819	D-mannose-6-phosphate aldose-ketose-isomerase	5.3.1.8	All balanced	D-Mannose 6-phosphate <=> beta-D-Fructose 6-phosphate	C00275 <=> C05345	C6H13O9P <=> C6H13O9P	FALSE	3.22042	1.7063	0	-25.318	31.7589	1	1	Reversible	-1000	1000	-0.89	0.608878
R01825	D-erythrose 4-phosphate:NAD+ oxidoreductase	1.2.1.72	All balanced	D-Erythrose 4-phosphate + NAD+ + H2O <=> 4-Phospho-D-erythronate + NADH + H+	C00279 + C00003 + C00001 <=> C03393 + C00004 + C00080	C4H9O7P + C21H28N7O14P2 + H2O <=> C4H9O8P + C21H29N7O14P2 + H	FALSE	-41.5199	2.22669	0	-98.5969	15.557	1	1	Reversible	-1000	1000	-9.803	1.17612
R01826	Phosphoenolpyruvate:D-erythrose-4-phosphate C-(1-carboxyvinyl)transferase (phosphate hydrolysing, 2-carboxy-2-oxoethyl-forming)	2.5.1.54	All balanced	Phosphoenolpyruvate + D-Erythrose 4-phosphate + H2O <=> 2-Dehydro-3-deoxy-D-arabino-heptonate 7-phosphate + Orthophosphate	C00074 + C00279 + C00001 <=> C04691 + C00009	C3H5O6P + C4H9O7P + H2O <=> C7H13O10P + H3PO4	FALSE	-69.3102	2.40219	0	-126.387	-12.2333	0	0	Irreversible forward	0	1000	-12.177	0.987542
R01827	sedoheptulose-7-phosphate:D-glyceraldehyde-3-phosphate glyceronetransferase	2.2.1.2	All balanced	Sedoheptulose 7-phosphate + D-Glyceraldehyde 3-phosphate <=> D-Erythrose 4-phosphate + beta-D-Fructose 6-phosphate	C05382 + C00118 <=> C00279 + C05345	C7H15O10P + C3H7O6P <=> C4H9O7P + C6H13O9P	FALSE	3.15869	1.93955	0	-53.9182	60.2356	1	1	Reversible	-1000	1000	-1.75	1.28569
R01829	sedoheptulose 1,7-bisphosphate D-glyceraldehyde-3-phosphate-lyase	4.1.2.13	All balanced	Sedoheptulose 1,7-bisphosphate <=> Glycerone phosphate + D-Erythrose 4-phosphate	C00447 <=> C00111 + C00279	C7H16O13P2 <=> C3H7O6P + C4H9O7P	FALSE	12.3357	2.87116	0	-50.4489	35.1665	1	1	Reversible	-1000	1000	2.56	0.379627
R01830	beta-D-Fructose 6-phosphate:D-glyceraldehyde-3-phosphate glycolaldehyde transferase	2.2.1.1	All balanced	beta-D-Fructose 6-phosphate + D-Glyceraldehyde 3-phosphate <=> D-Erythrose 4-phosphate + D-Xylulose 5-phosphate	C05345 + C00118 <=> C00279 + C00231	C6H13O9P + C3H7O6P <=> C4H9O7P + C5H11O8P	FALSE	6.10995	2.3198	0	-50.967	63.1869	1	1	Reversible	-1000	1000	1.75	1.28569
R01835	5beta-androstane-3,17-dione:NADP+ 4,5-oxidoreductase	1.3.1.3	All balanced	5beta-Androstane-3,17-dione + NADP+ <=> H+ + NADPH + Androstenedione	C03772 + C00006 <=> C00080 + C00005 + C00280	C19H28O2 + C21H29N7O17P3 <=> H + C21H30N7O17P3 + C19H26O2	FALSE	13.166	7.7408	0	-43.9109	70.2429	1	1	Reversible	-1000	1000	Not calculated	Not calculated	Involves unknown structures
R01836	testosterone:NAD+ 17-oxidoreductase	1.1.1.51;1.1.1.239	All balanced	Testosterone + NAD+ <=> Androstenedione + NADH + H+	C00535 + C00003 <=> C00280 + C00004 + C00080	C19H28O2 + C21H28N7O14P2 <=> C19H26O2 + C21H29N7O14P2 + H	FALSE	3.09085	0.854519	0	-53.9861	60.1678	1	1	Reversible	-1000	1000	2.3	1.11438
R01837	3beta-Hydroxyandrost-5-en-17-one:NAD+ 3-oxidoreductase/delta5-delta-4 isomerase	1.1.1.145;5.3.3.1	All balanced	Dehydroepiandrosterone + NAD+ <=> Androstenedione + NADH + H+	C01227 + C00003 <=> C00280 + C00004 + C00080	C19H28O2 + C21H28N7O14P2 <=> C19H26O2 + C21H29N7O14P2 + H	FALSE	4.70801	0.880871	0	-52.3689	61.7849	1	1	Reversible	-1000	1000	0.75	1.13993
R01838	testosterone:NADP+ 17-oxidoreductase	1.1.1.51;1.1.1.64	All balanced	Testosterone + NADP+ <=> Androstenedione + NADPH + H+	C00535 + C00006 <=> C00280 + C00005 + C00080	C19H28O2 + C21H29N7O17P3 <=> C19H26O2 + C21H30N7O17P3 + H	FALSE	4.07033	0.919507	0	-53.0066	61.1472	1	1	Reversible	-1000	1000	2.3	1.11438
R01841	17alpha-Hydroxyprogesterone acetaldehyde-lyase	4.1.2.30	All balanced	17alpha-Hydroxyprogesterone <=> Androstenedione + Acetaldehyde	C01176 <=> C00280 + C00084	C21H30O3 <=> C19H26O2 + C2H4O	FALSE	-3.99722	1.91677	0	-66.7818	18.8335	1	1	Reversible	-1000	1000	2.88	0.756188
R01843	ATP:Sedoheptulose 7-phosphate 1-phosphotransferase	2.7.1.11	All balanced	ATP + Sedoheptulose 7-phosphate <=> ADP + Sedoheptulose 1,7-bisphosphate	C00002 + C05382 <=> C00008 + C00447	C10H16N5O13P3 + C7H15O10P <=> C10H15N5O10P2 + C7H16O13P2	FALSE	-8.22347	2.9109	0	-65.3004	48.8535	1	0	Irreversible forward	0	1000	-4.5	0.23673
R01844	ATP:sedoheptulose 7-phosphate	2.7.1.14	All balanced	ATP + Sedoheptulose <=> ADP + Sedoheptulose 7-phosphate	C00002 + C02076 <=> C00008 + C05382	C10H16N5O13P3 + C7H14O7 <=> C10H15N5O10P2 + C7H15O10P	FALSE	-8.8696	2.54726	0	-65.9465	48.2073	1	1	Reversible	-1000	1000	-2.51	1.48307
R01845	Sedoheptulose 1,7-bisphosphate 1-phosphohydrolase	3.1.3.11;3.1.3.37	All balanced	Sedoheptulose 1,7-bisphosphate + H2O <=> Sedoheptulose 7-phosphate + Orthophosphate	C00447 + C00001 <=> C05382 + C00009	C7H16O13P2 + H2O <=> C7H15O10P + H3PO4	FALSE	-18.174	2.91501	0	-80.9587	4.65672	1	1	Reversible	-1000	1000	-2.317	0.735634
R01850	acetyl-CoA:hydrogen-sulfide S-acetyltransferase	2.3.1.10	All balanced	Acetyl-CoA + Hydrogen sulfide <=> CoA + Thioacetate	C00024 + C00283 <=> C00010 + C01857	C23H38N7O17P3S + H2S <=> C21H36N7O16P3S + C2H4OS	FALSE	101.024	100000	1	0	0	1	1	Reversible	-1000	1000	11.616	3.08792
R01851	Methanethiol:oxygen oxidoreductase	1.8.3.4	All balanced	Methanethiol + Oxygen + H2O <=> Hydrogen sulfide + Formaldehyde + Hydrogen peroxide	C00409 + C00007 + C00001 <=> C00283 + C00067 + C00027	CH4S + O2 + H2O <=> H2S + CH2O + H2O2	FALSE	-51.87	6.38681	0	-143.193	-0.500794	0	0	Irreversible forward	0	1000	-12.7487	1.29088
R01855	2'-Deoxyguanosine 5'-triphosphate diphosphohydrolase	3.6.1.19	All balanced	GTP + H2O <=> dGMP + Diphosphate	C00286 + C00001 <=> C00362 + C00013	C10H16N5O13P3 + H2O <=> C10H14N5O7P + H4P2O7	FALSE	-39.8484	2.42069	0	-102.633	-17.0177	0	0	Irreversible forward	0	1000	-8.243	0.748021
R01856	dGTP triphosphohydrolase	3.1.5.1	All balanced	GTP + H2O <=> Deoxyguanosine + Triphosphate	C00286 + C00001 <=> C00330 + C00536	C10H16N5O13P3 + H2O <=> C10H13N5O4 + P3H5O10	FALSE	-51.241	0	1	0	0	1	0	Irreversible forward	0	1000	Not calculated	Not calculated	Involves groups with unknown energies
R01857	ATP:dGDP phosphotransferase	2.7.4.6	All balanced	ATP + dGDP <=> ADP + dGTP	C00002 + C00361 <=> C00008 + C00286	C10H16N5O13P3 + C10H15N5O10P2 <=> C10H15N5O10P2 + C10H16N5O13P3	FALSE	2.76642	2.39336	0	-54.3105	59.8433	1	1	Reversible	-1000	1000	0	2
R01858	dGTP:pyruvate 2-O-phosphotransferase	2.7.1.40	All balanced	GTP + Pyruvate <=> dGDP + Phosphoenolpyruvate	C00286 + C00022 <=> C00361 + C00074	C10H16N5O13P3 + C3H4O3 <=> C10H15N5O10P2 + C3H5O6P	FALSE	24.9069	2.42562	0	-32.17	81.9838	1	2	Irreversible backward	-1000	0	4.61	0.654305
R01859	propanoyl-CoA:carbon-dioxide ligase (ADP-forming)	6.4.1.3	COPNS balanced. H (1.0)	ATP + Propanoyl-CoA + HCO3- <=> ADP + Orthophosphate + (S)-Methylmalonyl-CoA	C00002 + C00100 + C00288 <=> C00008 + C00009 + C00683	C10H16N5O13P3 + C24H40N7O17P3S + HCO3 <=> C10H15N5O10P2 + H3PO4 + C25H40N7O19P3S	FALSE	-1.87941	5.31679	0	-87.4948	83.736	1	0	Irreversible forward	0	1000	-2.884	0.74721
R01860	4-Aminobenzoate carboxy-lyase	4.1.1.24	All balanced	4-Aminobenzoate <=> Aniline + CO2	C00568 <=> C00292 + C00011	C7H7NO2 <=> C6H7N + CO2	FALSE	-11.0153	3.32982	0	-73.7999	11.8155	1	1	Reversible	-1000	1000	-0.1	0.661856
R01861	3'-Phosphoadenylyl-sulfate:benzenamine N-sulfotransferase	2.8.2.3	COPNS balanced. H (-1.0)	3'-Phosphoadenylyl sulfate + Aniline <=> Adenosine 3',5'-bisphosphate + Benzenamine sulfate	C00053 + C00292 <=> C00054 + C06011	C10H15N5O13P2S + C6H7N <=> C10H15N5O10P2 + C6H6NO3S	FALSE	-264.378	70710.8	1	0	0	1	1	Reversible	-1000	1000	-5.2925	1.20243
R01863	inosine:phosphate alpha-D-ribosyltransferase	2.4.2.1;2.4.2.15	All balanced	Inosine + Orthophosphate <=> Hypoxanthine + alpha-D-Ribose 1-phosphate	C00294 + C00009 <=> C00262 + C00620	C10H12N4O5 + H3PO4 <=> C5H4N4O + C5H11O8P	FALSE	9.16126	1.07726	0	-47.9157	66.2382	1	1	Reversible	-1000	1000	1.584	0.969017
R01866	(S)-dihydroorotate:NADP+ oxidoreductase	1.3.1.15	All balanced	(S)-Dihydroorotate + NADP+ <=> Orotate + NADPH + H+	C00337 + C00006 <=> C00295 + C00005 + C00080	C5H6N2O4 + C21H29N7O17P3 <=> C5H4N2O4 + C21H30N7O17P3 + H	FALSE	13.7732	1.25792	0	-43.3037	70.8501	1	1	Reversible	-1000	1000	4.78	1.16417
R01867	(S)-dihydroorotate:fumarate oxidoreductase	1.3.98.1	All balanced	(S)-Dihydroorotate + Fumarate <=> Orotate + Succinate	C00337 + C00122 <=> C00295 + C00042	C5H6N2O4 + C4H4O4 <=> C5H4N2O4 + C4H6O4	FALSE	-50.3782	2.41378	0	-107.455	6.69867	1	1	Reversible	-1000	1000	-26.9297	1.02711
R01868	(S)-dihydroorotate:quinone oxidoreductase	1.3.5.2	All balanced	(S)-Dihydroorotate + Quinone <=> Orotate + Hydroquinone	C00337 + C15602 <=> C00295 + C15603	C5H6N2O4 + C6H4O2 <=> C5H4N2O4 + C6H6O2	FALSE	-81.0594	0	1	0	0	1	1	Reversible	-1000	1000	Not calculated	Not calculated	Involves unknown structures
R01869	(S)-dihydroorotate:NAD+ oxidoreductase	1.3.1.14	All balanced	(S)-Dihydroorotate + NAD+ <=> Orotate + H+ + NADH	C00337 + C00003 <=> C00295 + C00080 + C00004	C5H6N2O4 + C21H28N7O14P2 <=> C5H4N2O4 + H + C21H29N7O14P2	FALSE	12.7937	1.21616	0	-44.2832	69.8706	1	1	Reversible	-1000	1000	4.78	1.16417
R01870	Orotidine-5'-phosphate:diphosphate phospho-alpha-D-ribosyl-transferase	2.4.2.10	All balanced	Orotidine 5'-phosphate + Diphosphate <=> Orotate + 5-Phospho-alpha-D-ribose 1-diphosphate	C01103 + C00013 <=> C00295 + C00119	C10H13N2O11P + H4P2O7 <=> C5H4N2O4 + C5H13O14P3	FALSE	-14.4084	1.32382	0	-71.4853	42.6685	1	1	Reversible	-1000	1000	3.01	0.976667
R01872	L-quinate:NAD+ 3-oxidoreductase; Quinate:NAD+ 5-oxidoreductase	1.1.1.24;1.1.1.282	All balanced	Quinate + NAD+ <=> 3-Dehydroquinate + NADH + H+	C00296 + C00003 <=> C00944 + C00004 + C00080	C7H12O6 + C21H28N7O14P2 <=> C7H10O6 + C21H29N7O14P2 + H	FALSE	16.6445	2.96014	0	-40.4324	73.7215	1	1	Reversible	-1000	1000	2.3	1.11438
R01873	Quinate:pyrroloquinoline-quinone 3-oxidoreductase; Quinate:pyrroloquinoline-quinone 5-oxidoreductase	1.1.5.8	All balanced	Quinate + PQQ <=> PQQH2 + 3-Dehydroquinate	C00296 + C00113 <=> C01359 + C00944	C7H12O6 + C14H6N2O8 <=> C14H8N2O8 + C7H10O6	FALSE	-43.2676	6.23072	0	-100.344	13.8094	1	1	Reversible	-1000	1000	-41.42	4.40464
R01874	D-cysteine sulfide-lyase (deaminating; pyruvate-forming)	4.4.1.15	All balanced	D-Cysteine + H2O <=> Hydrogen sulfide + Ammonia + Pyruvate	C00793 + C00001 <=> C00283 + C00014 + C00022	C3H7NO2S + H2O <=> H2S + NH3 + C3H4O3	FALSE	6.78276	4.46853	0	-90.248	23.9058	1	1	Reversible	-1000	1000	1.761	1.14096
R01875	Thiosulfate:thiol sulfurtransferase	2.8.1.3	All balanced	Thiosulfate + 2 Glutathione + H+ <=> Sulfite + Glutathione disulfide + Hydrogen sulfide	C00320 + 2 C00051 + C00080 <=> C00094 + C00127 + C00283	HS2O3 + 2 C10H17N3O6S + H <=> H2SO3 + C20H32N6O12S2 + H2S	FALSE	-44.0485	0	1	0	0	1	1	Reversible	-1000	1000	Not calculated	Not calculated	Atoms imbalanced|Charge imbalanced|H imbalanced|Involves groups with unknown energies
R01876	uridine:phosphate alpha-D-ribosyltransferase	2.4.2.2;2.4.2.3	All balanced	Uridine + Orthophosphate <=> Uracil + alpha-D-Ribose 1-phosphate	C00299 + C00009 <=> C00106 + C00620	C9H12N2O6 + H3PO4 <=> C4H4N2O2 + C5H11O8P	FALSE	0.520573	1.32382	0	-56.5563	57.5975	1	1	Reversible	-1000	1000	1.584	0.969017
R01877	Uridine 3'-monophosphate phosphohydrolase	3.1.3.6	All balanced	3'-UMP + H2O <=> Uridine + Orthophosphate	C01368 + C00001 <=> C00299 + C00009	C9H13N2O9P + H2O <=> C9H12N2O6 + H3PO4	FALSE	-13.3831	1.85389	0	-76.1677	9.44763	1	1	Reversible	-1000	1000	-2.317	0.735634
[truncated: 5,888 more rows]

## Sheet: manually_curated_reaction_type
reaction_id	rxntype	reaction_reversibility	reaction_equation	reference
[truncated: 204 more rows]

## Sheet: metabolite_list
metabolite_id	metabolite_name	formula	Jankowski_dGf(kcal/mol)	InChI	smiles_pH7	major_microspecies_pH7_charge	major_microspecies_pH7_dGf0	newly_added_to_component_contribution_v1.0.1	pKas	zs	dGf0s
[truncated: 5,969 more rows]

[truncated: 2 more sheets: protein_cost, reference]
