# Supplementary material for: Pareto Optimality Explanation of the Glycolytic Alternatives in Nature
Source: Sci Rep. 2019 Feb 22;9:2633. doi: 10.1038/s41598-019-38836-9 (PMC6384925; doi:10.1038/s41598-019-38836-9)
Supplement: Supplementary file 2 — Supplementary Dataset [file 41598_2019_38836_MOESM2_ESM.zip › Supplementary_File_3_unique_2_ATP_pathways.json]

{
    "1": {
        "modelstat": 1, 
        "num_reaction": 21, 
        "pathway": {
            "EX_adp": -2.0, 
            "EX_atp": 2.0, 
            "EX_glc": -1.0, 
            "EX_h2o": 2.0, 
            "EX_hplus": 2.0, 
            "EX_nad": -1.0, 
            "EX_nadh": 1.0, 
            "EX_nadp": -1.0, 
            "EX_nadph": 1.0, 
            "EX_phosphate": -2.0, 
            "EX_pyruvate": 2.0, 
            "R00200": -1.0, 
            "R00300": 1.0, 
            "R00658": 1.0, 
            "R01511": -1.0, 
            "R01516": -1.0, 
            "R01519": 1.0, 
            "R01538": 1.0, 
            "R02664": -1.0, 
            "R08570": 1.0, 
            "R10615": 1.0
        }, 
        "solvestat": 1, 
        "total_flux_no_exchange": 10.0
    }, 
    "2": {
        "modelstat": 1, 
        "num_reaction": 19, 
        "pathway": {
            "EX_adp": -2.0, 
            "EX_atp": 2.0, 
            "EX_glc": -1.0, 
            "EX_h2o": 2.0, 
            "EX_hplus": 2.0, 
            "EX_nadp": -2.0, 
            "EX_nadph": 2.0, 
            "EX_phosphate": -2.0, 
            "EX_pyruvate": 2.0, 
            "R00200": -1.0, 
            "R00658": 1.0, 
            "R01511": -1.0, 
            "R01516": -1.0, 
            "R01519": 1.0, 
            "R01538": 1.0, 
            "R02664": -1.0, 
            "R07147": 1.0, 
            "R08570": 1.0, 
            "R10615": 1.0
        }, 
        "solvestat": 1, 
        "total_flux_no_exchange": 10.0
    }, 
    "3": {
        "modelstat": 1, 
        "num_reaction": 19, 
        "pathway": {
            "EX_adp": -2.0, 
            "EX_atp": 2.0, 
            "EX_glc": -1.0, 
            "EX_h2o": 2.0, 
            "EX_hplus": 2.0, 
            "EX_nad": -2.0, 
            "EX_nadh": 2.0, 
            "EX_phosphate": -2.0, 
            "EX_pyruvate": 2.0, 
            "R00200": -1.0, 
            "R00300": 1.0, 
            "R00658": 1.0, 
            "R01511": -1.0, 
            "R01516": -1.0, 
            "R01519": 1.0, 
            "R01538": 1.0, 
            "R01752": 1.0, 
            "R02664": -1.0, 
            "R08570": 1.0
        }, 
        "solvestat": 1, 
        "total_flux_no_exchange": 10.0
    }, 
    "4": {
        "modelstat": 1, 
        "num_reaction": 21, 
        "pathway": {
            "EX_adp": -2.0, 
            "EX_atp": 2.0, 
            "EX_glc": -1.0, 
            "EX_h2o": 2.0, 
            "EX_hplus": 2.0, 
            "EX_nad": -1.0, 
            "EX_nadh": 1.0, 
            "EX_nadp": -1.0, 
            "EX_nadph": 1.0, 
            "EX_phosphate": -2.0, 
            "EX_pyruvate": 2.0, 
            "R00200": -1.0, 
            "R00658": 1.0, 
            "R01511": -1.0, 
            "R01516": -1.0, 
            "R01519": 1.0, 
            "R01538": 1.0, 
            "R01752": 1.0, 
            "R02664": -1.0, 
            "R07147": 1.0, 
            "R08570": 1.0
        }, 
        "solvestat": 1, 
        "total_flux_no_exchange": 10.0
    }, 
    "5": {
        "modelstat": 1, 
        "num_reaction": 22, 
        "pathway": {
            "EX_adp": -2.0, 
            "EX_atp": 2.0, 
            "EX_glc": -1.0, 
            "EX_h2o": 2.0, 
            "EX_hplus": 2.0, 
            "EX_nad": -1.0, 
            "EX_nadh": 1.0, 
            "EX_nadp": -1.0, 
            "EX_nadph": 1.0, 
            "EX_phosphate": -2.0, 
            "EX_pyruvate": 2.0, 
            "R00200": -1.0, 
            "R00658": 1.0, 
            "R01061": 1.0, 
            "R01512": -1.0, 
            "R01516": -1.0, 
            "R01519": 1.0, 
            "R01737": 1.0, 
            "R02036": 1.0, 
            "R02664": -1.0, 
            "R05605": 1.0, 
            "R07147": 1.0
        }, 
        "solvestat": 1, 
        "total_flux_no_exchange": 11.0
    }, 
    "6": {
        "modelstat": 1, 
        "num_reaction": 22, 
        "pathway": {
            "EX_adp": -2.0, 
            "EX_atp": 2.0, 
            "EX_glc": -1.0, 
            "EX_h2o": 2.0, 
            "EX_hplus": 2.0, 
            "EX_nad": -1.0, 
            "EX_nadh": 1.0, 
            "EX_nadp": -1.0, 
            "EX_nadph": 1.0, 
            "EX_phosphate": -2.0, 
            "EX_pyruvate": 2.0, 
            "R00200": -1.0, 
            "R00658": 1.0, 
            "R01061": 1.0, 
            "R01512": -1.0, 
            "R01516": -1.0, 
            "R01519": 1.0, 
            "R01538": 1.0, 
            "R01541": 1.0, 
            "R02664": -1.0, 
            "R05605": 1.0, 
            "R07147": 1.0
        }, 
        "solvestat": 1, 
        "total_flux_no_exchange": 11.0
    }, 
    "7": {
        "modelstat": 1, 
        "num_reaction": 20, 
        "pathway": {
            "EX_adp": -2.0, 
            "EX_atp": 2.0, 
            "EX_glc": -1.0, 
            "EX_h2o": 2.0, 
            "EX_hplus": 2.0, 
            "EX_nadp": -2.0, 
            "EX_nadph": 2.0, 
            "EX_phosphate": -2.0, 
            "EX_pyruvate": 2.0, 
            "R00200": -1.0, 
            "R00658": 1.0, 
            "R01063": 1.0, 
            "R01512": -1.0, 
            "R01516": -1.0, 
            "R01519": 1.0, 
            "R01538": 1.0, 
            "R01541": 1.0, 
            "R02664": -1.0, 
            "R05605": 1.0, 
            "R07147": 1.0
        }, 
        "solvestat": 1, 
        "total_flux_no_exchange": 11.0
    }, 
    "8": {
        "modelstat": 1, 
        "num_reaction": 20, 
        "pathway": {
            "EX_adp": -2.0, 
            "EX_atp": 2.0, 
            "EX_glc": -1.0, 
            "EX_h2o": 2.0, 
            "EX_hplus": 2.0, 
            "EX_nadp": -2.0, 
            "EX_nadph": 2.0, 
            "EX_phosphate": -2.0, 
            "EX_pyruvate": 2.0, 
            "R00200": -1.0, 
            "R00658": 1.0, 
            "R01059": 1.0, 
            "R01063": 1.0, 
            "R01512": -1.0, 
            "R01516": -1.0, 
            "R01519": 1.0, 
            "R01538": 1.0, 
            "R02664": -1.0, 
            "R07147": 1.0, 
            "R08570": 1.0
        }, 
        "solvestat": 1, 
        "total_flux_no_exchange": 11.0
    }, 
    "9": {
        "modelstat": 1, 
        "num_reaction": 22, 
        "pathway": {
            "EX_adp": -2.0, 
            "EX_atp": 2.0, 
            "EX_glc": -1.0, 
            "EX_h2o": 2.0, 
            "EX_hplus": 2.0, 
            "EX_nad": -1.0, 
            "EX_nadh": 1.0, 
            "EX_nadp": -1.0, 
            "EX_nadph": 1.0, 
            "EX_phosphate": -2.0, 
            "EX_pyruvate": 2.0, 
            "R00200": -1.0, 
            "R00304": -1.0, 
            "R00658": 1.0, 
            "R00835": 1.0, 
            "R01514": -1.0, 
            "R01748": -1.0, 
            "R02035": 1.0, 
            "R02036": 1.0, 
            "R05605": 1.0, 
            "R08639": 1.0, 
            "R10860": 1.0
        }, 
        "solvestat": 1, 
        "total_flux_no_exchange": 11.0
    }, 
    "10": {
        "modelstat": 1, 
        "num_reaction": 22, 
        "pathway": {
            "EX_adp": -2.0, 
            "EX_atp": 2.0, 
            "EX_glc": -1.0, 
            "EX_h2o": 2.0, 
            "EX_hplus": 2.0, 
            "EX_nad": -1.0, 
            "EX_nadh": 1.0, 
            "EX_nadp": -1.0, 
            "EX_nadph": 1.0, 
            "EX_phosphate": -2.0, 
            "EX_pyruvate": 2.0, 
            "R00200": -1.0, 
            "R00304": -1.0, 
            "R00658": 1.0, 
            "R01063": 1.0, 
            "R01662": 1.0, 
            "R02035": 1.0, 
            "R02036": 1.0, 
            "R02664": -1.0, 
            "R05605": 1.0, 
            "R08639": 1.0, 
            "R10520": 1.0
        }, 
        "solvestat": 1, 
        "total_flux_no_exchange": 11.0
    }, 
    "11": {
        "modelstat": 1, 
        "num_reaction": 22, 
        "pathway": {
            "EX_adp": -2.0, 
            "EX_atp": 2.0, 
            "EX_glc": -1.0, 
            "EX_h2o": 2.0, 
            "EX_hplus": 2.0, 
            "EX_nad": -1.0, 
            "EX_nadh": 1.0, 
            "EX_nadp": -1.0, 
            "EX_nadph": 1.0, 
            "EX_phosphate": -2.0, 
            "EX_pyruvate": 2.0, 
            "R00200": -1.0, 
            "R00304": -1.0, 
            "R00658": 1.0, 
            "R01063": 1.0, 
            "R01512": -1.0, 
            "R01518": -1.0, 
            "R02035": 1.0, 
            "R02036": 1.0, 
            "R05605": 1.0, 
            "R08639": 1.0, 
            "R10520": 1.0
        }, 
        "solvestat": 1, 
        "total_flux_no_exchange": 11.0
    }, 
    "12": {
        "modelstat": 1, 
        "num_reaction": 22, 
        "pathway": {
            "EX_adp": -2.0, 
            "EX_atp": 2.0, 
            "EX_glc": -1.0, 
            "EX_h2o": 2.0, 
            "EX_hplus": 2.0, 
            "EX_nad": -1.0, 
            "EX_nadh": 1.0, 
            "EX_nadp": -1.0, 
            "EX_nadph": 1.0, 
            "EX_phosphate": -2.0, 
            "EX_pyruvate": 2.0, 
            "R00200": -1.0, 
            "R00304": -1.0, 
            "R00658": 1.0, 
            "R00835": 1.0, 
            "R01061": 1.0, 
            "R01512": -1.0, 
            "R01518": -1.0, 
            "R02035": 1.0, 
            "R02036": 1.0, 
            "R05605": 1.0, 
            "R08639": 1.0
        }, 
        "solvestat": 1, 
        "total_flux_no_exchange": 11.0
    }, 
    "13": {
        "modelstat": 1, 
        "num_reaction": 22, 
        "pathway": {
            "EX_adp": -2.0, 
            "EX_atp": 2.0, 
            "EX_glc": -1.0, 
            "EX_h2o": 2.0, 
            "EX_hplus": 2.0, 
            "EX_nad": -1.0, 
            "EX_nadh": 1.0, 
            "EX_nadp": -1.0, 
            "EX_nadph": 1.0, 
            "EX_phosphate": -2.0, 
            "EX_pyruvate": 2.0, 
            "R00200": -1.0, 
            "R00299": 1.0, 
            "R00658": 1.0, 
            "R00835": 1.0, 
            "R01061": 1.0, 
            "R01512": -1.0, 
            "R01516": -1.0, 
            "R02035": 1.0, 
            "R02036": 1.0, 
            "R02664": -1.0, 
            "R05605": 1.0
        }, 
        "solvestat": 1, 
        "total_flux_no_exchange": 11.0
    }, 
    "14": {
        "modelstat": 1, 
        "num_reaction": 20, 
        "pathway": {
            "EX_adp": -2.0, 
            "EX_atp": 2.0, 
            "EX_glc": -1.0, 
            "EX_h2o": 2.0, 
            "EX_hplus": 2.0, 
            "EX_nad": -2.0, 
            "EX_nadh": 2.0, 
            "EX_phosphate": -2.0, 
            "EX_pyruvate": 2.0, 
            "R00200": -1.0, 
            "R00304": -1.0, 
            "R00658": 1.0, 
            "R01541": -1.0, 
            "R01748": -1.0, 
            "R01752": 1.0, 
            "R02035": 1.0, 
            "R02036": 1.0, 
            "R08570": 1.0, 
            "R08639": 1.0, 
            "R10520": 1.0
        }, 
        "solvestat": 1, 
        "total_flux_no_exchange": 11.0
    }, 
    "15": {
        "modelstat": 1, 
        "num_reaction": 22, 
        "pathway": {
            "EX_adp": -2.0, 
            "EX_atp": 2.0, 
            "EX_glc": -1.0, 
            "EX_h2o": 2.0, 
            "EX_hplus": 2.0, 
            "EX_nad": -1.0, 
            "EX_nadh": 1.0, 
            "EX_nadp": -1.0, 
            "EX_nadph": 1.0, 
            "EX_phosphate": -2.0, 
            "EX_pyruvate": 2.0, 
            "R00200": -1.0, 
            "R00300": 1.0, 
            "R00658": 1.0, 
            "R01063": 1.0, 
            "R01512": -1.0, 
            "R01514": -1.0, 
            "R01519": 1.0, 
            "R01538": 1.0, 
            "R01541": 1.0, 
            "R01748": -1.0, 
            "R05605": 1.0
        }, 
        "solvestat": 1, 
        "total_flux_no_exchange": 11.0
    }, 
    "16": {
        "modelstat": 1, 
        "num_reaction": 22, 
        "pathway": {
            "EX_adp": -2.0, 
            "EX_atp": 2.0, 
            "EX_glc": -1.0, 
            "EX_h2o": 2.0, 
            "EX_hplus": 2.0, 
            "EX_nad": -1.0, 
            "EX_nadh": 1.0, 
            "EX_nadp": -1.0, 
            "EX_nadph": 1.0, 
            "EX_phosphate": -2.0, 
            "EX_pyruvate": 2.0, 
            "R00200": -1.0, 
            "R00300": 1.0, 
            "R00658": 1.0, 
            "R01063": 1.0, 
            "R01512": -1.0, 
            "R01516": -1.0, 
            "R01519": 1.0, 
            "R01737": 1.0, 
            "R02036": 1.0, 
            "R02664": -1.0, 
            "R05605": 1.0
        }, 
        "solvestat": 1, 
        "total_flux_no_exchange": 11.0
    }, 
    "17": {
        "modelstat": 1, 
        "num_reaction": 22, 
        "pathway": {
            "EX_adp": -2.0, 
            "EX_atp": 2.0, 
            "EX_glc": -1.0, 
            "EX_h2o": 2.0, 
            "EX_hplus": 2.0, 
            "EX_nad": -1.0, 
            "EX_nadh": 1.0, 
            "EX_nadp": -1.0, 
            "EX_nadph": 1.0, 
            "EX_phosphate": -2.0, 
            "EX_pyruvate": 2.0, 
            "R00200": -1.0, 
            "R00299": 1.0, 
            "R00658": 1.0, 
            "R01063": 1.0, 
            "R01512": -1.0, 
            "R01514": -1.0, 
            "R01748": -1.0, 
            "R02035": 1.0, 
            "R02036": 1.0, 
            "R05605": 1.0, 
            "R10520": 1.0
        }, 
        "solvestat": 1, 
        "total_flux_no_exchange": 11.0
    }, 
    "18": {
        "modelstat": 1, 
        "num_reaction": 22, 
        "pathway": {
            "EX_adp": -2.0, 
            "EX_atp": 2.0, 
            "EX_glc": -1.0, 
            "EX_h2o": 2.0, 
            "EX_hplus": 2.0, 
            "EX_nad": -1.0, 
            "EX_nadh": 1.0, 
            "EX_nadp": -1.0, 
            "EX_nadph": 1.0, 
            "EX_phosphate": -2.0, 
            "EX_pyruvate": 2.0, 
            "R00200": -1.0, 
            "R00658": 1.0, 
            "R01059": 1.0, 
            "R01061": 1.0, 
            "R01512": -1.0, 
            "R01514": -1.0, 
            "R01519": 1.0, 
            "R01538": 1.0, 
            "R01748": -1.0, 
            "R07147": 1.0, 
            "R08570": 1.0
        }, 
        "solvestat": 1, 
        "total_flux_no_exchange": 11.0
    }, 
    "19": {
        "modelstat": 1, 
        "num_reaction": 20, 
        "pathway": {
            "EX_adp": -2.0, 
            "EX_atp": 2.0, 
            "EX_glc": -1.0, 
            "EX_h2o": 2.0, 
            "EX_hplus": 2.0, 
            "EX_nad": -2.0, 
            "EX_nadh": 2.0, 
            "EX_phosphate": -2.0, 
            "EX_pyruvate": 2.0, 
            "R00200": -1.0, 
            "R00299": 1.0, 
            "R00658": 1.0, 
            "R01061": 1.0, 
            "R01512": -1.0, 
            "R01516": -1.0, 
            "R02035": 1.0, 
            "R02036": 1.0, 
            "R02664": -1.0, 
            "R05605": 1.0, 
            "R10520": 1.0
        }, 
        "solvestat": 1, 
        "total_flux_no_exchange": 11.0
    }, 
    "20": {
        "modelstat": 1, 
        "num_reaction": 20, 
        "pathway": {
            "EX_adp": -2.0, 
            "EX_atp": 2.0, 
            "EX_glc": -1.0, 
            "EX_h2o": 2.0, 
            "EX_hplus": 2.0, 
            "EX_nadp": -2.0, 
            "EX_nadph": 2.0, 
            "EX_phosphate": -2.0, 
            "EX_pyruvate": 2.0, 
            "R00200": -1.0, 
            "R00299": 1.0, 
            "R00658": 1.0, 
            "R00835": 1.0, 
            "R01063": 1.0, 
            "R01512": -1.0, 
            "R01516": -1.0, 
            "R02035": 1.0, 
            "R02036": 1.0, 
            "R02664": -1.0, 
            "R05605": 1.0
        }, 
        "solvestat": 1, 
        "total_flux_no_exchange": 11.0
    }, 
    "21": {
        "modelstat": 1, 
        "num_reaction": 20, 
        "pathway": {
            "EX_adp": -2.0, 
            "EX_atp": 2.0, 
            "EX_glc": -1.0, 
            "EX_h2o": 2.0, 
            "EX_hplus": 2.0, 
            "EX_nad": -2.0, 
            "EX_nadh": 2.0, 
            "EX_phosphate": -2.0, 
            "EX_pyruvate": 2.0, 
            "R00200": -1.0, 
            "R00304": -1.0, 
            "R00658": 1.0, 
            "R01514": -1.0, 
            "R01748": -1.0, 
            "R02035": 1.0, 
            "R02036": 1.0, 
            "R05605": 1.0, 
            "R08639": 1.0, 
            "R10520": 1.0, 
            "R10860": 1.0
        }, 
        "solvestat": 1, 
        "total_flux_no_exchange": 11.0
    }, 
    "22": {
        "modelstat": 1, 
        "num_reaction": 20, 
        "pathway": {
            "EX_adp": -2.0, 
            "EX_atp": 2.0, 
            "EX_glc": -1.0, 
            "EX_h2o": 2.0, 
            "EX_hplus": 2.0, 
            "EX_nadp": -2.0, 
            "EX_nadph": 2.0, 
            "EX_phosphate": -2.0, 
            "EX_pyruvate": 2.0, 
            "R00200": -1.0, 
            "R00658": 1.0, 
            "R01059": 1.0, 
            "R01063": 1.0, 
            "R01512": -1.0, 
            "R01514": -1.0, 
            "R01519": 1.0, 
            "R01538": 1.0, 
            "R01748": -1.0, 
            "R07147": 1.0, 
            "R08570": 1.0
        }, 
        "solvestat": 1, 
        "total_flux_no_exchange": 11.0
    }, 
    "23": {
        "modelstat": 1, 
        "num_reaction": 22, 
        "pathway": {
            "EX_adp": -2.0, 
            "EX_atp": 2.0, 
            "EX_glc": -1.0, 
            "EX_h2o": 2.0, 
            "EX_hplus": 2.0, 
            "EX_nad": -1.0, 
            "EX_nadh": 1.0, 
            "EX_nadp": -1.0, 
            "EX_nadph": 1.0, 
            "EX_phosphate": -2.0, 
            "EX_pyruvate": 2.0, 
            "R00200": -1.0, 
            "R00304": -1.0, 
            "R00658": 1.0, 
            "R00835": 1.0, 
            "R01541": -1.0, 
            "R01748": -1.0, 
            "R01752": 1.0, 
            "R02035": 1.0, 
            "R02036": 1.0, 
            "R08570": 1.0, 
            "R08639": 1.0
        }, 
        "solvestat": 1, 
        "total_flux_no_exchange": 11.0
    }, 
    "24": {
        "modelstat": 1, 
        "num_reaction": 20, 
        "pathway": {
            "EX_adp": -2.0, 
            "EX_atp": 2.0, 
            "EX_glc": -1.0, 
            "EX_h2o": 2.0, 
            "EX_hplus": 2.0, 
            "EX_nadp": -2.0, 
            "EX_nadph": 2.0, 
            "EX_phosphate": -2.0, 
            "EX_pyruvate": 2.0, 
            "R00200": -1.0, 
            "R00304": -1.0, 
            "R00658": 1.0, 
            "R00835": 1.0, 
            "R01058": 1.0, 
            "R01516": -1.0, 
            "R02035": 1.0, 
            "R02036": 1.0, 
            "R02664": -1.0, 
            "R05605": 1.0, 
            "R08639": 1.0
        }, 
        "solvestat": 1, 
        "total_flux_no_exchange": 11.0
    }, 
    "25": {
        "modelstat": 1, 
        "num_reaction": 20, 
        "pathway": {
            "EX_adp": -2.0, 
            "EX_atp": 2.0, 
            "EX_glc": -1.0, 
            "EX_h2o": 2.0, 
            "EX_hplus": 2.0, 
            "EX_nadp": -2.0, 
            "EX_nadph": 2.0, 
            "EX_phosphate": -2.0, 
            "EX_pyruvate": 2.0, 
            "R00200": -1.0, 
            "R00304": -1.0, 
            "R00658": 1.0, 
            "R00835": 1.0, 
            "R01541": -1.0, 
            "R01748": -1.0, 
            "R02035": 1.0, 
            "R02036": 1.0, 
            "R08570": 1.0, 
            "R08639": 1.0, 
            "R10615": 1.0
        }, 
        "solvestat": 1, 
        "total_flux_no_exchange": 11.0
    }, 
    "26": {
        "modelstat": 1, 
        "num_reaction": 20, 
        "pathway": {
            "EX_adp": -2.0, 
            "EX_atp": 2.0, 
            "EX_glc": -1.0, 
            "EX_h2o": 2.0, 
            "EX_hplus": 2.0, 
            "EX_nadp": -2.0, 
            "EX_nadph": 2.0, 
            "EX_phosphate": -2.0, 
            "EX_pyruvate": 2.0, 
            "R00200": -1.0, 
            "R00304": -1.0, 
            "R00658": 1.0, 
            "R00835": 1.0, 
            "R01063": 1.0, 
            "R01512": -1.0, 
            "R01518": -1.0, 
            "R02035": 1.0, 
            "R02036": 1.0, 
            "R05605": 1.0, 
            "R08639": 1.0
        }, 
        "solvestat": 1, 
        "total_flux_no_exchange": 11.0
    }, 
    "27": {
        "modelstat": 1, 
        "num_reaction": 22, 
        "pathway": {
            "EX_adp": -2.0, 
            "EX_atp": 2.0, 
            "EX_glc": -1.0, 
            "EX_h2o": 2.0, 
            "EX_hplus": 2.0, 
            "EX_nad": -1.0, 
            "EX_nadh": 1.0, 
            "EX_nadp": -1.0, 
            "EX_nadph": 1.0, 
            "EX_phosphate": -2.0, 
            "EX_pyruvate": 2.0, 
            "R00200": -1.0, 
            "R00299": 1.0, 
            "R00658": 1.0, 
            "R01063": 1.0, 
            "R01512": -1.0, 
            "R01516": -1.0, 
            "R02035": 1.0, 
            "R02036": 1.0, 
            "R02664": -1.0, 
            "R05605": 1.0, 
            "R10520": 1.0
        }, 
        "solvestat": 1, 
        "total_flux_no_exchange": 11.0
    }, 
    "28": {
        "modelstat": 1, 
        "num_reaction": 20, 
        "pathway": {
            "EX_adp": -2.0, 
            "EX_atp": 2.0, 
            "EX_glc": -1.0, 
            "EX_h2o": 2.0, 
            "EX_hplus": 2.0, 
            "EX_nad": -2.0, 
            "EX_nadh": 2.0, 
            "EX_phosphate": -2.0, 
            "EX_pyruvate": 2.0, 
            "R00200": -1.0, 
            "R00299": 1.0, 
            "R00658": 1.0, 
            "R01061": 1.0, 
            "R01512": -1.0, 
            "R01514": -1.0, 
            "R01748": -1.0, 
            "R02035": 1.0, 
            "R02036": 1.0, 
            "R05605": 1.0, 
            "R10520": 1.0
        }, 
        "solvestat": 1, 
        "total_flux_no_exchange": 11.0
    }, 
    "29": {
        "modelstat": 1, 
        "num_reaction": 22, 
        "pathway": {
            "EX_adp": -2.0, 
            "EX_atp": 2.0, 
            "EX_glc": -1.0, 
            "EX_h2o": 2.0, 
            "EX_hplus": 2.0, 
            "EX_nad": -1.0, 
            "EX_nadh": 1.0, 
            "EX_nadp": -1.0, 
            "EX_nadph": 1.0, 
            "EX_phosphate": -2.0, 
            "EX_pyruvate": 2.0, 
            "R00200": -1.0, 
            "R00304": -1.0, 
            "R00658": 1.0, 
            "R00835": 1.0, 
            "R01516": -1.0, 
            "R02035": 1.0, 
            "R02036": 1.0, 
            "R02664": -1.0, 
            "R05605": 1.0, 
            "R08639": 1.0, 
            "R10860": 1.0
        }, 
        "solvestat": 1, 
        "total_flux_no_exchange": 11.0
    }, 
    "30": {
        "modelstat": 1, 
        "num_reaction": 22, 
        "pathway": {
            "EX_adp": -2.0, 
            "EX_atp": 2.0, 
            "EX_glc": -1.0, 
            "EX_h2o": 2.0, 
            "EX_hplus": 2.0, 
            "EX_nad": -1.0, 
            "EX_nadh": 1.0, 
            "EX_nadp": -1.0, 
            "EX_nadph": 1.0, 
            "EX_phosphate": -2.0, 
            "EX_pyruvate": 2.0, 
            "R00200": -1.0, 
            "R00304": -1.0, 
            "R00658": 1.0, 
            "R01541": -1.0, 
            "R01748": -1.0, 
            "R02035": 1.0, 
            "R02036": 1.0, 
            "R08570": 1.0, 
            "R08639": 1.0, 
            "R10520": 1.0, 
            "R10615": 1.0
        }, 
        "solvestat": 1, 
        "total_flux_no_exchange": 11.0
    }, 
    "31": {
        "modelstat": 1, 
        "num_reaction": 22, 
        "pathway": {
            "EX_adp": -2.0, 
            "EX_atp": 2.0, 
            "EX_glc": -1.0, 
            "EX_h2o": 2.0, 
            "EX_hplus": 2.0, 
            "EX_nad": -1.0, 
            "EX_nadh": 1.0, 
            "EX_nadp": -1.0, 
            "EX_nadph": 1.0, 
            "EX_phosphate": -2.0, 
            "EX_pyruvate": 2.0, 
            "R00200": -1.0, 
            "R00658": 1.0, 
            "R01059": 1.0, 
            "R01061": 1.0, 
            "R01512": -1.0, 
            "R01516": -1.0, 
            "R01519": 1.0, 
            "R01538": 1.0, 
            "R02664": -1.0, 
            "R07147": 1.0, 
            "R08570": 1.0
        }, 
        "solvestat": 1, 
        "total_flux_no_exchange": 11.0
    }, 
    "32": {
        "modelstat": 1, 
        "num_reaction": 20, 
        "pathway": {
            "EX_adp": -2.0, 
            "EX_atp": 2.0, 
            "EX_glc": -1.0, 
            "EX_h2o": 2.0, 
            "EX_hplus": 2.0, 
            "EX_nadp": -2.0, 
            "EX_nadph": 2.0, 
            "EX_phosphate": -2.0, 
            "EX_pyruvate": 2.0, 
            "R00200": -1.0, 
            "R00658": 1.0, 
            "R01063": 1.0, 
            "R01512": -1.0, 
            "R01514": -1.0, 
            "R01519": 1.0, 
            "R01538": 1.0, 
            "R01541": 1.0, 
            "R01748": -1.0, 
            "R05605": 1.0, 
            "R07147": 1.0
        }, 
        "solvestat": 1, 
        "total_flux_no_exchange": 11.0
    }, 
    "33": {
        "modelstat": 1, 
        "num_reaction": 22, 
        "pathway": {
            "EX_adp": -2.0, 
            "EX_atp": 2.0, 
            "EX_glc": -1.0, 
            "EX_h2o": 2.0, 
            "EX_hplus": 2.0, 
            "EX_nad": -1.0, 
            "EX_nadh": 1.0, 
            "EX_nadp": -1.0, 
            "EX_nadph": 1.0, 
            "EX_phosphate": -2.0, 
            "EX_pyruvate": 2.0, 
            "R00200": -1.0, 
            "R00300": 1.0, 
            "R00658": 1.0, 
            "R01063": 1.0, 
            "R01512": -1.0, 
            "R01514": -1.0, 
            "R01519": 1.0, 
            "R01737": 1.0, 
            "R01748": -1.0, 
            "R02036": 1.0, 
            "R05605": 1.0
        }, 
        "solvestat": 1, 
        "total_flux_no_exchange": 11.0
    }, 
    "34": {
        "modelstat": 1, 
        "num_reaction": 20, 
        "pathway": {
            "EX_adp": -2.0, 
            "EX_atp": 2.0, 
            "EX_glc": -1.0, 
            "EX_h2o": 2.0, 
            "EX_hplus": 2.0, 
            "EX_nad": -2.0, 
            "EX_nadh": 2.0, 
            "EX_phosphate": -2.0, 
            "EX_pyruvate": 2.0, 
            "R00200": -1.0, 
            "R00300": 1.0, 
            "R00658": 1.0, 
            "R01059": 1.0, 
            "R01061": 1.0, 
            "R01512": -1.0, 
            "R01516": -1.0, 
            "R01519": 1.0, 
            "R01538": 1.0, 
            "R02664": -1.0, 
            "R08570": 1.0
        }, 
        "solvestat": 1, 
        "total_flux_no_exchange": 11.0
    }, 
    "35": {
        "modelstat": 1, 
        "num_reaction": 20, 
        "pathway": {
            "EX_adp": -2.0, 
            "EX_atp": 2.0, 
            "EX_glc": -1.0, 
            "EX_h2o": 2.0, 
            "EX_hplus": 2.0, 
            "EX_nad": -2.0, 
            "EX_nadh": 2.0, 
            "EX_phosphate": -2.0, 
            "EX_pyruvate": 2.0, 
            "R00200": -1.0, 
            "R00304": -1.0, 
            "R00658": 1.0, 
            "R01061": 1.0, 
            "R01512": -1.0, 
            "R01518": -1.0, 
            "R02035": 1.0, 
            "R02036": 1.0, 
            "R05605": 1.0, 
            "R08639": 1.0, 
            "R10520": 1.0
        }, 
        "solvestat": 1, 
        "total_flux_no_exchange": 11.0
    }, 
    "36": {
        "modelstat": 1, 
        "num_reaction": 20, 
        "pathway": {
            "EX_adp": -2.0, 
            "EX_atp": 2.0, 
            "EX_glc": -1.0, 
            "EX_h2o": 2.0, 
            "EX_hplus": 2.0, 
            "EX_nadp": -2.0, 
            "EX_nadph": 2.0, 
            "EX_phosphate": -2.0, 
            "EX_pyruvate": 2.0, 
            "R00200": -1.0, 
            "R00299": 1.0, 
            "R00658": 1.0, 
            "R00835": 1.0, 
            "R01063": 1.0, 
            "R01512": -1.0, 
            "R01514": -1.0, 
            "R01748": -1.0, 
            "R02035": 1.0, 
            "R02036": 1.0, 
            "R05605": 1.0
        }, 
        "solvestat": 1, 
        "total_flux_no_exchange": 11.0
    }, 
    "37": {
        "modelstat": 1, 
        "num_reaction": 22, 
        "pathway": {
            "EX_adp": -2.0, 
            "EX_atp": 2.0, 
            "EX_glc": -1.0, 
            "EX_h2o": 2.0, 
            "EX_hplus": 2.0, 
            "EX_nad": -1.0, 
            "EX_nadh": 1.0, 
            "EX_nadp": -1.0, 
            "EX_nadph": 1.0, 
            "EX_phosphate": -2.0, 
            "EX_pyruvate": 2.0, 
            "R00200": -1.0, 
            "R00304": -1.0, 
            "R00658": 1.0, 
            "R01058": 1.0, 
            "R01514": -1.0, 
            "R01748": -1.0, 
            "R02035": 1.0, 
            "R02036": 1.0, 
            "R05605": 1.0, 
            "R08639": 1.0, 
            "R10520": 1.0
        }, 
        "solvestat": 1, 
        "total_flux_no_exchange": 11.0
    }, 
    "38": {
        "modelstat": 1, 
        "num_reaction": 22, 
        "pathway": {
            "EX_adp": -2.0, 
            "EX_atp": 2.0, 
            "EX_glc": -1.0, 
            "EX_h2o": 2.0, 
            "EX_hplus": 2.0, 
            "EX_nad": -1.0, 
            "EX_nadh": 1.0, 
            "EX_nadp": -1.0, 
            "EX_nadph": 1.0, 
            "EX_phosphate": -2.0, 
            "EX_pyruvate": 2.0, 
            "R00200": -1.0, 
            "R00300": 1.0, 
            "R00658": 1.0, 
            "R01063": 1.0, 
            "R01512": -1.0, 
            "R01516": -1.0, 
            "R01519": 1.0, 
            "R01538": 1.0, 
            "R01541": 1.0, 
            "R02664": -1.0, 
            "R05605": 1.0
        }, 
        "solvestat": 1, 
        "total_flux_no_exchange": 11.0
    }, 
    "39": {
        "modelstat": 1, 
        "num_reaction": 20, 
        "pathway": {
            "EX_adp": -2.0, 
            "EX_atp": 2.0, 
            "EX_glc": -1.0, 
            "EX_h2o": 2.0, 
            "EX_hplus": 2.0, 
            "EX_nad": -2.0, 
            "EX_nadh": 2.0, 
            "EX_phosphate": -2.0, 
            "EX_pyruvate": 2.0, 
            "R00200": -1.0, 
            "R00304": -1.0, 
            "R00658": 1.0, 
            "R01061": 1.0, 
            "R01662": 1.0, 
            "R02035": 1.0, 
            "R02036": 1.0, 
            "R02664": -1.0, 
            "R05605": 1.0, 
            "R08639": 1.0, 
            "R10520": 1.0
        }, 
        "solvestat": 1, 
        "total_flux_no_exchange": 11.0
    }, 
    "40": {
        "modelstat": 1, 
        "num_reaction": 22, 
        "pathway": {
            "EX_adp": -2.0, 
            "EX_atp": 2.0, 
            "EX_glc": -1.0, 
            "EX_h2o": 2.0, 
            "EX_hplus": 2.0, 
            "EX_nad": -1.0, 
            "EX_nadh": 1.0, 
            "EX_nadp": -1.0, 
            "EX_nadph": 1.0, 
            "EX_phosphate": -2.0, 
            "EX_pyruvate": 2.0, 
            "R00200": -1.0, 
            "R00304": -1.0, 
            "R00658": 1.0, 
            "R00835": 1.0, 
            "R01061": 1.0, 
            "R01662": 1.0, 
            "R02035": 1.0, 
            "R02036": 1.0, 
            "R02664": -1.0, 
            "R05605": 1.0, 
            "R08639": 1.0
        }, 
        "solvestat": 1, 
        "total_flux_no_exchange": 11.0
    }, 
    "41": {
        "modelstat": 1, 
        "num_reaction": 20, 
        "pathway": {
            "EX_adp": -2.0, 
            "EX_atp": 2.0, 
            "EX_glc": -1.0, 
            "EX_h2o": 2.0, 
            "EX_hplus": 2.0, 
            "EX_nadp": -2.0, 
            "EX_nadph": 2.0, 
            "EX_phosphate": -2.0, 
            "EX_pyruvate": 2.0, 
            "R00200": -1.0, 
            "R00304": -1.0, 
            "R00658": 1.0, 
            "R00835": 1.0, 
            "R01063": 1.0, 
            "R01662": 1.0, 
            "R02035": 1.0, 
            "R02036": 1.0, 
            "R02664": -1.0, 
            "R05605": 1.0, 
            "R08639": 1.0
        }, 
        "solvestat": 1, 
        "total_flux_no_exchange": 11.0
    }, 
    "42": {
        "modelstat": 1, 
        "num_reaction": 20, 
        "pathway": {
            "EX_adp": -2.0, 
            "EX_atp": 2.0, 
            "EX_glc": -1.0, 
            "EX_h2o": 2.0, 
            "EX_hplus": 2.0, 
            "EX_nad": -2.0, 
            "EX_nadh": 2.0, 
            "EX_phosphate": -2.0, 
            "EX_pyruvate": 2.0, 
            "R00200": -1.0, 
            "R00304": -1.0, 
            "R00658": 1.0, 
            "R01516": -1.0, 
            "R02035": 1.0, 
            "R02036": 1.0, 
            "R02664": -1.0, 
            "R05605": 1.0, 
            "R08639": 1.0, 
            "R10520": 1.0, 
            "R10860": 1.0
        }, 
        "solvestat": 1, 
        "total_flux_no_exchange": 11.0
    }, 
    "43": {
        "modelstat": 1, 
        "num_reaction": 22, 
        "pathway": {
            "EX_adp": -2.0, 
            "EX_atp": 2.0, 
            "EX_glc": -1.0, 
            "EX_h2o": 2.0, 
            "EX_hplus": 2.0, 
            "EX_nad": -1.0, 
            "EX_nadh": 1.0, 
            "EX_nadp": -1.0, 
            "EX_nadph": 1.0, 
            "EX_phosphate": -2.0, 
            "EX_pyruvate": 2.0, 
            "R00200": -1.0, 
            "R00300": 1.0, 
            "R00658": 1.0, 
            "R01059": 1.0, 
            "R01063": 1.0, 
            "R01512": -1.0, 
            "R01514": -1.0, 
            "R01519": 1.0, 
            "R01538": 1.0, 
            "R01748": -1.0, 
            "R08570": 1.0
        }, 
        "solvestat": 1, 
        "total_flux_no_exchange": 11.0
    }, 
    "44": {
        "modelstat": 1, 
        "num_reaction": 22, 
        "pathway": {
            "EX_adp": -2.0, 
            "EX_atp": 2.0, 
            "EX_glc": -1.0, 
            "EX_h2o": 2.0, 
            "EX_hplus": 2.0, 
            "EX_nad": -1.0, 
            "EX_nadh": 1.0, 
            "EX_nadp": -1.0, 
            "EX_nadph": 1.0, 
            "EX_phosphate": -2.0, 
            "EX_pyruvate": 2.0, 
            "R00200": -1.0, 
            "R00658": 1.0, 
            "R01061": 1.0, 
            "R01512": -1.0, 
            "R01514": -1.0, 
            "R01519": 1.0, 
            "R01737": 1.0, 
            "R01748": -1.0, 
            "R02036": 1.0, 
            "R05605": 1.0, 
            "R07147": 1.0
        }, 
        "solvestat": 1, 
        "total_flux_no_exchange": 11.0
    }, 
    "45": {
        "modelstat": 1, 
        "num_reaction": 20, 
        "pathway": {
            "EX_adp": -2.0, 
            "EX_atp": 2.0, 
            "EX_glc": -1.0, 
            "EX_h2o": 2.0, 
            "EX_hplus": 2.0, 
            "EX_nadp": -2.0, 
            "EX_nadph": 2.0, 
            "EX_phosphate": -2.0, 
            "EX_pyruvate": 2.0, 
            "R00200": -1.0, 
            "R00304": -1.0, 
            "R00658": 1.0, 
            "R00835": 1.0, 
            "R01058": 1.0, 
            "R01514": -1.0, 
            "R01748": -1.0, 
            "R02035": 1.0, 
            "R02036": 1.0, 
            "R05605": 1.0, 
            "R08639": 1.0
        }, 
        "solvestat": 1, 
        "total_flux_no_exchange": 11.0
    }, 
    "46": {
        "modelstat": 1, 
        "num_reaction": 22, 
        "pathway": {
            "EX_adp": -2.0, 
            "EX_atp": 2.0, 
            "EX_glc": -1.0, 
            "EX_h2o": 2.0, 
            "EX_hplus": 2.0, 
            "EX_nad": -1.0, 
            "EX_nadh": 1.0, 
            "EX_nadp": -1.0, 
            "EX_nadph": 1.0, 
            "EX_phosphate": -2.0, 
            "EX_pyruvate": 2.0, 
            "R00200": -1.0, 
            "R00299": 1.0, 
            "R00658": 1.0, 
            "R00835": 1.0, 
            "R01061": 1.0, 
            "R01512": -1.0, 
            "R01514": -1.0, 
            "R01748": -1.0, 
            "R02035": 1.0, 
            "R02036": 1.0, 
            "R05605": 1.0
        }, 
        "solvestat": 1, 
        "total_flux_no_exchange": 11.0
    }, 
    "47": {
        "modelstat": 1, 
        "num_reaction": 20, 
        "pathway": {
            "EX_adp": -2.0, 
            "EX_atp": 2.0, 
            "EX_glc": -1.0, 
            "EX_h2o": 2.0, 
            "EX_hplus": 2.0, 
            "EX_nad": -2.0, 
            "EX_nadh": 2.0, 
            "EX_phosphate": -2.0, 
            "EX_pyruvate": 2.0, 
            "R00200": -1.0, 
            "R00300": 1.0, 
            "R00658": 1.0, 
            "R01061": 1.0, 
            "R01512": -1.0, 
            "R01514": -1.0, 
            "R01519": 1.0, 
            "R01538": 1.0, 
            "R01541": 1.0, 
            "R01748": -1.0, 
            "R05605": 1.0
        }, 
        "solvestat": 1, 
        "total_flux_no_exchange": 11.0
    }, 
    "48": {
        "modelstat": 1, 
        "num_reaction": 20, 
        "pathway": {
            "EX_adp": -2.0, 
            "EX_atp": 2.0, 
            "EX_glc": -1.0, 
            "EX_h2o": 2.0, 
            "EX_hplus": 2.0, 
            "EX_nad": -2.0, 
            "EX_nadh": 2.0, 
            "EX_phosphate": -2.0, 
            "EX_pyruvate": 2.0, 
            "R00200": -1.0, 
            "R00300": 1.0, 
            "R00658": 1.0, 
            "R01061": 1.0, 
            "R01512": -1.0, 
            "R01514": -1.0, 
            "R01519": 1.0, 
            "R01737": 1.0, 
            "R01748": -1.0, 
            "R02036": 1.0, 
            "R05605": 1.0
        }, 
        "solvestat": 1, 
        "total_flux_no_exchange": 11.0
    }, 
    "49": {
        "modelstat": 1, 
        "num_reaction": 22, 
        "pathway": {
            "EX_adp": -2.0, 
            "EX_atp": 2.0, 
            "EX_glc": -1.0, 
            "EX_h2o": 2.0, 
            "EX_hplus": 2.0, 
            "EX_nad": -1.0, 
            "EX_nadh": 1.0, 
            "EX_nadp": -1.0, 
            "EX_nadph": 1.0, 
            "EX_phosphate": -2.0, 
            "EX_pyruvate": 2.0, 
            "R00200": -1.0, 
            "R00300": 1.0, 
            "R00658": 1.0, 
            "R01059": 1.0, 
            "R01063": 1.0, 
            "R01512": -1.0, 
            "R01516": -1.0, 
            "R01519": 1.0, 
            "R01538": 1.0, 
            "R02664": -1.0, 
            "R08570": 1.0
        }, 
        "solvestat": 1, 
        "total_flux_no_exchange": 11.0
    }, 
    "50": {
        "modelstat": 1, 
        "num_reaction": 20, 
        "pathway": {
            "EX_adp": -2.0, 
            "EX_atp": 2.0, 
            "EX_glc": -1.0, 
            "EX_h2o": 2.0, 
            "EX_hplus": 2.0, 
            "EX_nadp": -2.0, 
            "EX_nadph": 2.0, 
            "EX_phosphate": -2.0, 
            "EX_pyruvate": 2.0, 
            "R00200": -1.0, 
            "R00658": 1.0, 
            "R01063": 1.0, 
            "R01512": -1.0, 
            "R01516": -1.0, 
            "R01519": 1.0, 
            "R01737": 1.0, 
            "R02036": 1.0, 
            "R02664": -1.0, 
            "R05605": 1.0, 
            "R07147": 1.0
        }, 
        "solvestat": 1, 
        "total_flux_no_exchange": 11.0
    }, 
    "51": {
        "modelstat": 1, 
        "num_reaction": 22, 
        "pathway": {
            "EX_adp": -2.0, 
            "EX_atp": 2.0, 
            "EX_glc": -1.0, 
            "EX_h2o": 2.0, 
            "EX_hplus": 2.0, 
            "EX_nad": -1.0, 
            "EX_nadh": 1.0, 
            "EX_nadp": -1.0, 
            "EX_nadph": 1.0, 
            "EX_phosphate": -2.0, 
            "EX_pyruvate": 2.0, 
            "R00200": -1.0, 
            "R00304": -1.0, 
            "R00658": 1.0, 
            "R01058": 1.0, 
            "R01516": -1.0, 
            "R02035": 1.0, 
            "R02036": 1.0, 
            "R02664": -1.0, 
            "R05605": 1.0, 
            "R08639": 1.0, 
            "R10520": 1.0
        }, 
        "solvestat": 1, 
        "total_flux_no_exchange": 11.0
    }, 
    "52": {
        "modelstat": 1, 
        "num_reaction": 22, 
        "pathway": {
            "EX_adp": -2.0, 
            "EX_atp": 2.0, 
            "EX_glc": -1.0, 
            "EX_h2o": 2.0, 
            "EX_hplus": 2.0, 
            "EX_nad": -1.0, 
            "EX_nadh": 1.0, 
            "EX_nadp": -1.0, 
            "EX_nadph": 1.0, 
            "EX_phosphate": -2.0, 
            "EX_pyruvate": 2.0, 
            "R00200": -1.0, 
            "R00658": 1.0, 
            "R01061": 1.0, 
            "R01512": -1.0, 
            "R01514": -1.0, 
            "R01519": 1.0, 
            "R01538": 1.0, 
            "R01541": 1.0, 
            "R01748": -1.0, 
            "R05605": 1.0, 
            "R07147": 1.0
        }, 
        "solvestat": 1, 
        "total_flux_no_exchange": 11.0
    }, 
    "53": {
        "modelstat": 1, 
        "num_reaction": 20, 
        "pathway": {
            "EX_adp": -2.0, 
            "EX_atp": 2.0, 
            "EX_glc": -1.0, 
            "EX_h2o": 2.0, 
            "EX_hplus": 2.0, 
            "EX_nadp": -2.0, 
            "EX_nadph": 2.0, 
            "EX_phosphate": -2.0, 
            "EX_pyruvate": 2.0, 
            "R00200": -1.0, 
            "R00658": 1.0, 
            "R01063": 1.0, 
            "R01512": -1.0, 
            "R01514": -1.0, 
            "R01519": 1.0, 
            "R01737": 1.0, 
            "R01748": -1.0, 
            "R02036": 1.0, 
            "R05605": 1.0, 
            "R07147": 1.0
        }, 
        "solvestat": 1, 
        "total_flux_no_exchange": 11.0
    }, 
    "54": {
        "modelstat": 1, 
        "num_reaction": 20, 
        "pathway": {
            "EX_adp": -2.0, 
            "EX_atp": 2.0, 
            "EX_glc": -1.0, 
            "EX_h2o": 2.0, 
            "EX_hplus": 2.0, 
            "EX_nad": -2.0, 
            "EX_nadh": 2.0, 
            "EX_phosphate": -2.0, 
            "EX_pyruvate": 2.0, 
            "R00200": -1.0, 
            "R00300": 1.0, 
            "R00658": 1.0, 
            "R01059": 1.0, 
            "R01061": 1.0, 
            "R01512": -1.0, 
            "R01514": -1.0, 
            "R01519": 1.0, 
            "R01538": 1.0, 
            "R01748": -1.0, 
            "R08570": 1.0
        }, 
        "solvestat": 1, 
        "total_flux_no_exchange": 11.0
    }, 
    "55": {
        "modelstat": 1, 
        "num_reaction": 20, 
        "pathway": {
            "EX_adp": -2.0, 
            "EX_atp": 2.0, 
            "EX_glc": -1.0, 
            "EX_h2o": 2.0, 
            "EX_hplus": 2.0, 
            "EX_nad": -2.0, 
            "EX_nadh": 2.0, 
            "EX_phosphate": -2.0, 
            "EX_pyruvate": 2.0, 
            "R00200": -1.0, 
            "R00300": 1.0, 
            "R00658": 1.0, 
            "R01061": 1.0, 
            "R01512": -1.0, 
            "R01516": -1.0, 
            "R01519": 1.0, 
            "R01538": 1.0, 
            "R01541": 1.0, 
            "R02664": -1.0, 
            "R05605": 1.0
        }, 
        "solvestat": 1, 
        "total_flux_no_exchange": 11.0
    }, 
    "56": {
        "modelstat": 1, 
        "num_reaction": 21, 
        "pathway": {
            "EX_adp": -2.0, 
            "EX_atp": 2.0, 
            "EX_glc": -1.0, 
            "EX_h2o": 2.0, 
            "EX_hplus": 2.0, 
            "EX_nad": -2.0, 
            "EX_nadh": 2.0, 
            "EX_phosphate": -2.0, 
            "EX_pyruvate": 2.0, 
            "R00200": -1.0, 
            "R00658": 1.0, 
            "R00847": 1.0, 
            "R00850": 1.0, 
            "R01061": 1.0, 
            "R01512": -1.0, 
            "R01514": -1.0, 
            "R01748": -1.0, 
            "R02035": 1.0, 
            "R02036": 1.0, 
            "R05605": 1.0, 
            "R10520": 1.0
        }, 
        "solvestat": 1, 
        "total_flux_no_exchange": 12.0
    }, 
    "57": {
        "modelstat": 1, 
        "num_reaction": 23, 
        "pathway": {
            "EX_adp": -2.0, 
            "EX_atp": 2.0, 
            "EX_glc": -1.0, 
            "EX_h2o": 2.0, 
            "EX_hplus": 2.0, 
            "EX_nad": -1.0, 
            "EX_nadh": 1.0, 
            "EX_nadp": -1.0, 
            "EX_nadph": 1.0, 
            "EX_phosphate": -2.0, 
            "EX_pyruvate": 2.0, 
            "R00200": -1.0, 
            "R00304": -1.0, 
            "R00658": 1.0, 
            "R00835": 1.0, 
            "R01061": 1.0, 
            "R01515": 1.0, 
            "R01516": -1.0, 
            "R02035": 1.0, 
            "R02036": 1.0, 
            "R02664": -1.0, 
            "R05605": 1.0, 
            "R08639": 1.0
        }, 
        "solvestat": 1, 
        "total_flux_no_exchange": 12.0
    }, 
    "58": {
        "modelstat": 1, 
        "num_reaction": 23, 
        "pathway": {
            "EX_adp": -2.0, 
            "EX_atp": 2.0, 
            "EX_glc": -1.0, 
            "EX_h2o": 2.0, 
            "EX_hplus": 2.0, 
            "EX_nad": -1.0, 
            "EX_nadh": 1.0, 
            "EX_nadp": -1.0, 
            "EX_nadph": 1.0, 
            "EX_phosphate": -2.0, 
            "EX_pyruvate": 2.0, 
            "R00200": -1.0, 
            "R00304": -1.0, 
            "R00658": 1.0, 
            "R01511": -1.0, 
            "R01518": -1.0, 
            "R01541": -1.0, 
            "R02035": 1.0, 
            "R02036": 1.0, 
            "R08570": 1.0, 
            "R08639": 1.0, 
            "R10520": 1.0, 
            "R10615": 1.0
        }, 
        "solvestat": 1, 
        "total_flux_no_exchange": 12.0
    }, 
    "59": {
        "modelstat": 1, 
        "num_reaction": 21, 
        "pathway": {
            "EX_adp": -2.0, 
            "EX_atp": 2.0, 
            "EX_glc": -1.0, 
            "EX_h2o": 2.0, 
            "EX_hplus": 2.0, 
            "EX_nad": -2.0, 
            "EX_nadh": 2.0, 
            "EX_phosphate": -2.0, 
            "EX_pyruvate": 2.0, 
            "R00217": 1.0, 
            "R00304": -1.0, 
            "R00339": 1.0, 
            "R01061": 1.0, 
            "R01512": -1.0, 
            "R01514": -1.0, 
            "R01751": -1.0, 
            "R02035": 1.0, 
            "R02036": 1.0, 
            "R05605": 1.0, 
            "R08639": 1.0, 
            "R10520": 1.0
        }, 
        "solvestat": 1, 
        "total_flux_no_exchange": 12.0
    }, 
    "60": {
        "modelstat": 1, 
        "num_reaction": 23, 
        "pathway": {
            "EX_adp": -2.0, 
            "EX_atp": 2.0, 
            "EX_glc": -1.0, 
            "EX_h2o": 2.0, 
            "EX_hplus": 2.0, 
            "EX_nad": -1.0, 
            "EX_nadh": 1.0, 
            "EX_nadp": -1.0, 
            "EX_nadph": 1.0, 
            "EX_phosphate": -2.0, 
            "EX_pyruvate": 2.0, 
            "R00200": -1.0, 
            "R00304": -1.0, 
            "R00339": 1.0, 
            "R00345": 1.0, 
            "R00835": 1.0, 
            "R01514": -1.0, 
            "R01751": -1.0, 
            "R02035": 1.0, 
            "R02036": 1.0, 
            "R05605": 1.0, 
            "R08639": 1.0, 
            "R10860": 1.0
        }, 
        "solvestat": 1, 
        "total_flux_no_exchange": 12.0
    }, 
    "61": {
        "modelstat": 1, 
        "num_reaction": 23, 
        "pathway": {
            "EX_adp": -2.0, 
            "EX_atp": 2.0, 
            "EX_glc": -1.0, 
            "EX_h2o": 2.0, 
            "EX_hplus": 2.0, 
            "EX_nad": -1.0, 
            "EX_nadh": 1.0, 
            "EX_nadp": -1.0, 
            "EX_nadph": 1.0, 
            "EX_phosphate": -2.0, 
            "EX_pyruvate": 2.0, 
            "R00220": 1.0, 
            "R00304": -1.0, 
            "R00581": -1.0, 
            "R01063": 1.0, 
            "R01388": 1.0, 
            "R01512": -1.0, 
            "R01514": -1.0, 
            "R02035": 1.0, 
            "R02036": 1.0, 
            "R05605": 1.0, 
            "R08639": 1.0, 
            "R10520": 1.0
        }, 
        "solvestat": 1, 
        "total_flux_no_exchange": 12.0
    }, 
    "62": {
        "modelstat": 1, 
        "num_reaction": 21, 
        "pathway": {
            "EX_adp": -2.0, 
            "EX_atp": 2.0, 
            "EX_glc": -1.0, 
            "EX_h2o": 2.0, 
            "EX_hplus": 2.0, 
            "EX_nad": -2.0, 
            "EX_nadh": 2.0, 
            "EX_phosphate": -2.0, 
            "EX_pyruvate": 2.0, 
            "R00200": -1.0, 
            "R00304": -1.0, 
            "R00339": 1.0, 
            "R00345": 1.0, 
            "R01514": -1.0, 
            "R01751": -1.0, 
            "R02035": 1.0, 
            "R02036": 1.0, 
            "R05605": 1.0, 
            "R08639": 1.0, 
            "R10520": 1.0, 
            "R10860": 1.0
        }, 
        "solvestat": 1, 
        "total_flux_no_exchange": 12.0
    }, 
    "63": {
        "modelstat": 1, 
        "num_reaction": 21, 
        "pathway": {
            "EX_adp": -2.0, 
            "EX_atp": 2.0, 
            "EX_glc": -1.0, 
            "EX_h2o": 2.0, 
            "EX_hplus": 2.0, 
            "EX_nad": -2.0, 
            "EX_nadh": 2.0, 
            "EX_phosphate": -2.0, 
            "EX_pyruvate": 2.0, 
            "R00200": -1.0, 
            "R00304": -1.0, 
            "R00339": 1.0, 
            "R00345": 1.0, 
            "R01541": -1.0, 
            "R01751": -1.0, 
            "R01752": 1.0, 
            "R02035": 1.0, 
            "R02036": 1.0, 
            "R08570": 1.0, 
            "R08639": 1.0, 
            "R10520": 1.0
        }, 
        "solvestat": 1, 
        "total_flux_no_exchange": 12.0
    }, 
    "64": {
        "modelstat": 1, 
        "num_reaction": 23, 
        "pathway": {
            "EX_adp": -2.0, 
            "EX_atp": 2.0, 
            "EX_glc": -1.0, 
            "EX_h2o": 2.0, 
            "EX_hplus": 2.0, 
            "EX_nad": -1.0, 
            "EX_nadh": 1.0, 
            "EX_nadp": -1.0, 
            "EX_nadph": 1.0, 
            "EX_phosphate": -2.0, 
            "EX_pyruvate": 2.0, 
            "R00200": -1.0, 
            "R00304": -1.0, 
            "R00339": 1.0, 
            "R00345": 1.0, 
            "R00835": 1.0, 
            "R01541": -1.0, 
            "R01751": -1.0, 
            "R01752": 1.0, 
            "R02035": 1.0, 
            "R02036": 1.0, 
            "R08570": 1.0, 
            "R08639": 1.0
        }, 
        "solvestat": 1, 
        "total_flux_no_exchange": 12.0
    }, 
    "65": {
        "modelstat": 1, 
        "num_reaction": 21, 
        "pathway": {
            "EX_adp": -2.0, 
            "EX_atp": 2.0, 
            "EX_glc": -1.0, 
            "EX_h2o": 2.0, 
            "EX_hplus": 2.0, 
            "EX_nadp": -2.0, 
            "EX_nadph": 2.0, 
            "EX_phosphate": -2.0, 
            "EX_pyruvate": 2.0, 
            "R00200": -1.0, 
            "R00658": 1.0, 
            "R00835": 1.0, 
            "R00847": 1.0, 
            "R00850": 1.0, 
            "R01063": 1.0, 
            "R01512": -1.0, 
            "R01516": -1.0, 
            "R02035": 1.0, 
            "R02036": 1.0, 
            "R02664": -1.0, 
            "R05605": 1.0
        }, 
        "solvestat": 1, 
        "total_flux_no_exchange": 12.0
    }, 
    "66": {
        "modelstat": 1, 
        "num_reaction": 21, 
        "pathway": {
            "EX_adp": -2.0, 
            "EX_atp": 2.0, 
            "EX_glc": -1.0, 
            "EX_h2o": 2.0, 
            "EX_hplus": 2.0, 
            "EX_nad": -2.0, 
            "EX_nadh": 2.0, 
            "EX_phosphate": -2.0, 
            "EX_pyruvate": 2.0, 
            "R00208": 1.0, 
            "R00304": -1.0, 
            "R00658": 1.0, 
            "R01061": 1.0, 
            "R01512": -1.0, 
            "R01516": -1.0, 
            "R02035": 1.0, 
            "R02036": 1.0, 
            "R02664": -1.0, 
            "R05605": 1.0, 
            "R08639": 1.0, 
            "R10520": 1.0
        }, 
        "solvestat": 1, 
        "total_flux_no_exchange": 12.0
    }, 
    "67": {
        "modelstat": 1, 
        "num_reaction": 23, 
        "pathway": {
            "EX_adp": -2.0, 
            "EX_atp": 2.0, 
            "EX_glc": -1.0, 
            "EX_h2o": 2.0, 
            "EX_hplus": 2.0, 
            "EX_nad": -1.0, 
            "EX_nadh": 1.0, 
            "EX_nadp": -1.0, 
            "EX_nadph": 1.0, 
            "EX_phosphate": -2.0, 
            "EX_pyruvate": 2.0, 
            "R00208": 1.0, 
            "R00304": -1.0, 
            "R00658": 1.0, 
            "R00835": 1.0, 
            "R01061": 1.0, 
            "R01512": -1.0, 
            "R01516": -1.0, 
            "R02035": 1.0, 
            "R02036": 1.0, 
            "R02664": -1.0, 
            "R05605": 1.0, 
            "R08639": 1.0
        }, 
        "solvestat": 1, 
        "total_flux_no_exchange": 12.0
    }, 
    "68": {
        "modelstat": 1, 
        "num_reaction": 23, 
        "pathway": {
            "EX_adp": -2.0, 
            "EX_atp": 2.0, 
            "EX_glc": -1.0, 
            "EX_h2o": 2.0, 
            "EX_hplus": 2.0, 
            "EX_nad": -1.0, 
            "EX_nadh": 1.0, 
            "EX_nadp": -1.0, 
            "EX_nadph": 1.0, 
            "EX_phosphate": -2.0, 
            "EX_pyruvate": 2.0, 
            "R00217": 1.0, 
            "R00304": -1.0, 
            "R00339": 1.0, 
            "R01063": 1.0, 
            "R01512": -1.0, 
            "R01514": -1.0, 
            "R01751": -1.0, 
            "R02035": 1.0, 
            "R02036": 1.0, 
            "R05605": 1.0, 
            "R08639": 1.0, 
            "R10520": 1.0
        }, 
        "solvestat": 1, 
        "total_flux_no_exchange": 12.0
    }, 
    "69": {
        "modelstat": 1, 
        "num_reaction": 23, 
        "pathway": {
            "EX_adp": -2.0, 
            "EX_atp": 2.0, 
            "EX_glc": -1.0, 
            "EX_h2o": 2.0, 
            "EX_hplus": 2.0, 
            "EX_nad": -1.0, 
            "EX_nadh": 1.0, 
            "EX_nadp": -1.0, 
            "EX_nadph": 1.0, 
            "EX_phosphate": -2.0, 
            "EX_pyruvate": 2.0, 
            "R00200": -1.0, 
            "R00304": -1.0, 
            "R00658": 1.0, 
            "R00959": 1.0, 
            "R01541": -1.0, 
            "R01748": -1.0, 
            "R02035": 1.0, 
            "R02036": 1.0, 
            "R02739": 1.0, 
            "R08570": 1.0, 
            "R10615": 1.0, 
            "R10907": 1.0
        }, 
        "solvestat": 1, 
        "total_flux_no_exchange": 12.0
    }, 
    "70": {
        "modelstat": 1, 
        "num_reaction": 23, 
        "pathway": {
            "EX_adp": -2.0, 
            "EX_atp": 2.0, 
            "EX_glc": -1.0, 
            "EX_h2o": 2.0, 
            "EX_hplus": 2.0, 
            "EX_nad": -1.0, 
            "EX_nadh": 1.0, 
            "EX_nadp": -1.0, 
            "EX_nadph": 1.0, 
            "EX_phosphate": -2.0, 
            "EX_pyruvate": 2.0, 
            "R00200": -1.0, 
            "R00304": -1.0, 
            "R00658": 1.0, 
            "R00959": 1.0, 
            "R01541": -1.0, 
            "R01748": -1.0, 
            "R01752": 1.0, 
            "R02035": 1.0, 
            "R02036": 1.0, 
            "R02736": 1.0, 
            "R02739": 1.0, 
            "R08570": 1.0
        }, 
        "solvestat": 1, 
        "total_flux_no_exchange": 12.0
    }, 
    "71": {
        "modelstat": 1, 
        "num_reaction": 23, 
        "pathway": {
            "EX_adp": -2.0, 
            "EX_atp": 2.0, 
            "EX_glc": -1.0, 
            "EX_h2o": 2.0, 
            "EX_hplus": 2.0, 
            "EX_nad": -1.0, 
            "EX_nadh": 1.0, 
            "EX_nadp": -1.0, 
            "EX_nadph": 1.0, 
            "EX_phosphate": -2.0, 
            "EX_pyruvate": 2.0, 
            "R00200": -1.0, 
            "R00304": -1.0, 
            "R00658": 1.0, 
            "R00959": 1.0, 
            "R01061": 1.0, 
            "R01512": -1.0, 
            "R01518": -1.0, 
            "R02035": 1.0, 
            "R02036": 1.0, 
            "R02736": 1.0, 
            "R02739": 1.0, 
            "R05605": 1.0
        }, 
        "solvestat": 1, 
        "total_flux_no_exchange": 12.0
    }, 
    "72": {
        "modelstat": 1, 
        "num_reaction": 21, 
        "pathway": {
            "EX_adp": -2.0, 
            "EX_atp": 2.0, 
            "EX_glc": -1.0, 
            "EX_h2o": 2.0, 
            "EX_hplus": 2.0, 
            "EX_nad": -2.0, 
            "EX_nadh": 2.0, 
            "EX_phosphate": -2.0, 
            "EX_pyruvate": 2.0, 
            "R00200": -1.0, 
            "R00299": 1.0, 
            "R00339": 1.0, 
            "R00345": 1.0, 
            "R01061": 1.0, 
            "R01512": -1.0, 
            "R01514": -1.0, 
            "R01751": -1.0, 
            "R02035": 1.0, 
            "R02036": 1.0, 
            "R05605": 1.0, 
            "R10520": 1.0
        }, 
        "solvestat": 1, 
        "total_flux_no_exchange": 12.0
    }, 
    "73": {
        "modelstat": 1, 
        "num_reaction": 23, 
        "pathway": {
            "EX_adp": -2.0, 
            "EX_atp": 2.0, 
            "EX_glc": -1.0, 
            "EX_h2o": 2.0, 
            "EX_hplus": 2.0, 
            "EX_nad": -1.0, 
            "EX_nadh": 1.0, 
            "EX_nadp": -1.0, 
            "EX_nadph": 1.0, 
            "EX_phosphate": -2.0, 
            "EX_pyruvate": 2.0, 
            "R00200": -1.0, 
            "R00304": -1.0, 
            "R00658": 1.0, 
            "R00959": 1.0, 
            "R01514": -1.0, 
            "R01748": -1.0, 
            "R02035": 1.0, 
            "R02036": 1.0, 
            "R02736": 1.0, 
            "R02739": 1.0, 
            "R05605": 1.0, 
            "R10860": 1.0
        }, 
        "solvestat": 1, 
        "total_flux_no_exchange": 12.0
    }, 
    "74": {
        "modelstat": 1, 
        "num_reaction": 23, 
        "pathway": {
            "EX_adp": -2.0, 
            "EX_atp": 2.0, 
            "EX_glc": -1.0, 
            "EX_h2o": 2.0, 
            "EX_hplus": 2.0, 
            "EX_nad": -1.0, 
            "EX_nadh": 1.0, 
            "EX_nadp": -1.0, 
            "EX_nadph": 1.0, 
            "EX_phosphate": -2.0, 
            "EX_pyruvate": 2.0, 
            "R00208": 1.0, 
            "R00304": -1.0, 
            "R00658": 1.0, 
            "R01063": 1.0, 
            "R01512": -1.0, 
            "R01516": -1.0, 
            "R02035": 1.0, 
            "R02036": 1.0, 
            "R02664": -1.0, 
            "R05605": 1.0, 
            "R08639": 1.0, 
            "R10520": 1.0
        }, 
        "solvestat": 1, 
        "total_flux_no_exchange": 12.0
    }, 
    "75": {
        "modelstat": 1, 
        "num_reaction": 23, 
        "pathway": {
            "EX_adp": -2.0, 
            "EX_atp": 2.0, 
            "EX_glc": -1.0, 
            "EX_h2o": 2.0, 
            "EX_hplus": 2.0, 
            "EX_nad": -1.0, 
            "EX_nadh": 1.0, 
            "EX_nadp": -1.0, 
            "EX_nadph": 1.0, 
            "EX_phosphate": -2.0, 
            "EX_pyruvate": 2.0, 
            "R00200": -1.0, 
            "R00300": 1.0, 
            "R00339": 1.0, 
            "R00345": 1.0, 
            "R01063": 1.0, 
            "R01512": -1.0, 
            "R01514": -1.0, 
            "R01519": 1.0, 
            "R01737": 1.0, 
            "R01751": -1.0, 
            "R02036": 1.0, 
            "R05605": 1.0
        }, 
        "solvestat": 1, 
        "total_flux_no_exchange": 12.0
    }, 
    "76": {
        "modelstat": 1, 
        "num_reaction": 21, 
        "pathway": {
            "EX_adp": -2.0, 
            "EX_atp": 2.0, 
            "EX_glc": -1.0, 
            "EX_h2o": 2.0, 
            "EX_hplus": 2.0, 
            "EX_nad": -2.0, 
            "EX_nadh": 2.0, 
            "EX_phosphate": -2.0, 
            "EX_pyruvate": 2.0, 
            "R00200": -1.0, 
            "R00304": -1.0, 
            "R00658": 1.0, 
            "R00959": 1.0, 
            "R01514": -1.0, 
            "R01748": -1.0, 
            "R02035": 1.0, 
            "R02036": 1.0, 
            "R02739": 1.0, 
            "R05605": 1.0, 
            "R10860": 1.0, 
            "R10907": 1.0
        }, 
        "solvestat": 1, 
        "total_flux_no_exchange": 12.0
    }, 
    "77": {
        "modelstat": 1, 
        "num_reaction": 23, 
        "pathway": {
            "EX_adp": -2.0, 
            "EX_atp": 2.0, 
            "EX_glc": -1.0, 
            "EX_h2o": 2.0, 
            "EX_hplus": 2.0, 
            "EX_nad": -1.0, 
            "EX_nadh": 1.0, 
            "EX_nadp": -1.0, 
            "EX_nadph": 1.0, 
            "EX_phosphate": -2.0, 
            "EX_pyruvate": 2.0, 
            "R00200": -1.0, 
            "R00304": -1.0, 
            "R00339": 1.0, 
            "R00345": 1.0, 
            "R01541": -1.0, 
            "R01751": -1.0, 
            "R02035": 1.0, 
            "R02036": 1.0, 
            "R08570": 1.0, 
            "R08639": 1.0, 
            "R10520": 1.0, 
            "R10615": 1.0
        }, 
        "solvestat": 1, 
        "total_flux_no_exchange": 12.0
    }, 
    "78": {
        "modelstat": 1, 
        "num_reaction": 21, 
        "pathway": {
            "EX_adp": -2.0, 
            "EX_atp": 2.0, 
            "EX_glc": -1.0, 
            "EX_h2o": 2.0, 
            "EX_hplus": 2.0, 
            "EX_nadp": -2.0, 
            "EX_nadph": 2.0, 
            "EX_phosphate": -2.0, 
            "EX_pyruvate": 2.0, 
            "R00200": -1.0, 
            "R00339": 1.0, 
            "R00345": 1.0, 
            "R01063": 1.0, 
            "R01512": -1.0, 
            "R01514": -1.0, 
            "R01519": 1.0, 
            "R01538": 1.0, 
            "R01541": 1.0, 
            "R01751": -1.0, 
            "R05605": 1.0, 
            "R07147": 1.0
        }, 
        "solvestat": 1, 
        "total_flux_no_exchange": 12.0
    }, 
    "79": {
        "modelstat": 1, 
        "num_reaction": 23, 
        "pathway": {
            "EX_adp": -2.0, 
            "EX_atp": 2.0, 
            "EX_glc": -1.0, 
            "EX_h2o": 2.0, 
            "EX_hplus": 2.0, 
            "EX_nad": -1.0, 
            "EX_nadh": 1.0, 
            "EX_nadp": -1.0, 
            "EX_nadph": 1.0, 
            "EX_phosphate": -2.0, 
            "EX_pyruvate": 2.0, 
            "R00200": -1.0, 
            "R00299": 1.0, 
            "R00658": 1.0, 
            "R01511": -1.0, 
            "R01516": -1.0, 
            "R01541": -1.0, 
            "R02035": 1.0, 
            "R02036": 1.0, 
            "R02664": -1.0, 
            "R08570": 1.0, 
            "R10520": 1.0, 
            "R10615": 1.0
        }, 
        "solvestat": 1, 
        "total_flux_no_exchange": 12.0
    }, 
    "80": {
        "modelstat": 1, 
        "num_reaction": 21, 
        "pathway": {
            "EX_adp": -2.0, 
            "EX_atp": 2.0, 
            "EX_glc": -1.0, 
            "EX_h2o": 2.0, 
            "EX_hplus": 2.0, 
            "EX_nadp": -2.0, 
            "EX_nadph": 2.0, 
            "EX_phosphate": -2.0, 
            "EX_pyruvate": 2.0, 
            "R00220": 1.0, 
            "R00304": -1.0, 
            "R00581": -1.0, 
            "R00835": 1.0, 
            "R01061": 1.0, 
            "R01392": 1.0, 
            "R01512": -1.0, 
            "R01514": -1.0, 
            "R02035": 1.0, 
            "R02036": 1.0, 
            "R05605": 1.0, 
            "R08639": 1.0
        }, 
        "solvestat": 1, 
        "total_flux_no_exchange": 12.0
    }, 
    "81": {
        "modelstat": 1, 
        "num_reaction": 21, 
        "pathway": {
            "EX_adp": -2.0, 
            "EX_atp": 2.0, 
            "EX_glc": -1.0, 
            "EX_h2o": 2.0, 
            "EX_hplus": 2.0, 
            "EX_nadp": -2.0, 
            "EX_nadph": 2.0, 
            "EX_phosphate": -2.0, 
            "EX_pyruvate": 2.0, 
            "R00200": -1.0, 
            "R00304": -1.0, 
            "R00658": 1.0, 
            "R00835": 1.0, 
            "R01063": 1.0, 
            "R01512": -1.0, 
            "R01516": -1.0, 
            "R02035": 1.0, 
            "R02036": 1.0, 
            "R05605": 1.0, 
            "R08639": 1.0, 
            "R09532": 1.0
        }, 
        "solvestat": 1, 
        "total_flux_no_exchange": 12.0
    }, 
    "82": {
        "modelstat": 1, 
        "num_reaction": 23, 
        "pathway": {
            "EX_adp": -2.0, 
            "EX_atp": 2.0, 
            "EX_glc": -1.0, 
            "EX_h2o": 2.0, 
            "EX_hplus": 2.0, 
            "EX_nad": -1.0, 
            "EX_nadh": 1.0, 
            "EX_nadp": -1.0, 
            "EX_nadph": 1.0, 
            "EX_phosphate": -2.0, 
            "EX_pyruvate": 2.0, 
            "R00200": -1.0, 
            "R00300": 1.0, 
            "R00339": 1.0, 
            "R00345": 1.0, 
            "R01063": 1.0, 
            "R01512": -1.0, 
            "R01514": -1.0, 
            "R01519": 1.0, 
            "R01538": 1.0, 
            "R01541": 1.0, 
            "R01751": -1.0, 
            "R05605": 1.0
        }, 
        "solvestat": 1, 
        "total_flux_no_exchange": 12.0
    }, 
    "83": {
        "modelstat": 1, 
        "num_reaction": 21, 
        "pathway": {
            "EX_adp": -2.0, 
            "EX_atp": 2.0, 
            "EX_glc": -1.0, 
            "EX_h2o": 2.0, 
            "EX_hplus": 2.0, 
            "EX_nadp": -2.0, 
            "EX_nadph": 2.0, 
            "EX_phosphate": -2.0, 
            "EX_pyruvate": 2.0, 
            "R00220": 1.0, 
            "R00304": -1.0, 
            "R00581": -1.0, 
            "R01063": 1.0, 
            "R01392": 1.0, 
            "R01512": -1.0, 
            "R01514": -1.0, 
            "R02035": 1.0, 
            "R02036": 1.0, 
            "R05605": 1.0, 
            "R08639": 1.0, 
            "R10520": 1.0
        }, 
        "solvestat": 1, 
        "total_flux_no_exchange": 12.0
    }, 
    "84": {
        "modelstat": 1, 
        "num_reaction": 21, 
        "pathway": {
            "EX_adp": -2.0, 
            "EX_atp": 2.0, 
            "EX_glc": -1.0, 
            "EX_h2o": 2.0, 
            "EX_hplus": 2.0, 
            "EX_nadp": -2.0, 
            "EX_nadph": 2.0, 
            "EX_phosphate": -2.0, 
            "EX_pyruvate": 2.0, 
            "R00208": 1.0, 
            "R00304": -1.0, 
            "R00658": 1.0, 
            "R00835": 1.0, 
            "R01063": 1.0, 
            "R01512": -1.0, 
            "R01516": -1.0, 
            "R02035": 1.0, 
            "R02036": 1.0, 
            "R02664": -1.0, 
            "R05605": 1.0, 
            "R08639": 1.0
        }, 
        "solvestat": 1, 
        "total_flux_no_exchange": 12.0
    }, 
    "85": {
        "modelstat": 1, 
        "num_reaction": 23, 
        "pathway": {
            "EX_adp": -2.0, 
            "EX_atp": 2.0, 
            "EX_glc": -1.0, 
            "EX_h2o": 2.0, 
            "EX_hplus": 2.0, 
            "EX_nad": -1.0, 
            "EX_nadh": 1.0, 
            "EX_nadp": -1.0, 
            "EX_nadph": 1.0, 
            "EX_phosphate": -2.0, 
            "EX_pyruvate": 2.0, 
            "R00200": -1.0, 
            "R00304": -1.0, 
            "R00658": 1.0, 
            "R01063": 1.0, 
            "R01514": -1.0, 
            "R01515": 1.0, 
            "R01748": -1.0, 
            "R02035": 1.0, 
            "R02036": 1.0, 
            "R05605": 1.0, 
            "R08639": 1.0, 
            "R10520": 1.0
        }, 
        "solvestat": 1, 
        "total_flux_no_exchange": 12.0
    }, 
    "86": {
        "modelstat": 1, 
        "num_reaction": 23, 
        "pathway": {
            "EX_adp": -2.0, 
            "EX_atp": 2.0, 
            "EX_glc": -1.0, 
            "EX_h2o": 2.0, 
            "EX_hplus": 2.0, 
            "EX_nad": -1.0, 
            "EX_nadh": 1.0, 
            "EX_nadp": -1.0, 
            "EX_nadph": 1.0, 
            "EX_phosphate": -2.0, 
            "EX_pyruvate": 2.0, 
            "R00200": -1.0, 
            "R00304": -1.0, 
            "R00658": 1.0, 
            "R00835": 1.0, 
            "R01061": 1.0, 
            "R01512": -1.0, 
            "R01516": -1.0, 
            "R02035": 1.0, 
            "R02036": 1.0, 
            "R05605": 1.0, 
            "R08639": 1.0, 
            "R09532": 1.0
        }, 
        "solvestat": 1, 
        "total_flux_no_exchange": 12.0
    }, 
    "87": {
        "modelstat": 1, 
        "num_reaction": 21, 
        "pathway": {
            "EX_adp": -2.0, 
            "EX_atp": 2.0, 
            "EX_glc": -1.0, 
            "EX_h2o": 2.0, 
            "EX_hplus": 2.0, 
            "EX_nadp": -2.0, 
            "EX_nadph": 2.0, 
            "EX_phosphate": -2.0, 
            "EX_pyruvate": 2.0, 
            "R00217": 1.0, 
            "R00304": -1.0, 
            "R00339": 1.0, 
            "R00835": 1.0, 
            "R01063": 1.0, 
            "R01512": -1.0, 
            "R01514": -1.0, 
            "R01751": -1.0, 
            "R02035": 1.0, 
            "R02036": 1.0, 
            "R05605": 1.0, 
            "R08639": 1.0
        }, 
        "solvestat": 1, 
        "total_flux_no_exchange": 12.0
    }, 
    "88": {
        "modelstat": 1, 
        "num_reaction": 21, 
        "pathway": {
            "EX_adp": -2.0, 
            "EX_atp": 2.0, 
            "EX_glc": -1.0, 
            "EX_h2o": 2.0, 
            "EX_hplus": 2.0, 
            "EX_nadp": -2.0, 
            "EX_nadph": 2.0, 
            "EX_phosphate": -2.0, 
            "EX_pyruvate": 2.0, 
            "R00200": -1.0, 
            "R00304": -1.0, 
            "R00658": 1.0, 
            "R00835": 1.0, 
            "R01063": 1.0, 
            "R01515": 1.0, 
            "R01516": -1.0, 
            "R02035": 1.0, 
            "R02036": 1.0, 
            "R02664": -1.0, 
            "R05605": 1.0, 
            "R08639": 1.0
        }, 
        "solvestat": 1, 
        "total_flux_no_exchange": 12.0
    }, 
    "89": {
        "modelstat": 1, 
        "num_reaction": 23, 
        "pathway": {
            "EX_adp": -2.0, 
            "EX_atp": 2.0, 
            "EX_glc": -1.0, 
            "EX_h2o": 2.0, 
            "EX_hplus": 2.0, 
            "EX_nad": -1.0, 
            "EX_nadh": 1.0, 
            "EX_nadp": -1.0, 
            "EX_nadph": 1.0, 
            "EX_phosphate": -2.0, 
            "EX_pyruvate": 2.0, 
            "R00200": -1.0, 
            "R00304": -1.0, 
            "R00658": 1.0, 
            "R00835": 1.0, 
            "R01511": -1.0, 
            "R01518": -1.0, 
            "R01541": -1.0, 
            "R01752": 1.0, 
            "R02035": 1.0, 
            "R02036": 1.0, 
            "R08570": 1.0, 
            "R08639": 1.0
        }, 
        "solvestat": 1, 
        "total_flux_no_exchange": 12.0
    }, 
    "90": {
        "modelstat": 1, 
        "num_reaction": 21, 
        "pathway": {
            "EX_adp": -2.0, 
            "EX_atp": 2.0, 
            "EX_glc": -1.0, 
            "EX_h2o": 2.0, 
            "EX_hplus": 2.0, 
            "EX_nad": -2.0, 
            "EX_nadh": 2.0, 
            "EX_phosphate": -2.0, 
            "EX_pyruvate": 2.0, 
            "R00200": -1.0, 
            "R00304": -1.0, 
            "R00658": 1.0, 
            "R01061": 1.0, 
            "R01511": 1.0, 
            "R01512": -1.0, 
            "R01748": -1.0, 
            "R02035": 1.0, 
            "R02036": 1.0, 
            "R05605": 1.0, 
            "R08639": 1.0, 
            "R10520": 1.0
        }, 
        "solvestat": 1, 
        "total_flux_no_exchange": 12.0
    }, 
    "91": {
        "modelstat": 1, 
        "num_reaction": 23, 
        "pathway": {
            "EX_adp": -2.0, 
            "EX_atp": 2.0, 
            "EX_glc": -1.0, 
            "EX_h2o": 2.0, 
            "EX_hplus": 2.0, 
            "EX_nad": -1.0, 
            "EX_nadh": 1.0, 
            "EX_nadp": -1.0, 
            "EX_nadph": 1.0, 
            "EX_phosphate": -2.0, 
            "EX_pyruvate": 2.0, 
            "R00200": -1.0, 
            "R00339": 1.0, 
            "R00345": 1.0, 
            "R01061": 1.0, 
            "R01512": -1.0, 
            "R01514": -1.0, 
            "R01519": 1.0, 
            "R01538": 1.0, 
            "R01541": 1.0, 
            "R01751": -1.0, 
            "R05605": 1.0, 
            "R07147": 1.0
        }, 
        "solvestat": 1, 
        "total_flux_no_exchange": 12.0
    }, 
    "92": {
        "modelstat": 1, 
        "num_reaction": 21, 
        "pathway": {
            "EX_adp": -2.0, 
            "EX_atp": 2.0, 
            "EX_glc": -1.0, 
            "EX_h2o": 2.0, 
            "EX_hplus": 2.0, 
            "EX_nad": -2.0, 
            "EX_nadh": 2.0, 
            "EX_phosphate": -2.0, 
            "EX_pyruvate": 2.0, 
            "R00200": -1.0, 
            "R00304": -1.0, 
            "R00658": 1.0, 
            "R00959": 1.0, 
            "R01541": -1.0, 
            "R01748": -1.0, 
            "R01752": 1.0, 
            "R02035": 1.0, 
            "R02036": 1.0, 
            "R02739": 1.0, 
            "R08570": 1.0, 
            "R10907": 1.0
        }, 
        "solvestat": 1, 
        "total_flux_no_exchange": 12.0
    }, 
    "93": {
        "modelstat": 1, 
        "num_reaction": 21, 
        "pathway": {
            "EX_adp": -2.0, 
            "EX_atp": 2.0, 
            "EX_glc": -1.0, 
            "EX_h2o": 2.0, 
            "EX_hplus": 2.0, 
            "EX_nadp": -2.0, 
            "EX_nadph": 2.0, 
            "EX_phosphate": -2.0, 
            "EX_pyruvate": 2.0, 
            "R00200": -1.0, 
            "R00658": 1.0, 
            "R00835": 1.0, 
            "R00847": 1.0, 
            "R00850": 1.0, 
            "R01063": 1.0, 
            "R01512": -1.0, 
            "R01514": -1.0, 
            "R01748": -1.0, 
            "R02035": 1.0, 
            "R02036": 1.0, 
            "R05605": 1.0
        }, 
        "solvestat": 1, 
        "total_flux_no_exchange": 12.0
    }, 
    "94": {
        "modelstat": 1, 
        "num_reaction": 23, 
        "pathway": {
            "EX_adp": -2.0, 
            "EX_atp": 2.0, 
            "EX_glc": -1.0, 
            "EX_h2o": 2.0, 
            "EX_hplus": 2.0, 
            "EX_nad": -1.0, 
            "EX_nadh": 1.0, 
            "EX_nadp": -1.0, 
            "EX_nadph": 1.0, 
            "EX_phosphate": -2.0, 
            "EX_pyruvate": 2.0, 
            "R00217": 1.0, 
            "R00304": -1.0, 
            "R00339": 1.0, 
            "R00835": 1.0, 
            "R01061": 1.0, 
            "R01512": -1.0, 
            "R01514": -1.0, 
            "R01751": -1.0, 
            "R02035": 1.0, 
            "R02036": 1.0, 
            "R05605": 1.0, 
            "R08639": 1.0
        }, 
        "solvestat": 1, 
        "total_flux_no_exchange": 12.0
    }, 
    "95": {
        "modelstat": 1, 
        "num_reaction": 21, 
        "pathway": {
            "EX_adp": -2.0, 
            "EX_atp": 2.0, 
            "EX_glc": -1.0, 
            "EX_h2o": 2.0, 
            "EX_hplus": 2.0, 
            "EX_nad": -2.0, 
            "EX_nadh": 2.0, 
            "EX_phosphate": -2.0, 
            "EX_pyruvate": 2.0, 
            "R00200": -1.0, 
            "R00304": -1.0, 
            "R00658": 1.0, 
            "R01061": 1.0, 
            "R01515": 1.0, 
            "R01516": -1.0, 
            "R02035": 1.0, 
            "R02036": 1.0, 
            "R02664": -1.0, 
            "R05605": 1.0, 
            "R08639": 1.0, 
            "R10520": 1.0
        }, 
        "solvestat": 1, 
        "total_flux_no_exchange": 12.0
    }, 
    "96": {
        "modelstat": 1, 
        "num_reaction": 21, 
        "pathway": {
            "EX_adp": -2.0, 
            "EX_atp": 2.0, 
            "EX_glc": -1.0, 
            "EX_h2o": 2.0, 
            "EX_hplus": 2.0, 
            "EX_nadp": -2.0, 
            "EX_nadph": 2.0, 
            "EX_phosphate": -2.0, 
            "EX_pyruvate": 2.0, 
            "R00200": -1.0, 
            "R00658": 1.0, 
            "R00949": -1.0, 
            "R01063": 1.0, 
            "R01514": -1.0, 
            "R01519": 1.0, 
            "R01660": 1.0, 
            "R01737": 1.0, 
            "R01748": -1.0, 
            "R02036": 1.0, 
            "R05605": 1.0, 
            "R07147": 1.0
        }, 
        "solvestat": 1, 
        "total_flux_no_exchange": 12.0
    }, 
    "97": {
        "modelstat": 1, 
        "num_reaction": 21, 
        "pathway": {
            "EX_adp": -2.0, 
            "EX_atp": 2.0, 
            "EX_glc": -1.0, 
            "EX_h2o": 2.0, 
            "EX_hplus": 2.0, 
            "EX_nadp": -2.0, 
            "EX_nadph": 2.0, 
            "EX_phosphate": -2.0, 
            "EX_pyruvate": 2.0, 
            "R00200": -1.0, 
            "R00299": 1.0, 
            "R00658": 1.0, 
            "R00835": 1.0, 
            "R01511": -1.0, 
            "R01516": -1.0, 
            "R01541": -1.0, 
            "R02035": 1.0, 
            "R02036": 1.0, 
            "R02664": -1.0, 
            "R08570": 1.0, 
            "R10615": 1.0
        }, 
        "solvestat": 1, 
        "total_flux_no_exchange": 12.0
    }, 
    "98": {
        "modelstat": 1, 
        "num_reaction": 21, 
        "pathway": {
            "EX_adp": -2.0, 
            "EX_atp": 2.0, 
            "EX_glc": -1.0, 
            "EX_h2o": 2.0, 
            "EX_hplus": 2.0, 
            "EX_nadp": -2.0, 
            "EX_nadph": 2.0, 
            "EX_phosphate": -2.0, 
            "EX_pyruvate": 2.0, 
            "R00200": -1.0, 
            "R00304": -1.0, 
            "R00658": 1.0, 
            "R00835": 1.0, 
            "R01511": -1.0, 
            "R01518": -1.0, 
            "R01541": -1.0, 
            "R02035": 1.0, 
            "R02036": 1.0, 
            "R08570": 1.0, 
            "R08639": 1.0, 
            "R10615": 1.0
        }, 
        "solvestat": 1, 
        "total_flux_no_exchange": 12.0
    }, 
    "99": {
        "modelstat": 1, 
        "num_reaction": 21, 
        "pathway": {
            "EX_adp": -2.0, 
            "EX_atp": 2.0, 
            "EX_glc": -1.0, 
            "EX_h2o": 2.0, 
            "EX_hplus": 2.0, 
            "EX_nad": -2.0, 
            "EX_nadh": 2.0, 
            "EX_phosphate": -2.0, 
            "EX_pyruvate": 2.0, 
            "R00200": -1.0, 
            "R00658": 1.0, 
            "R00847": 1.0, 
            "R00850": 1.0, 
            "R01061": 1.0, 
            "R01512": -1.0, 
            "R01516": -1.0, 
            "R02035": 1.0, 
            "R02036": 1.0, 
            "R02664": -1.0, 
            "R05605": 1.0, 
            "R10520": 1.0
        }, 
        "solvestat": 1, 
        "total_flux_no_exchange": 12.0
    }, 
    "100": {
        "modelstat": 1, 
        "num_reaction": 21, 
        "pathway": {
            "EX_adp": -2.0, 
            "EX_atp": 2.0, 
            "EX_glc": -1.0, 
            "EX_h2o": 2.0, 
            "EX_hplus": 2.0, 
            "EX_nadp": -2.0, 
            "EX_nadph": 2.0, 
            "EX_phosphate": -2.0, 
            "EX_pyruvate": 2.0, 
            "R00200": -1.0, 
            "R00299": 1.0, 
            "R00339": 1.0, 
            "R00345": 1.0, 
            "R00835": 1.0, 
            "R01063": 1.0, 
            "R01512": -1.0, 
            "R01514": -1.0, 
            "R01751": -1.0, 
            "R02035": 1.0, 
            "R02036": 1.0, 
            "R05605": 1.0
        }, 
        "solvestat": 1, 
        "total_flux_no_exchange": 12.0
    }, 
    "101": {
        "modelstat": 1, 
        "num_reaction": 23, 
        "pathway": {
            "EX_adp": -2.0, 
            "EX_atp": 2.0, 
            "EX_glc": -1.0, 
            "EX_h2o": 2.0, 
            "EX_hplus": 2.0, 
            "EX_nad": -1.0, 
            "EX_nadh": 1.0, 
            "EX_nadp": -1.0, 
            "EX_nadph": 1.0, 
            "EX_phosphate": -2.0, 
            "EX_pyruvate": 2.0, 
            "R00208": 1.0, 
            "R00304": -1.0, 
            "R00658": 1.0, 
            "R00835": 1.0, 
            "R01061": 1.0, 
            "R01512": -1.0, 
            "R01514": -1.0, 
            "R01748": -1.0, 
            "R02035": 1.0, 
            "R02036": 1.0, 
            "R05605": 1.0, 
            "R08639": 1.0
        }, 
        "solvestat": 1, 
        "total_flux_no_exchange": 12.0
    }, 
    "102": {
        "modelstat": 1, 
        "num_reaction": 23, 
        "pathway": {
            "EX_adp": -2.0, 
            "EX_atp": 2.0, 
            "EX_glc": -1.0, 
            "EX_h2o": 2.0, 
            "EX_hplus": 2.0, 
            "EX_nad": -1.0, 
            "EX_nadh": 1.0, 
            "EX_nadp": -1.0, 
            "EX_nadph": 1.0, 
            "EX_phosphate": -2.0, 
            "EX_pyruvate": 2.0, 
            "R00220": 1.0, 
            "R00304": -1.0, 
            "R00581": -1.0, 
            "R00835": 1.0, 
            "R01061": 1.0, 
            "R01388": 1.0, 
            "R01512": -1.0, 
            "R01514": -1.0, 
            "R02035": 1.0, 
            "R02036": 1.0, 
            "R05605": 1.0, 
            "R08639": 1.0
        }, 
        "solvestat": 1, 
        "total_flux_no_exchange": 12.0
    }, 
    "103": {
        "modelstat": 1, 
        "num_reaction": 21, 
        "pathway": {
            "EX_adp": -2.0, 
            "EX_atp": 2.0, 
            "EX_glc": -1.0, 
            "EX_h2o": 2.0, 
            "EX_hplus": 2.0, 
            "EX_nadp": -2.0, 
            "EX_nadph": 2.0, 
            "EX_phosphate": -2.0, 
            "EX_pyruvate": 2.0, 
            "R00200": -1.0, 
            "R00658": 1.0, 
            "R00949": -1.0, 
            "R01063": 1.0, 
            "R01516": -1.0, 
            "R01519": 1.0, 
            "R01538": 1.0, 
            "R01541": 1.0, 
            "R01660": 1.0, 
            "R02664": -1.0, 
            "R05605": 1.0, 
            "R07147": 1.0
        }, 
        "solvestat": 1, 
        "total_flux_no_exchange": 12.0
    }, 
    "104": {
        "modelstat": 1, 
        "num_reaction": 21, 
        "pathway": {
            "EX_adp": -2.0, 
            "EX_atp": 2.0, 
            "EX_glc": -1.0, 
            "EX_h2o": 2.0, 
            "EX_hplus": 2.0, 
            "EX_nad": -2.0, 
            "EX_nadh": 2.0, 
            "EX_phosphate": -2.0, 
            "EX_pyruvate": 2.0, 
            "R00200": -1.0, 
            "R00304": -1.0, 
            "R00658": 1.0, 
            "R00959": 1.0, 
            "R01061": 1.0, 
            "R01512": -1.0, 
            "R01518": -1.0, 
            "R02035": 1.0, 
            "R02036": 1.0, 
            "R02739": 1.0, 
            "R05605": 1.0, 
            "R10907": 1.0
        }, 
        "solvestat": 1, 
        "total_flux_no_exchange": 12.0
    }, 
    "105": {
        "modelstat": 1, 
        "num_reaction": 21, 
        "pathway": {
            "EX_adp": -2.0, 
            "EX_atp": 2.0, 
            "EX_glc": -1.0, 
            "EX_h2o": 2.0, 
            "EX_hplus": 2.0, 
            "EX_nadp": -2.0, 
            "EX_nadph": 2.0, 
            "EX_phosphate": -2.0, 
            "EX_pyruvate": 2.0, 
            "R00200": -1.0, 
            "R00299": 1.0, 
            "R00658": 1.0, 
            "R00835": 1.0, 
            "R00949": -1.0, 
            "R01063": 1.0, 
            "R01516": -1.0, 
            "R01660": 1.0, 
            "R02035": 1.0, 
            "R02036": 1.0, 
            "R02664": -1.0, 
            "R05605": 1.0
        }, 
        "solvestat": 1, 
        "total_flux_no_exchange": 12.0
    }, 
    "106": {
        "modelstat": 1, 
        "num_reaction": 23, 
        "pathway": {
            "EX_adp": -2.0, 
            "EX_atp": 2.0, 
            "EX_glc": -1.0, 
            "EX_h2o": 2.0, 
            "EX_hplus": 2.0, 
            "EX_nad": -1.0, 
            "EX_nadh": 1.0, 
            "EX_nadp": -1.0, 
            "EX_nadph": 1.0, 
            "EX_phosphate": -2.0, 
            "EX_pyruvate": 2.0, 
            "R00220": 1.0, 
            "R00304": -1.0, 
            "R00581": -1.0, 
            "R01061": 1.0, 
            "R01392": 1.0, 
            "R01512": -1.0, 
            "R01514": -1.0, 
            "R02035": 1.0, 
            "R02036": 1.0, 
            "R05605": 1.0, 
            "R08639": 1.0, 
            "R10520": 1.0
        }, 
        "solvestat": 1, 
        "total_flux_no_exchange": 12.0
    }, 
    "107": {
        "modelstat": 1, 
        "num_reaction": 23, 
        "pathway": {
            "EX_adp": -2.0, 
            "EX_atp": 2.0, 
            "EX_glc": -1.0, 
            "EX_h2o": 2.0, 
            "EX_hplus": 2.0, 
            "EX_nad": -1.0, 
            "EX_nadh": 1.0, 
            "EX_nadp": -1.0, 
            "EX_nadph": 1.0, 
            "EX_phosphate": -2.0, 
            "EX_pyruvate": 2.0, 
            "R00200": -1.0, 
            "R00304": -1.0, 
            "R00658": 1.0, 
            "R01063": 1.0, 
            "R01512": -1.0, 
            "R01516": -1.0, 
            "R02035": 1.0, 
            "R02036": 1.0, 
            "R05605": 1.0, 
            "R08639": 1.0, 
            "R09532": 1.0, 
            "R10520": 1.0
        }, 
        "solvestat": 1, 
        "total_flux_no_exchange": 12.0
    }, 
    "108": {
        "modelstat": 1, 
        "num_reaction": 23, 
        "pathway": {
            "EX_adp": -2.0, 
            "EX_atp": 2.0, 
            "EX_glc": -1.0, 
            "EX_h2o": 2.0, 
            "EX_hplus": 2.0, 
            "EX_nad": -1.0, 
            "EX_nadh": 1.0, 
            "EX_nadp": -1.0, 
            "EX_nadph": 1.0, 
            "EX_phosphate": -2.0, 
            "EX_pyruvate": 2.0, 
            "R00200": -1.0, 
            "R00299": 1.0, 
            "R00658": 1.0, 
            "R00835": 1.0, 
            "R00949": -1.0, 
            "R01061": 1.0, 
            "R01514": -1.0, 
            "R01660": 1.0, 
            "R01748": -1.0, 
            "R02035": 1.0, 
            "R02036": 1.0, 
            "R05605": 1.0
        }, 
        "solvestat": 1, 
        "total_flux_no_exchange": 12.0
    }, 
    "109": {
        "modelstat": 1, 
        "num_reaction": 21, 
        "pathway": {
            "EX_adp": -2.0, 
            "EX_atp": 2.0, 
            "EX_glc": -1.0, 
            "EX_h2o": 2.0, 
            "EX_hplus": 2.0, 
            "EX_nad": -2.0, 
            "EX_nadh": 2.0, 
            "EX_phosphate": -2.0, 
            "EX_pyruvate": 2.0, 
            "R00200": -1.0, 
            "R00304": -1.0, 
            "R00658": 1.0, 
            "R00959": 1.0, 
            "R01061": 1.0, 
            "R01662": 1.0, 
            "R02035": 1.0, 
            "R02036": 1.0, 
            "R02664": -1.0, 
            "R02739": 1.0, 
            "R05605": 1.0, 
            "R10907": 1.0
        }, 
        "solvestat": 1, 
        "total_flux_no_exchange": 12.0
    }, 
    "110": {
        "modelstat": 1, 
        "num_reaction": 21, 
        "pathway": {
            "EX_adp": -2.0, 
            "EX_atp": 2.0, 
            "EX_glc": -1.0, 
            "EX_h2o": 2.0, 
            "EX_hplus": 2.0, 
            "EX_nadp": -2.0, 
            "EX_nadph": 2.0, 
            "EX_phosphate": -2.0, 
            "EX_pyruvate": 2.0, 
            "R00200": -1.0, 
            "R00304": -1.0, 
            "R00658": 1.0, 
            "R00959": 1.0, 
            "R01541": -1.0, 
            "R01748": -1.0, 
            "R02035": 1.0, 
            "R02036": 1.0, 
            "R02736": 1.0, 
            "R02739": 1.0, 
            "R08570": 1.0, 
            "R10615": 1.0
        }, 
        "solvestat": 1, 
        "total_flux_no_exchange": 12.0
    }, 
    "111": {
        "modelstat": 1, 
        "num_reaction": 21, 
        "pathway": {
            "EX_adp": -2.0, 
            "EX_atp": 2.0, 
            "EX_glc": -1.0, 
            "EX_h2o": 2.0, 
            "EX_hplus": 2.0, 
            "EX_nad": -2.0, 
            "EX_nadh": 2.0, 
            "EX_phosphate": -2.0, 
            "EX_pyruvate": 2.0, 
            "R00200": -1.0, 
            "R00304": -1.0, 
            "R00658": 1.0, 
            "R00959": 1.0, 
            "R01519": 1.0, 
            "R01520": 1.0, 
            "R01538": 1.0, 
            "R01602": 1.0, 
            "R01748": -1.0, 
            "R01752": 1.0, 
            "R01786": -1.0, 
            "R08570": 1.0
        }, 
        "solvestat": 1, 
        "total_flux_no_exchange": 12.0
    }, 
    "112": {
        "modelstat": 1, 
        "num_reaction": 21, 
        "pathway": {
            "EX_adp": -2.0, 
            "EX_atp": 2.0, 
            "EX_glc": -1.0, 
            "EX_h2o": 2.0, 
            "EX_hplus": 2.0, 
            "EX_nad": -2.0, 
            "EX_nadh": 2.0, 
            "EX_phosphate": -2.0, 
            "EX_pyruvate": 2.0, 
            "R00200": -1.0, 
            "R00300": 1.0, 
            "R00339": 1.0, 
            "R00345": 1.0, 
            "R01059": 1.0, 
            "R01061": 1.0, 
            "R01512": -1.0, 
            "R01514": -1.0, 
            "R01519": 1.0, 
            "R01538": 1.0, 
            "R01751": -1.0, 
            "R08570": 1.0
        }, 
        "solvestat": 1, 
        "total_flux_no_exchange": 12.0
    }, 
    "113": {
        "modelstat": 1, 
        "num_reaction": 21, 
        "pathway": {
            "EX_adp": -2.0, 
            "EX_atp": 2.0, 
            "EX_glc": -1.0, 
            "EX_h2o": 2.0, 
            "EX_hplus": 2.0, 
            "EX_nad": -2.0, 
            "EX_nadh": 2.0, 
            "EX_phosphate": -2.0, 
            "EX_pyruvate": 2.0, 
            "R00200": -1.0, 
            "R00299": 1.0, 
            "R00658": 1.0, 
            "R00949": -1.0, 
            "R01061": 1.0, 
            "R01514": -1.0, 
            "R01660": 1.0, 
            "R01748": -1.0, 
            "R02035": 1.0, 
            "R02036": 1.0, 
            "R05605": 1.0, 
            "R10520": 1.0
        }, 
        "solvestat": 1, 
        "total_flux_no_exchange": 12.0
    }, 
    "114": {
        "modelstat": 1, 
        "num_reaction": 23, 
        "pathway": {
            "EX_adp": -2.0, 
            "EX_atp": 2.0, 
            "EX_glc": -1.0, 
            "EX_h2o": 2.0, 
            "EX_hplus": 2.0, 
            "EX_nad": -1.0, 
            "EX_nadh": 1.0, 
            "EX_nadp": -1.0, 
            "EX_nadph": 1.0, 
            "EX_phosphate": -2.0, 
            "EX_pyruvate": 2.0, 
            "R00200": -1.0, 
            "R00299": 1.0, 
            "R00339": 1.0, 
            "R00345": 1.0, 
            "R00835": 1.0, 
            "R01061": 1.0, 
            "R01512": -1.0, 
            "R01514": -1.0, 
            "R01751": -1.0, 
            "R02035": 1.0, 
            "R02036": 1.0, 
            "R05605": 1.0
        }, 
        "solvestat": 1, 
        "total_flux_no_exchange": 12.0
    }, 
    "115": {
        "modelstat": 1, 
        "num_reaction": 23, 
        "pathway": {
            "EX_adp": -2.0, 
            "EX_atp": 2.0, 
            "EX_glc": -1.0, 
            "EX_h2o": 2.0, 
            "EX_hplus": 2.0, 
            "EX_nad": -1.0, 
            "EX_nadh": 1.0, 
            "EX_nadp": -1.0, 
            "EX_nadph": 1.0, 
            "EX_phosphate": -2.0, 
            "EX_pyruvate": 2.0, 
            "R00200": -1.0, 
            "R00299": 1.0, 
            "R00339": 1.0, 
            "R00345": 1.0, 
            "R01063": 1.0, 
            "R01512": -1.0, 
            "R01514": -1.0, 
            "R01751": -1.0, 
            "R02035": 1.0, 
            "R02036": 1.0, 
            "R05605": 1.0, 
            "R10520": 1.0
        }, 
        "solvestat": 1, 
        "total_flux_no_exchange": 12.0
    }, 
    "116": {
        "modelstat": 1, 
        "num_reaction": 23, 
        "pathway": {
            "EX_adp": -2.0, 
            "EX_atp": 2.0, 
            "EX_glc": -1.0, 
            "EX_h2o": 2.0, 
            "EX_hplus": 2.0, 
            "EX_nad": -1.0, 
            "EX_nadh": 1.0, 
            "EX_nadp": -1.0, 
            "EX_nadph": 1.0, 
            "EX_phosphate": -2.0, 
            "EX_pyruvate": 2.0, 
            "R00200": -1.0, 
            "R00299": 1.0, 
            "R00658": 1.0, 
            "R00835": 1.0, 
            "R01511": -1.0, 
            "R01516": -1.0, 
            "R01541": -1.0, 
            "R01752": 1.0, 
            "R02035": 1.0, 
            "R02036": 1.0, 
            "R02664": -1.0, 
            "R08570": 1.0
        }, 
        "solvestat": 1, 
        "total_flux_no_exchange": 12.0
    }, 
    "117": {
        "modelstat": 1, 
        "num_reaction": 23, 
        "pathway": {
            "EX_adp": -2.0, 
            "EX_atp": 2.0, 
            "EX_glc": -1.0, 
            "EX_h2o": 2.0, 
            "EX_hplus": 2.0, 
            "EX_nad": -1.0, 
            "EX_nadh": 1.0, 
            "EX_nadp": -1.0, 
            "EX_nadph": 1.0, 
            "EX_phosphate": -2.0, 
            "EX_pyruvate": 2.0, 
            "R00200": -1.0, 
            "R00299": 1.0, 
            "R00658": 1.0, 
            "R00949": -1.0, 
            "R01063": 1.0, 
            "R01516": -1.0, 
            "R01660": 1.0, 
            "R02035": 1.0, 
            "R02036": 1.0, 
            "R02664": -1.0, 
            "R05605": 1.0, 
            "R10520": 1.0
        }, 
        "solvestat": 1, 
        "total_flux_no_exchange": 12.0
    }, 
    "118": {
        "modelstat": 1, 
        "num_reaction": 23, 
        "pathway": {
            "EX_adp": -2.0, 
            "EX_atp": 2.0, 
            "EX_glc": -1.0, 
            "EX_h2o": 2.0, 
            "EX_hplus": 2.0, 
            "EX_nad": -1.0, 
            "EX_nadh": 1.0, 
            "EX_nadp": -1.0, 
            "EX_nadph": 1.0, 
            "EX_phosphate": -2.0, 
            "EX_pyruvate": 2.0, 
            "R00200": -1.0, 
            "R00299": 1.0, 
            "R00658": 1.0, 
            "R00949": -1.0, 
            "R01063": 1.0, 
            "R01514": -1.0, 
            "R01660": 1.0, 
            "R01748": -1.0, 
            "R02035": 1.0, 
            "R02036": 1.0, 
            "R05605": 1.0, 
            "R10520": 1.0
        }, 
        "solvestat": 1, 
        "total_flux_no_exchange": 12.0
    }, 
    "119": {
        "modelstat": 1, 
        "num_reaction": 21, 
        "pathway": {
            "EX_adp": -2.0, 
            "EX_atp": 2.0, 
            "EX_glc": -1.0, 
            "EX_h2o": 2.0, 
            "EX_hplus": 2.0, 
            "EX_nadp": -2.0, 
            "EX_nadph": 2.0, 
            "EX_phosphate": -2.0, 
            "EX_pyruvate": 2.0, 
            "R00200": -1.0, 
            "R00299": 1.0, 
            "R00658": 1.0, 
            "R00835": 1.0, 
            "R00949": -1.0, 
            "R01063": 1.0, 
            "R01514": -1.0, 
            "R01660": 1.0, 
            "R01748": -1.0, 
            "R02035": 1.0, 
            "R02036": 1.0, 
            "R05605": 1.0
        }, 
        "solvestat": 1, 
        "total_flux_no_exchange": 12.0
    }, 
    "120": {
        "modelstat": 1, 
        "num_reaction": 21, 
        "pathway": {
            "EX_adp": -2.0, 
            "EX_atp": 2.0, 
            "EX_glc": -1.0, 
            "EX_h2o": 2.0, 
            "EX_hplus": 2.0, 
            "EX_nad": -2.0, 
            "EX_nadh": 2.0, 
            "EX_phosphate": -2.0, 
            "EX_pyruvate": 2.0, 
            "R00200": -1.0, 
            "R00299": 1.0, 
            "R00658": 1.0, 
            "R00949": -1.0, 
            "R01061": 1.0, 
            "R01516": -1.0, 
            "R01660": 1.0, 
            "R02035": 1.0, 
            "R02036": 1.0, 
            "R02664": -1.0, 
            "R05605": 1.0, 
            "R10520": 1.0
        }, 
        "solvestat": 1, 
        "total_flux_no_exchange": 12.0
    }, 
    "121": {
        "modelstat": 1, 
        "num_reaction": 21, 
        "pathway": {
            "EX_adp": -2.0, 
            "EX_atp": 2.0, 
            "EX_glc": -1.0, 
            "EX_h2o": 2.0, 
            "EX_hplus": 2.0, 
            "EX_nad": -2.0, 
            "EX_nadh": 2.0, 
            "EX_phosphate": -2.0, 
            "EX_pyruvate": 2.0, 
            "R00200": -1.0, 
            "R00299": 1.0, 
            "R00658": 1.0, 
            "R01511": -1.0, 
            "R01516": -1.0, 
            "R01541": -1.0, 
            "R01752": 1.0, 
            "R02035": 1.0, 
            "R02036": 1.0, 
            "R02664": -1.0, 
            "R08570": 1.0, 
            "R10520": 1.0
        }, 
        "solvestat": 1, 
        "total_flux_no_exchange": 12.0
    }, 
    "122": {
        "modelstat": 1, 
        "num_reaction": 23, 
        "pathway": {
            "EX_adp": -2.0, 
            "EX_atp": 2.0, 
            "EX_glc": -1.0, 
            "EX_h2o": 2.0, 
            "EX_hplus": 2.0, 
            "EX_nad": -1.0, 
            "EX_nadh": 1.0, 
            "EX_nadp": -1.0, 
            "EX_nadph": 1.0, 
            "EX_phosphate": -2.0, 
            "EX_pyruvate": 2.0, 
            "R00200": -1.0, 
            "R00299": 1.0, 
            "R00658": 1.0, 
            "R00835": 1.0, 
            "R00949": -1.0, 
            "R01061": 1.0, 
            "R01516": -1.0, 
            "R01660": 1.0, 
            "R02035": 1.0, 
            "R02036": 1.0, 
            "R02664": -1.0, 
            "R05605": 1.0
        }, 
        "solvestat": 1, 
        "total_flux_no_exchange": 12.0
    }, 
    "123": {
        "modelstat": 1, 
        "num_reaction": 21, 
        "pathway": {
            "EX_adp": -2.0, 
            "EX_atp": 2.0, 
            "EX_glc": -1.0, 
            "EX_h2o": 2.0, 
            "EX_hplus": 2.0, 
            "EX_nad": -2.0, 
            "EX_nadh": 2.0, 
            "EX_phosphate": -2.0, 
            "EX_pyruvate": 2.0, 
            "R00200": -1.0, 
            "R00304": -1.0, 
            "R00658": 1.0, 
            "R01061": 1.0, 
            "R01514": -1.0, 
            "R01515": 1.0, 
            "R01748": -1.0, 
            "R02035": 1.0, 
            "R02036": 1.0, 
            "R05605": 1.0, 
            "R08639": 1.0, 
            "R10520": 1.0
        }, 
        "solvestat": 1, 
        "total_flux_no_exchange": 12.0
    }, 
    "124": {
        "modelstat": 1, 
        "num_reaction": 21, 
        "pathway": {
            "EX_adp": -2.0, 
            "EX_atp": 2.0, 
            "EX_glc": -1.0, 
            "EX_h2o": 2.0, 
            "EX_hplus": 2.0, 
            "EX_nadp": -2.0, 
            "EX_nadph": 2.0, 
            "EX_phosphate": -2.0, 
            "EX_pyruvate": 2.0, 
            "R00200": -1.0, 
            "R00658": 1.0, 
            "R01516": -1.0, 
            "R01519": 1.0, 
            "R01538": 1.0, 
            "R02664": -1.0, 
            "R05768": -1.0, 
            "R05790": -1.0, 
            "R07147": 1.0, 
            "R08570": 1.0, 
            "R09666": 1.0, 
            "R10615": 1.0
        }, 
        "solvestat": 1, 
        "total_flux_no_exchange": 12.0
    }, 
    "125": {
        "modelstat": 1, 
        "num_reaction": 21, 
        "pathway": {
            "EX_adp": -2.0, 
            "EX_atp": 2.0, 
            "EX_glc": -1.0, 
            "EX_h2o": 2.0, 
            "EX_hplus": 2.0, 
            "EX_nad": -2.0, 
            "EX_nadh": 2.0, 
            "EX_phosphate": -2.0, 
            "EX_pyruvate": 2.0, 
            "R00200": -1.0, 
            "R00300": 1.0, 
            "R00658": 1.0, 
            "R01061": 1.0, 
            "R01511": -1.0, 
            "R01519": 1.0, 
            "R01538": 1.0, 
            "R01662": 1.0, 
            "R01752": 1.0, 
            "R02664": -1.0, 
            "R08570": 1.0, 
            "R10860": -1.0
        }, 
        "solvestat": 1, 
        "total_flux_no_exchange": 12.0
    }, 
    "126": {
        "modelstat": 1, 
        "num_reaction": 23, 
        "pathway": {
            "EX_adp": -2.0, 
            "EX_atp": 2.0, 
            "EX_glc": -1.0, 
            "EX_h2o": 2.0, 
            "EX_hplus": 2.0, 
            "EX_nad": -1.0, 
            "EX_nadh": 1.0, 
            "EX_nadp": -1.0, 
            "EX_nadph": 1.0, 
            "EX_phosphate": -2.0, 
            "EX_pyruvate": 2.0, 
            "R00200": -1.0, 
            "R00658": 1.0, 
            "R00847": 1.0, 
            "R00850": 1.0, 
            "R01063": 1.0, 
            "R01512": -1.0, 
            "R01514": -1.0, 
            "R01748": -1.0, 
            "R02035": 1.0, 
            "R02036": 1.0, 
            "R05605": 1.0, 
            "R10520": 1.0
        }, 
        "solvestat": 1, 
        "total_flux_no_exchange": 12.0
    }, 
    "127": {
        "modelstat": 1, 
        "num_reaction": 23, 
        "pathway": {
            "EX_adp": -2.0, 
            "EX_atp": 2.0, 
            "EX_glc": -1.0, 
            "EX_h2o": 2.0, 
            "EX_hplus": 2.0, 
            "EX_nad": -1.0, 
            "EX_nadh": 1.0, 
            "EX_nadp": -1.0, 
            "EX_nadph": 1.0, 
            "EX_phosphate": -2.0, 
            "EX_pyruvate": 2.0, 
            "R00200": -1.0, 
            "R00304": -1.0, 
            "R00658": 1.0, 
            "R00959": 1.0, 
            "R01058": 1.0, 
            "R01514": -1.0, 
            "R01748": -1.0, 
            "R02035": 1.0, 
            "R02036": 1.0, 
            "R02739": 1.0, 
            "R05605": 1.0, 
            "R10907": 1.0
        }, 
        "solvestat": 1, 
        "total_flux_no_exchange": 12.0
    }, 
    "128": {
        "modelstat": 1, 
        "num_reaction": 23, 
        "pathway": {
            "EX_adp": -2.0, 
            "EX_atp": 2.0, 
            "EX_glc": -1.0, 
            "EX_h2o": 2.0, 
            "EX_hplus": 2.0, 
            "EX_nad": -1.0, 
            "EX_nadh": 1.0, 
            "EX_nadp": -1.0, 
            "EX_nadph": 1.0, 
            "EX_phosphate": -2.0, 
            "EX_pyruvate": 2.0, 
            "R00200": -1.0, 
            "R00300": 1.0, 
            "R00658": 1.0, 
            "R00949": -1.0, 
            "R01063": 1.0, 
            "R01516": -1.0, 
            "R01519": 1.0, 
            "R01660": 1.0, 
            "R01737": 1.0, 
            "R02036": 1.0, 
            "R02664": -1.0, 
            "R05605": 1.0
        }, 
        "solvestat": 1, 
        "total_flux_no_exchange": 12.0
    }, 
    "129": {
        "modelstat": 1, 
        "num_reaction": 21, 
        "pathway": {
            "EX_adp": -2.0, 
            "EX_atp": 2.0, 
            "EX_glc": -1.0, 
            "EX_h2o": 2.0, 
            "EX_hplus": 2.0, 
            "EX_nad": -2.0, 
            "EX_nadh": 2.0, 
            "EX_phosphate": -2.0, 
            "EX_pyruvate": 2.0, 
            "R00200": -1.0, 
            "R00300": 1.0, 
            "R00658": 1.0, 
            "R00949": -1.0, 
            "R01059": 1.0, 
            "R01061": 1.0, 
            "R01516": -1.0, 
            "R01519": 1.0, 
            "R01538": 1.0, 
            "R01660": 1.0, 
            "R02664": -1.0, 
            "R08570": 1.0
        }, 
        "solvestat": 1, 
        "total_flux_no_exchange": 12.0
    }, 
    "130": {
        "modelstat": 1, 
        "num_reaction": 21, 
        "pathway": {
            "EX_adp": -2.0, 
            "EX_atp": 2.0, 
            "EX_glc": -1.0, 
            "EX_h2o": 2.0, 
            "EX_hplus": 2.0, 
            "EX_nad": -2.0, 
            "EX_nadh": 2.0, 
            "EX_phosphate": -2.0, 
            "EX_pyruvate": 2.0, 
            "R00200": -1.0, 
            "R00300": 1.0, 
            "R00339": 1.0, 
            "R00345": 1.0, 
            "R01061": 1.0, 
            "R01512": -1.0, 
            "R01514": -1.0, 
            "R01519": 1.0, 
            "R01538": 1.0, 
            "R01541": 1.0, 
            "R01751": -1.0, 
            "R05605": 1.0
        }, 
        "solvestat": 1, 
        "total_flux_no_exchange": 12.0
    }, 
    "131": {
        "modelstat": 1, 
        "num_reaction": 23, 
        "pathway": {
            "EX_adp": -2.0, 
            "EX_atp": 2.0, 
            "EX_glc": -1.0, 
            "EX_h2o": 2.0, 
            "EX_hplus": 2.0, 
            "EX_nad": -1.0, 
            "EX_nadh": 1.0, 
            "EX_nadp": -1.0, 
            "EX_nadph": 1.0, 
            "EX_phosphate": -2.0, 
            "EX_pyruvate": 2.0, 
            "R00200": -1.0, 
            "R00658": 1.0, 
            "R00949": -1.0, 
            "R01059": 1.0, 
            "R01061": 1.0, 
            "R01514": -1.0, 
            "R01519": 1.0, 
            "R01538": 1.0, 
            "R01660": 1.0, 
            "R01748": -1.0, 
            "R07147": 1.0, 
            "R08570": 1.0
        }, 
        "solvestat": 1, 
        "total_flux_no_exchange": 12.0
    }, 
    "132": {
        "modelstat": 1, 
        "num_reaction": 21, 
        "pathway": {
            "EX_adp": -2.0, 
            "EX_atp": 2.0, 
            "EX_glc": -1.0, 
            "EX_h2o": 2.0, 
            "EX_hplus": 2.0, 
            "EX_nadp": -2.0, 
            "EX_nadph": 2.0, 
            "EX_phosphate": -2.0, 
            "EX_pyruvate": 2.0, 
            "R00220": 1.0, 
            "R00304": -1.0, 
            "R00581": -1.0, 
            "R00835": 1.0, 
            "R01063": 1.0, 
            "R01388": 1.0, 
            "R01512": -1.0, 
            "R01514": -1.0, 
            "R02035": 1.0, 
            "R02036": 1.0, 
            "R05605": 1.0, 
            "R08639": 1.0
        }, 
        "solvestat": 1, 
        "total_flux_no_exchange": 12.0
    }, 
    "133": {
        "modelstat": 1, 
        "num_reaction": 23, 
        "pathway": {
            "EX_adp": -2.0, 
            "EX_atp": 2.0, 
            "EX_glc": -1.0, 
            "EX_h2o": 2.0, 
            "EX_hplus": 2.0, 
            "EX_nad": -1.0, 
            "EX_nadh": 1.0, 
            "EX_nadp": -1.0, 
            "EX_nadph": 1.0, 
            "EX_phosphate": -2.0, 
            "EX_pyruvate": 2.0, 
            "R00200": -1.0, 
            "R00300": 1.0, 
            "R00658": 1.0, 
            "R01511": -1.0, 
            "R01516": -1.0, 
            "R01519": 1.0, 
            "R01541": -1.0, 
            "R01737": 1.0, 
            "R02036": 1.0, 
            "R02664": -1.0, 
            "R08570": 1.0, 
            "R10615": 1.0
        }, 
        "solvestat": 1, 
        "total_flux_no_exchange": 12.0
    }, 
    "134": {
        "modelstat": 1, 
        "num_reaction": 21, 
        "pathway": {
            "EX_adp": -2.0, 
            "EX_atp": 2.0, 
            "EX_glc": -1.0, 
            "EX_h2o": 2.0, 
            "EX_hplus": 2.0, 
            "EX_nad": -2.0, 
            "EX_nadh": 2.0, 
            "EX_phosphate": -2.0, 
            "EX_pyruvate": 2.0, 
            "R00200": -1.0, 
            "R00300": 1.0, 
            "R00658": 1.0, 
            "R00949": -1.0, 
            "R01059": 1.0, 
            "R01061": 1.0, 
            "R01514": -1.0, 
            "R01519": 1.0, 
            "R01538": 1.0, 
            "R01660": 1.0, 
            "R01748": -1.0, 
            "R08570": 1.0
        }, 
        "solvestat": 1, 
        "total_flux_no_exchange": 12.0
    }, 
    "135": {
        "modelstat": 1, 
        "num_reaction": 23, 
        "pathway": {
            "EX_adp": -2.0, 
            "EX_atp": 2.0, 
            "EX_glc": -1.0, 
            "EX_h2o": 2.0, 
            "EX_hplus": 2.0, 
            "EX_nad": -1.0, 
            "EX_nadh": 1.0, 
            "EX_nadp": -1.0, 
            "EX_nadph": 1.0, 
            "EX_phosphate": -2.0, 
            "EX_pyruvate": 2.0, 
            "R00200": -1.0, 
            "R00300": 1.0, 
            "R00658": 1.0, 
            "R00949": -1.0, 
            "R01059": 1.0, 
            "R01063": 1.0, 
            "R01514": -1.0, 
            "R01519": 1.0, 
            "R01538": 1.0, 
            "R01660": 1.0, 
            "R01748": -1.0, 
            "R08570": 1.0
        }, 
        "solvestat": 1, 
        "total_flux_no_exchange": 12.0
    }, 
    "136": {
        "modelstat": 1, 
        "num_reaction": 23, 
        "pathway": {
            "EX_adp": -2.0, 
            "EX_atp": 2.0, 
            "EX_glc": -1.0, 
            "EX_h2o": 2.0, 
            "EX_hplus": 2.0, 
            "EX_nad": -1.0, 
            "EX_nadh": 1.0, 
            "EX_nadp": -1.0, 
            "EX_nadph": 1.0, 
            "EX_phosphate": -2.0, 
            "EX_pyruvate": 2.0, 
            "R00200": -1.0, 
            "R00304": -1.0, 
            "R00658": 1.0, 
            "R00959": 1.0, 
            "R01519": 1.0, 
            "R01521": 1.0, 
            "R01538": 1.0, 
            "R01602": 1.0, 
            "R01748": -1.0, 
            "R01752": 1.0, 
            "R01786": -1.0, 
            "R08570": 1.0
        }, 
        "solvestat": 1, 
        "total_flux_no_exchange": 12.0
    }, 
    "137": {
        "modelstat": 1, 
        "num_reaction": 21, 
        "pathway": {
            "EX_adp": -2.0, 
            "EX_atp": 2.0, 
            "EX_glc": -1.0, 
            "EX_h2o": 2.0, 
            "EX_hplus": 2.0, 
            "EX_nadp": -2.0, 
            "EX_nadph": 2.0, 
            "EX_phosphate": -2.0, 
            "EX_pyruvate": 2.0, 
            "R00200": -1.0, 
            "R00658": 1.0, 
            "R00949": -1.0, 
            "R01063": 1.0, 
            "R01514": -1.0, 
            "R01519": 1.0, 
            "R01538": 1.0, 
            "R01541": 1.0, 
            "R01660": 1.0, 
            "R01748": -1.0, 
            "R05605": 1.0, 
            "R07147": 1.0
        }, 
        "solvestat": 1, 
        "total_flux_no_exchange": 12.0
    }, 
    "138": {
        "modelstat": 1, 
        "num_reaction": 21, 
        "pathway": {
            "EX_adp": -2.0, 
            "EX_atp": 2.0, 
            "EX_glc": -1.0, 
            "EX_h2o": 2.0, 
            "EX_hplus": 2.0, 
            "EX_nadp": -2.0, 
            "EX_nadph": 2.0, 
            "EX_phosphate": -2.0, 
            "EX_pyruvate": 2.0, 
            "R00200": -1.0, 
            "R00658": 1.0, 
            "R01511": -1.0, 
            "R01516": -1.0, 
            "R01519": 1.0, 
            "R01541": -1.0, 
            "R01737": 1.0, 
            "R02036": 1.0, 
            "R02664": -1.0, 
            "R07147": 1.0, 
            "R08570": 1.0, 
            "R10615": 1.0
        }, 
        "solvestat": 1, 
        "total_flux_no_exchange": 12.0
    }, 
    "139": {
        "modelstat": 1, 
        "num_reaction": 23, 
        "pathway": {
            "EX_adp": -2.0, 
            "EX_atp": 2.0, 
            "EX_glc": -1.0, 
            "EX_h2o": 2.0, 
            "EX_hplus": 2.0, 
            "EX_nad": -1.0, 
            "EX_nadh": 1.0, 
            "EX_nadp": -1.0, 
            "EX_nadph": 1.0, 
            "EX_phosphate": -2.0, 
            "EX_pyruvate": 2.0, 
            "R00200": -1.0, 
            "R00304": -1.0, 
            "R00658": 1.0, 
            "R00959": 1.0, 
            "R01063": 1.0, 
            "R01512": -1.0, 
            "R01518": -1.0, 
            "R02035": 1.0, 
            "R02036": 1.0, 
            "R02739": 1.0, 
            "R05605": 1.0, 
            "R10907": 1.0
        }, 
        "solvestat": 1, 
        "total_flux_no_exchange": 12.0
    }, 
    "140": {
        "modelstat": 1, 
        "num_reaction": 21, 
        "pathway": {
            "EX_adp": -2.0, 
            "EX_atp": 2.0, 
            "EX_glc": -1.0, 
            "EX_h2o": 2.0, 
            "EX_hplus": 2.0, 
            "EX_nadp": -2.0, 
            "EX_nadph": 2.0, 
            "EX_phosphate": -2.0, 
            "EX_pyruvate": 2.0, 
            "R00200": -1.0, 
            "R00304": -1.0, 
            "R00339": 1.0, 
            "R00345": 1.0, 
            "R00835": 1.0, 
            "R01541": -1.0, 
            "R01751": -1.0, 
            "R02035": 1.0, 
            "R02036": 1.0, 
            "R08570": 1.0, 
            "R08639": 1.0, 
            "R10615": 1.0
        }, 
        "solvestat": 1, 
        "total_flux_no_exchange": 12.0
    }, 
    "141": {
        "modelstat": 1, 
        "num_reaction": 21, 
        "pathway": {
            "EX_adp": -2.0, 
            "EX_atp": 2.0, 
            "EX_glc": -1.0, 
            "EX_h2o": 2.0, 
            "EX_hplus": 2.0, 
            "EX_nad": -2.0, 
            "EX_nadh": 2.0, 
            "EX_phosphate": -2.0, 
            "EX_pyruvate": 2.0, 
            "R00200": -1.0, 
            "R00300": 1.0, 
            "R00658": 1.0, 
            "R00949": -1.0, 
            "R01061": 1.0, 
            "R01516": -1.0, 
            "R01519": 1.0, 
            "R01538": 1.0, 
            "R01541": 1.0, 
            "R01660": 1.0, 
            "R02664": -1.0, 
            "R05605": 1.0
        }, 
        "solvestat": 1, 
        "total_flux_no_exchange": 12.0
    }, 
    "142": {
        "modelstat": 1, 
        "num_reaction": 21, 
        "pathway": {
            "EX_adp": -2.0, 
            "EX_atp": 2.0, 
            "EX_glc": -1.0, 
            "EX_h2o": 2.0, 
            "EX_hplus": 2.0, 
            "EX_nad": -2.0, 
            "EX_nadh": 2.0, 
            "EX_phosphate": -2.0, 
            "EX_pyruvate": 2.0, 
            "R00200": -1.0, 
            "R00300": 1.0, 
            "R00658": 1.0, 
            "R01511": -1.0, 
            "R01516": -1.0, 
            "R01519": 1.0, 
            "R01541": -1.0, 
            "R01737": 1.0, 
            "R01752": 1.0, 
            "R02036": 1.0, 
            "R02664": -1.0, 
            "R08570": 1.0
        }, 
        "solvestat": 1, 
        "total_flux_no_exchange": 12.0
    }, 
    "143": {
        "modelstat": 1, 
        "num_reaction": 21, 
        "pathway": {
            "EX_adp": -2.0, 
            "EX_atp": 2.0, 
            "EX_glc": -1.0, 
            "EX_h2o": 2.0, 
            "EX_hplus": 2.0, 
            "EX_nadp": -2.0, 
            "EX_nadph": 2.0, 
            "EX_phosphate": -2.0, 
            "EX_pyruvate": 2.0, 
            "R00200": -1.0, 
            "R00658": 1.0, 
            "R01061": 1.0, 
            "R01511": -1.0, 
            "R01519": 1.0, 
            "R01538": 1.0, 
            "R01662": 1.0, 
            "R02664": -1.0, 
            "R07147": 1.0, 
            "R08570": 1.0, 
            "R10615": 1.0, 
            "R10860": -1.0
        }, 
        "solvestat": 1, 
        "total_flux_no_exchange": 12.0
    }, 
    "144": {
        "modelstat": 1, 
        "num_reaction": 21, 
        "pathway": {
            "EX_adp": -2.0, 
            "EX_atp": 2.0, 
            "EX_glc": -1.0, 
            "EX_h2o": 2.0, 
            "EX_hplus": 2.0, 
            "EX_nadp": -2.0, 
            "EX_nadph": 2.0, 
            "EX_phosphate": -2.0, 
            "EX_pyruvate": 2.0, 
            "R00200": -1.0, 
            "R00304": -1.0, 
            "R00658": 1.0, 
            "R00949": -1.0, 
            "R00960": 1.0, 
            "R01519": 1.0, 
            "R01521": 1.0, 
            "R01538": 1.0, 
            "R01602": 1.0, 
            "R01748": -1.0, 
            "R08570": 1.0, 
            "R10615": 1.0
        }, 
        "solvestat": 1, 
        "total_flux_no_exchange": 12.0
    }, 
    "145": {
        "modelstat": 1, 
        "num_reaction": 23, 
        "pathway": {
            "EX_adp": -2.0, 
            "EX_atp": 2.0, 
            "EX_glc": -1.0, 
            "EX_h2o": 2.0, 
            "EX_hplus": 2.0, 
            "EX_nad": -1.0, 
            "EX_nadh": 1.0, 
            "EX_nadp": -1.0, 
            "EX_nadph": 1.0, 
            "EX_phosphate": -2.0, 
            "EX_pyruvate": 2.0, 
            "R00200": -1.0, 
            "R00304": -1.0, 
            "R00658": 1.0, 
            "R00949": -1.0, 
            "R00960": 1.0, 
            "R01519": 1.0, 
            "R01521": 1.0, 
            "R01538": 1.0, 
            "R01602": 1.0, 
            "R01748": -1.0, 
            "R01752": 1.0, 
            "R08570": 1.0
        }, 
        "solvestat": 1, 
        "total_flux_no_exchange": 12.0
    }, 
    "146": {
        "modelstat": 1, 
        "num_reaction": 23, 
        "pathway": {
            "EX_adp": -2.0, 
            "EX_atp": 2.0, 
            "EX_glc": -1.0, 
            "EX_h2o": 2.0, 
            "EX_hplus": 2.0, 
            "EX_nad": -1.0, 
            "EX_nadh": 1.0, 
            "EX_nadp": -1.0, 
            "EX_nadph": 1.0, 
            "EX_phosphate": -2.0, 
            "EX_pyruvate": 2.0, 
            "R00200": -1.0, 
            "R00300": 1.0, 
            "R00658": 1.0, 
            "R01516": -1.0, 
            "R01519": 1.0, 
            "R01538": 1.0, 
            "R02664": -1.0, 
            "R05768": -1.0, 
            "R05790": -1.0, 
            "R08570": 1.0, 
            "R09666": 1.0, 
            "R10615": 1.0
        }, 
        "solvestat": 1, 
        "total_flux_no_exchange": 12.0
    }, 
    "147": {
        "modelstat": 1, 
        "num_reaction": 23, 
        "pathway": {
            "EX_adp": -2.0, 
            "EX_atp": 2.0, 
            "EX_glc": -1.0, 
            "EX_h2o": 2.0, 
            "EX_hplus": 2.0, 
            "EX_nad": -1.0, 
            "EX_nadh": 1.0, 
            "EX_nadp": -1.0, 
            "EX_nadph": 1.0, 
            "EX_phosphate": -2.0, 
            "EX_pyruvate": 2.0, 
            "R00200": -1.0, 
            "R00339": 1.0, 
            "R00345": 1.0, 
            "R01059": 1.0, 
            "R01061": 1.0, 
            "R01512": -1.0, 
            "R01514": -1.0, 
            "R01519": 1.0, 
            "R01538": 1.0, 
            "R01751": -1.0, 
            "R07147": 1.0, 
            "R08570": 1.0
        }, 
        "solvestat": 1, 
        "total_flux_no_exchange": 12.0
    }, 
    "148": {
        "modelstat": 1, 
        "num_reaction": 23, 
        "pathway": {
            "EX_adp": -2.0, 
            "EX_atp": 2.0, 
            "EX_glc": -1.0, 
            "EX_h2o": 2.0, 
            "EX_hplus": 2.0, 
            "EX_nad": -1.0, 
            "EX_nadh": 1.0, 
            "EX_nadp": -1.0, 
            "EX_nadph": 1.0, 
            "EX_phosphate": -2.0, 
            "EX_pyruvate": 2.0, 
            "R00200": -1.0, 
            "R00300": 1.0, 
            "R00658": 1.0, 
            "R00949": -1.0, 
            "R01063": 1.0, 
            "R01514": -1.0, 
            "R01519": 1.0, 
            "R01538": 1.0, 
            "R01541": 1.0, 
            "R01660": 1.0, 
            "R01748": -1.0, 
            "R05605": 1.0
        }, 
        "solvestat": 1, 
        "total_flux_no_exchange": 12.0
    }, 
    "149": {
        "modelstat": 1, 
        "num_reaction": 21, 
        "pathway": {
            "EX_adp": -2.0, 
            "EX_atp": 2.0, 
            "EX_glc": -1.0, 
            "EX_h2o": 2.0, 
            "EX_hplus": 2.0, 
            "EX_nad": -2.0, 
            "EX_nadh": 2.0, 
            "EX_phosphate": -2.0, 
            "EX_pyruvate": 2.0, 
            "R00200": -1.0, 
            "R00300": 1.0, 
            "R00658": 1.0, 
            "R00949": -1.0, 
            "R01061": 1.0, 
            "R01514": -1.0, 
            "R01519": 1.0, 
            "R01538": 1.0, 
            "R01541": 1.0, 
            "R01660": 1.0, 
            "R01748": -1.0, 
            "R05605": 1.0
        }, 
        "solvestat": 1, 
        "total_flux_no_exchange": 12.0
    }, 
    "150": {
        "modelstat": 1, 
        "num_reaction": 21, 
        "pathway": {
            "EX_adp": -2.0, 
            "EX_atp": 2.0, 
            "EX_glc": -1.0, 
            "EX_h2o": 2.0, 
            "EX_hplus": 2.0, 
            "EX_nadp": -2.0, 
            "EX_nadph": 2.0, 
            "EX_phosphate": -2.0, 
            "EX_pyruvate": 2.0, 
            "R00200": -1.0, 
            "R00304": -1.0, 
            "R00339": 1.0, 
            "R00345": 1.0, 
            "R00835": 1.0, 
            "R01058": 1.0, 
            "R01514": -1.0, 
            "R01751": -1.0, 
            "R02035": 1.0, 
            "R02036": 1.0, 
            "R05605": 1.0, 
            "R08639": 1.0
        }, 
        "solvestat": 1, 
        "total_flux_no_exchange": 12.0
    }, 
    "151": {
        "modelstat": 1, 
        "num_reaction": 23, 
        "pathway": {
            "EX_adp": -2.0, 
            "EX_atp": 2.0, 
            "EX_glc": -1.0, 
            "EX_h2o": 2.0, 
            "EX_hplus": 2.0, 
            "EX_nad": -1.0, 
            "EX_nadh": 1.0, 
            "EX_nadp": -1.0, 
            "EX_nadph": 1.0, 
            "EX_phosphate": -2.0, 
            "EX_pyruvate": 2.0, 
            "R00200": -1.0, 
            "R00304": -1.0, 
            "R00658": 1.0, 
            "R00949": -1.0, 
            "R01063": 1.0, 
            "R01518": -1.0, 
            "R01660": 1.0, 
            "R02035": 1.0, 
            "R02036": 1.0, 
            "R05605": 1.0, 
            "R08639": 1.0, 
            "R10520": 1.0
        }, 
        "solvestat": 1, 
        "total_flux_no_exchange": 12.0
    }, 
    "152": {
        "modelstat": 1, 
        "num_reaction": 21, 
        "pathway": {
            "EX_adp": -2.0, 
            "EX_atp": 2.0, 
            "EX_glc": -1.0, 
            "EX_h2o": 2.0, 
            "EX_hplus": 2.0, 
            "EX_nadp": -2.0, 
            "EX_nadph": 2.0, 
            "EX_phosphate": -2.0, 
            "EX_pyruvate": 2.0, 
            "R00200": -1.0, 
            "R00304": -1.0, 
            "R00658": 1.0, 
            "R00959": 1.0, 
            "R01063": 1.0, 
            "R01662": 1.0, 
            "R02035": 1.0, 
            "R02036": 1.0, 
            "R02664": -1.0, 
            "R02736": 1.0, 
            "R02739": 1.0, 
            "R05605": 1.0
        }, 
        "solvestat": 1, 
        "total_flux_no_exchange": 12.0
    }, 
    "153": {
        "modelstat": 1, 
        "num_reaction": 23, 
        "pathway": {
            "EX_adp": -2.0, 
            "EX_atp": 2.0, 
            "EX_glc": -1.0, 
            "EX_h2o": 2.0, 
            "EX_hplus": 2.0, 
            "EX_nad": -1.0, 
            "EX_nadh": 1.0, 
            "EX_nadp": -1.0, 
            "EX_nadph": 1.0, 
            "EX_phosphate": -2.0, 
            "EX_pyruvate": 2.0, 
            "R00200": -1.0, 
            "R00304": -1.0, 
            "R00658": 1.0, 
            "R00959": 1.0, 
            "R01516": -1.0, 
            "R02035": 1.0, 
            "R02036": 1.0, 
            "R02664": -1.0, 
            "R02736": 1.0, 
            "R02739": 1.0, 
            "R05605": 1.0, 
            "R10860": 1.0
        }, 
        "solvestat": 1, 
        "total_flux_no_exchange": 12.0
    }, 
    "154": {
        "modelstat": 1, 
        "num_reaction": 21, 
        "pathway": {
            "EX_adp": -2.0, 
            "EX_atp": 2.0, 
            "EX_glc": -1.0, 
            "EX_h2o": 2.0, 
            "EX_hplus": 2.0, 
            "EX_nad": -2.0, 
            "EX_nadh": 2.0, 
            "EX_phosphate": -2.0, 
            "EX_pyruvate": 2.0, 
            "R00200": -1.0, 
            "R00658": 1.0, 
            "R01058": -1.0, 
            "R01061": 1.0, 
            "R01511": -1.0, 
            "R01519": 1.0, 
            "R01538": 1.0, 
            "R01662": 1.0, 
            "R01752": 1.0, 
            "R02664": -1.0, 
            "R07147": 1.0, 
            "R08570": 1.0
        }, 
        "solvestat": 1, 
        "total_flux_no_exchange": 12.0
    }, 
    "155": {
        "modelstat": 1, 
        "num_reaction": 21, 
        "pathway": {
            "EX_adp": -2.0, 
            "EX_atp": 2.0, 
            "EX_glc": -1.0, 
            "EX_h2o": 2.0, 
            "EX_hplus": 2.0, 
            "EX_nadp": -2.0, 
            "EX_nadph": 2.0, 
            "EX_phosphate": -2.0, 
            "EX_pyruvate": 2.0, 
            "R00200": -1.0, 
            "R00339": 1.0, 
            "R00345": 1.0, 
            "R01059": 1.0, 
            "R01063": 1.0, 
            "R01512": -1.0, 
            "R01514": -1.0, 
            "R01519": 1.0, 
            "R01538": 1.0, 
            "R01751": -1.0, 
            "R07147": 1.0, 
            "R08570": 1.0
        }, 
        "solvestat": 1, 
        "total_flux_no_exchange": 12.0
    }, 
    "156": {
        "modelstat": 1, 
        "num_reaction": 21, 
        "pathway": {
            "EX_adp": -2.0, 
            "EX_atp": 2.0, 
            "EX_glc": -1.0, 
            "EX_h2o": 2.0, 
            "EX_hplus": 2.0, 
            "EX_nad": -2.0, 
            "EX_nadh": 2.0, 
            "EX_phosphate": -2.0, 
            "EX_pyruvate": 2.0, 
            "R00220": 1.0, 
            "R00304": -1.0, 
            "R00581": -1.0, 
            "R01061": 1.0, 
            "R01388": 1.0, 
            "R01512": -1.0, 
            "R01514": -1.0, 
            "R02035": 1.0, 
            "R02036": 1.0, 
            "R05605": 1.0, 
            "R08639": 1.0, 
            "R10520": 1.0
        }, 
        "solvestat": 1, 
        "total_flux_no_exchange": 12.0
    }, 
    "157": {
        "modelstat": 1, 
        "num_reaction": 23, 
        "pathway": {
            "EX_adp": -2.0, 
            "EX_atp": 2.0, 
            "EX_glc": -1.0, 
            "EX_h2o": 2.0, 
            "EX_hplus": 2.0, 
            "EX_nad": -1.0, 
            "EX_nadh": 1.0, 
            "EX_nadp": -1.0, 
            "EX_nadph": 1.0, 
            "EX_phosphate": -2.0, 
            "EX_pyruvate": 2.0, 
            "R00200": -1.0, 
            "R00304": -1.0, 
            "R00658": 1.0, 
            "R00949": -1.0, 
            "R00960": 1.0, 
            "R01519": 1.0, 
            "R01520": 1.0, 
            "R01538": 1.0, 
            "R01602": 1.0, 
            "R01748": -1.0, 
            "R08570": 1.0, 
            "R10615": 1.0
        }, 
        "solvestat": 1, 
        "total_flux_no_exchange": 12.0
    }, 
    "158": {
        "modelstat": 1, 
        "num_reaction": 24, 
        "pathway": {
            "EX_adp": -2.0, 
            "EX_atp": 2.0, 
            "EX_glc": -1.0, 
            "EX_h2o": 2.0, 
            "EX_hplus": 2.0, 
            "EX_nad": -1.0, 
            "EX_nadh": 1.0, 
            "EX_nadp": -1.0, 
            "EX_nadph": 1.0, 
            "EX_phosphate": -2.0, 
            "EX_pyruvate": 2.0, 
            "R00200": -1.0, 
            "R00304": -1.0, 
            "R00339": 1.0, 
            "R00345": 1.0, 
            "R00959": 1.0, 
            "R01058": 1.0, 
            "R01514": -1.0, 
            "R01751": -1.0, 
            "R02035": 1.0, 
            "R02036": 1.0, 
            "R02739": 1.0, 
            "R05605": 1.0, 
            "R10907": 1.0
        }, 
        "solvestat": 1, 
        "total_flux_no_exchange": 13.0
    }, 
    "159": {
        "modelstat": 1, 
        "num_reaction": 22, 
        "pathway": {
            "EX_adp": -2.0, 
            "EX_atp": 2.0, 
            "EX_glc": -1.0, 
            "EX_h2o": 2.0, 
            "EX_hplus": 2.0, 
            "EX_nad": -1.0, 
            "EX_nadh": 1.0, 
            "EX_nadp": -1.0, 
            "EX_nadph": 1.0, 
            "EX_phosphate": -2.0, 
            "EX_pyruvate": 2.0, 
            "R00200": -2.0, 
            "R00307": 1.0, 
            "R00658": 2.0, 
            "R00866": 1.0, 
            "R01015": -1.0, 
            "R01063": 1.0, 
            "R01662": 1.0, 
            "R01748": -1.0, 
            "R01752": 1.0, 
            "R02568": 1.0, 
            "R02664": -1.0
        }, 
        "solvestat": 1, 
        "total_flux_no_exchange": 13.0
    }, 
    "160": {
        "modelstat": 1, 
        "num_reaction": 24, 
        "pathway": {
            "EX_adp": -2.0, 
            "EX_atp": 2.0, 
            "EX_glc": -1.0, 
            "EX_h2o": 2.0, 
            "EX_hplus": 2.0, 
            "EX_nad": -1.0, 
            "EX_nadh": 1.0, 
            "EX_nadp": -1.0, 
            "EX_nadph": 1.0, 
            "EX_phosphate": -2.0, 
            "EX_pyruvate": 2.0, 
            "R00141": 1.0, 
            "R00200": -1.0, 
            "R00658": 1.0, 
            "R01063": 1.0, 
            "R01512": -1.0, 
            "R01516": -1.0, 
            "R02035": 1.0, 
            "R02036": 1.0, 
            "R02664": -1.0, 
            "R05605": 1.0, 
            "R08514": 1.0, 
            "R08639": 1.0, 
            "R10520": 1.0
        }, 
        "solvestat": 1, 
        "total_flux_no_exchange": 13.0
    }, 
    "161": {
        "modelstat": 1, 
        "num_reaction": 24, 
        "pathway": {
            "EX_adp": -2.0, 
            "EX_atp": 2.0, 
            "EX_glc": -1.0, 
            "EX_h2o": 2.0, 
            "EX_hplus": 2.0, 
            "EX_nad": -1.0, 
            "EX_nadh": 1.0, 
            "EX_nadp": -1.0, 
            "EX_nadph": 1.0, 
            "EX_phosphate": -2.0, 
            "EX_pyruvate": 2.0, 
            "R00200": -1.0, 
            "R00658": 1.0, 
            "R00850": 1.0, 
            "R01030": 1.0, 
            "R01058": 1.0, 
            "R01514": -1.0, 
            "R01748": -1.0, 
            "R02035": 1.0, 
            "R02036": 1.0, 
            "R02591": -1.0, 
            "R05605": 1.0, 
            "R06871": -1.0, 
            "R10520": 1.0
        }, 
        "solvestat": 1, 
        "total_flux_no_exchange": 13.0
    }, 
    "162": {
        "modelstat": 1, 
        "num_reaction": 22, 
        "pathway": {
            "EX_adp": -2.0, 
            "EX_atp": 2.0, 
            "EX_glc": -1.0, 
            "EX_h2o": 2.0, 
            "EX_hplus": 2.0, 
            "EX_nadp": -2.0, 
            "EX_nadph": 2.0, 
            "EX_phosphate": -2.0, 
            "EX_pyruvate": 2.0, 
            "R00200": -1.0, 
            "R00304": -1.0, 
            "R00658": 1.0, 
            "R00835": 1.0, 
            "R00836": -1.0, 
            "R00959": 1.0, 
            "R01063": 1.0, 
            "R01662": 1.0, 
            "R02035": 1.0, 
            "R02036": 1.0, 
            "R02664": -1.0, 
            "R02737": 1.0, 
            "R05605": 1.0
        }, 
        "solvestat": 1, 
        "total_flux_no_exchange": 13.0
    }, 
    "163": {
        "modelstat": 1, 
        "num_reaction": 24, 
        "pathway": {
            "EX_adp": -2.0, 
            "EX_atp": 2.0, 
            "EX_glc": -1.0, 
            "EX_h2o": 2.0, 
            "EX_hplus": 2.0, 
            "EX_nad": -1.0, 
            "EX_nadh": 1.0, 
            "EX_nadp": -1.0, 
            "EX_nadph": 1.0, 
            "EX_phosphate": -2.0, 
            "EX_pyruvate": 2.0, 
            "R00200": -1.0, 
            "R00291": 1.0, 
            "R00304": -1.0, 
            "R00658": 1.0, 
            "R00955": -1.0, 
            "R01092": -1.0, 
            "R01094": 1.0, 
            "R01748": -1.0, 
            "R03033": 1.0, 
            "R03034": 1.0, 
            "R10615": 1.0, 
            "R10616": 1.0, 
            "R10619": -1.0
        }, 
        "solvestat": 1, 
        "total_flux_no_exchange": 13.0
    }, 
    "164": {
        "modelstat": 1, 
        "num_reaction": 24, 
        "pathway": {
            "EX_adp": -2.0, 
            "EX_atp": 2.0, 
            "EX_glc": -1.0, 
            "EX_h2o": 2.0, 
            "EX_hplus": 2.0, 
            "EX_nad": -1.0, 
            "EX_nadh": 1.0, 
            "EX_nadp": -1.0, 
            "EX_nadph": 1.0, 
            "EX_phosphate": -2.0, 
            "EX_pyruvate": 2.0, 
            "R00200": -1.0, 
            "R00304": -1.0, 
            "R00658": 1.0, 
            "R00960": 1.0, 
            "R01512": -1.0, 
            "R01519": 1.0, 
            "R01521": 1.0, 
            "R01538": 1.0, 
            "R01602": 1.0, 
            "R01660": -1.0, 
            "R01748": -1.0, 
            "R01752": 1.0, 
            "R08570": 1.0
        }, 
        "solvestat": 1, 
        "total_flux_no_exchange": 13.0
    }, 
    "165": {
        "modelstat": 1, 
        "num_reaction": 22, 
        "pathway": {
            "EX_adp": -2.0, 
            "EX_atp": 2.0, 
            "EX_glc": -1.0, 
            "EX_h2o": 2.0, 
            "EX_hplus": 2.0, 
            "EX_nad": -1.0, 
            "EX_nadh": 1.0, 
            "EX_nadp": -1.0, 
            "EX_nadph": 1.0, 
            "EX_phosphate": -2.0, 
            "EX_pyruvate": 2.0, 
            "R00200": -2.0, 
            "R00307": 1.0, 
            "R00658": 2.0, 
            "R00866": 1.0, 
            "R01015": -1.0, 
            "R01061": 1.0, 
            "R01662": 1.0, 
            "R01748": -1.0, 
            "R02568": 1.0, 
            "R02664": -1.0, 
            "R10615": 1.0
        }, 
        "solvestat": 1, 
        "total_flux_no_exchange": 13.0
    }, 
    "166": {
        "modelstat": 1, 
        "num_reaction": 20, 
        "pathway": {
            "EX_adp": -2.0, 
            "EX_atp": 2.0, 
            "EX_glc": -1.0, 
            "EX_h2o": 2.0, 
            "EX_hplus": 2.0, 
            "EX_nad": -2.0, 
            "EX_nadh": 2.0, 
            "EX_phosphate": -2.0, 
            "EX_pyruvate": 2.0, 
            "R00200": -2.0, 
            "R00307": 1.0, 
            "R00658": 2.0, 
            "R00866": 1.0, 
            "R01015": -1.0, 
            "R01061": 1.0, 
            "R01662": 1.0, 
            "R01748": -1.0, 
            "R01752": 1.0, 
            "R02568": 1.0, 
            "R02664": -1.0
        }, 
        "solvestat": 1, 
        "total_flux_no_exchange": 13.0
    }, 
    "167": {
        "modelstat": 1, 
        "num_reaction": 22, 
        "pathway": {
            "EX_adp": -2.0, 
            "EX_atp": 2.0, 
            "EX_glc": -1.0, 
            "EX_h2o": 2.0, 
            "EX_hplus": 2.0, 
            "EX_nad": -2.0, 
            "EX_nadh": 2.0, 
            "EX_phosphate": -2.0, 
            "EX_pyruvate": 2.0, 
            "R00217": 1.0, 
            "R00304": -1.0, 
            "R00339": 1.0, 
            "R00959": 1.0, 
            "R01061": 1.0, 
            "R01512": -1.0, 
            "R01514": -1.0, 
            "R01751": -1.0, 
            "R02035": 1.0, 
            "R02036": 1.0, 
            "R02739": 1.0, 
            "R05605": 1.0, 
            "R10907": 1.0
        }, 
        "solvestat": 1, 
        "total_flux_no_exchange": 13.0
    }, 
    "168": {
        "modelstat": 1, 
        "num_reaction": 24, 
        "pathway": {
            "EX_adp": -2.0, 
            "EX_atp": 2.0, 
            "EX_glc": -1.0, 
            "EX_h2o": 2.0, 
            "EX_hplus": 2.0, 
            "EX_nad": -1.0, 
            "EX_nadh": 1.0, 
            "EX_nadp": -1.0, 
            "EX_nadph": 1.0, 
            "EX_phosphate": -2.0, 
            "EX_pyruvate": 2.0, 
            "R00300": 1.0, 
            "R00658": 1.0, 
            "R01012": 1.0, 
            "R01015": -1.0, 
            "R01036": -1.0, 
            "R01039": 1.0, 
            "R01061": 1.0, 
            "R01512": -1.0, 
            "R01516": -1.0, 
            "R01519": 1.0, 
            "R01538": 1.0, 
            "R02664": -1.0, 
            "R08570": 1.0
        }, 
        "solvestat": 1, 
        "total_flux_no_exchange": 13.0
    }, 
    "169": {
        "modelstat": 1, 
        "num_reaction": 22, 
        "pathway": {
            "EX_adp": -2.0, 
            "EX_atp": 2.0, 
            "EX_glc": -1.0, 
            "EX_h2o": 2.0, 
            "EX_hplus": 2.0, 
            "EX_nadp": -2.0, 
            "EX_nadph": 2.0, 
            "EX_phosphate": -2.0, 
            "EX_pyruvate": 2.0, 
            "R00200": -1.0, 
            "R00304": -1.0, 
            "R00658": 1.0, 
            "R00835": 1.0, 
            "R01059": 1.0, 
            "R01063": 1.0, 
            "R01541": -1.0, 
            "R01662": 1.0, 
            "R02035": 1.0, 
            "R02036": 1.0, 
            "R02664": -1.0, 
            "R08570": 1.0, 
            "R08639": 1.0
        }, 
        "solvestat": 1, 
        "total_flux_no_exchange": 13.0
    }, 
    "170": {
        "modelstat": 1, 
        "num_reaction": 22, 
        "pathway": {
            "EX_adp": -2.0, 
            "EX_atp": 2.0, 
            "EX_glc": -1.0, 
            "EX_h2o": 2.0, 
            "EX_hplus": 2.0, 
            "EX_nad": -2.0, 
            "EX_nadh": 2.0, 
            "EX_phosphate": -2.0, 
            "EX_pyruvate": 2.0, 
            "R00220": 1.0, 
            "R00304": -1.0, 
            "R00581": -1.0, 
            "R00949": -1.0, 
            "R01061": 1.0, 
            "R01388": 1.0, 
            "R01514": -1.0, 
            "R01660": 1.0, 
            "R02035": 1.0, 
            "R02036": 1.0, 
            "R05605": 1.0, 
            "R08639": 1.0, 
            "R10520": 1.0
        }, 
        "solvestat": 1, 
        "total_flux_no_exchange": 13.0
    }, 
    "171": {
        "modelstat": 1, 
        "num_reaction": 22, 
        "pathway": {
            "EX_adp": -2.0, 
            "EX_atp": 2.0, 
            "EX_glc": -1.0, 
            "EX_h2o": 2.0, 
            "EX_hplus": 2.0, 
            "EX_nad": -2.0, 
            "EX_nadh": 2.0, 
            "EX_phosphate": -2.0, 
            "EX_pyruvate": 2.0, 
            "R00200": -1.0, 
            "R00286": 1.0, 
            "R00658": 1.0, 
            "R01511": -1.0, 
            "R01516": -1.0, 
            "R01745": -1.0, 
            "R02664": -1.0, 
            "R03277": -1.0, 
            "R03703": -1.0, 
            "R05882": -1.0, 
            "R08056": 1.0, 
            "R08615": 1.0, 
            "R09447": 1.0
        }, 
        "solvestat": 1, 
        "total_flux_no_exchange": 13.0
    }, 
    "172": {
        "modelstat": 1, 
        "num_reaction": 22, 
        "pathway": {
            "EX_adp": -2.0, 
            "EX_atp": 2.0, 
            "EX_glc": -1.0, 
            "EX_h2o": 2.0, 
            "EX_hplus": 2.0, 
            "EX_nadp": -2.0, 
            "EX_nadph": 2.0, 
            "EX_phosphate": -2.0, 
            "EX_pyruvate": 2.0, 
            "R00200": -1.0, 
            "R00304": -1.0, 
            "R00658": 1.0, 
            "R00959": 1.0, 
            "R01063": 1.0, 
            "R01662": 1.0, 
            "R02035": 1.0, 
            "R02036": 1.0, 
            "R02664": -1.0, 
            "R02736": 1.0, 
            "R02740": 1.0, 
            "R03321": -1.0, 
            "R05605": 1.0
        }, 
        "solvestat": 1, 
        "total_flux_no_exchange": 13.0
    }, 
    "173": {
        "modelstat": 1, 
        "num_reaction": 22, 
        "pathway": {
            "EX_adp": -2.0, 
            "EX_atp": 2.0, 
            "EX_glc": -1.0, 
            "EX_h2o": 2.0, 
            "EX_hplus": 2.0, 
            "EX_nadp": -2.0, 
            "EX_nadph": 2.0, 
            "EX_phosphate": -2.0, 
            "EX_pyruvate": 2.0, 
            "R00200": -1.0, 
            "R00304": -1.0, 
            "R00658": 1.0, 
            "R00947": 1.0, 
            "R01058": 1.0, 
            "R01516": -1.0, 
            "R01788": -1.0, 
            "R02035": 1.0, 
            "R02036": 1.0, 
            "R02664": -1.0, 
            "R02736": 1.0, 
            "R02739": 1.0, 
            "R05605": 1.0
        }, 
        "solvestat": 1, 
        "total_flux_no_exchange": 13.0
    }, 
    "174": {
        "modelstat": 1, 
        "num_reaction": 22, 
        "pathway": {
            "EX_adp": -2.0, 
            "EX_atp": 2.0, 
            "EX_glc": -1.0, 
            "EX_h2o": 2.0, 
            "EX_hplus": 2.0, 
            "EX_nad": -2.0, 
            "EX_nadh": 2.0, 
            "EX_phosphate": -2.0, 
            "EX_pyruvate": 2.0, 
            "R00200": -1.0, 
            "R00658": 1.0, 
            "R00850": 1.0, 
            "R01030": 1.0, 
            "R01541": -1.0, 
            "R01748": -1.0, 
            "R01752": 1.0, 
            "R02035": 1.0, 
            "R02036": 1.0, 
            "R02591": -1.0, 
            "R06871": -1.0, 
            "R08570": 1.0, 
            "R10520": 1.0
        }, 
        "solvestat": 1, 
        "total_flux_no_exchange": 13.0
    }, 
    "175": {
        "modelstat": 1, 
        "num_reaction": 22, 
        "pathway": {
            "EX_adp": -2.0, 
            "EX_atp": 2.0, 
            "EX_glc": -1.0, 
            "EX_h2o": 2.0, 
            "EX_hplus": 2.0, 
            "EX_nad": -2.0, 
            "EX_nadh": 2.0, 
            "EX_phosphate": -2.0, 
            "EX_pyruvate": 2.0, 
            "R00217": 1.0, 
            "R00304": -1.0, 
            "R00339": 1.0, 
            "R00949": -1.0, 
            "R01061": 1.0, 
            "R01514": -1.0, 
            "R01660": 1.0, 
            "R01751": -1.0, 
            "R02035": 1.0, 
            "R02036": 1.0, 
            "R05605": 1.0, 
            "R08639": 1.0, 
            "R10520": 1.0
        }, 
        "solvestat": 1, 
        "total_flux_no_exchange": 13.0
    }, 
    "176": {
        "modelstat": 1, 
        "num_reaction": 24, 
        "pathway": {
            "EX_adp": -2.0, 
            "EX_atp": 2.0, 
            "EX_glc": -1.0, 
            "EX_h2o": 2.0, 
            "EX_hplus": 2.0, 
            "EX_nad": -1.0, 
            "EX_nadh": 1.0, 
            "EX_nadp": -1.0, 
            "EX_nadph": 1.0, 
            "EX_phosphate": -2.0, 
            "EX_pyruvate": 2.0, 
            "R00200": -1.0, 
            "R00307": 1.0, 
            "R00658": 1.0, 
            "R00867": 1.0, 
            "R01061": 1.0, 
            "R01512": -1.0, 
            "R01516": -1.0, 
            "R02035": 1.0, 
            "R02036": 1.0, 
            "R02664": -1.0, 
            "R02736": 1.0, 
            "R03321": -1.0, 
            "R05605": 1.0
        }, 
        "solvestat": 1, 
        "total_flux_no_exchange": 13.0
    }, 
    "177": {
        "modelstat": 1, 
        "num_reaction": 24, 
        "pathway": {
            "EX_adp": -2.0, 
            "EX_atp": 2.0, 
            "EX_glc": -1.0, 
            "EX_h2o": 2.0, 
            "EX_hplus": 2.0, 
            "EX_nad": -1.0, 
            "EX_nadh": 1.0, 
            "EX_nadp": -1.0, 
            "EX_nadph": 1.0, 
            "EX_phosphate": -2.0, 
            "EX_pyruvate": 2.0, 
            "R00217": 1.0, 
            "R00304": -1.0, 
            "R00339": 1.0, 
            "R00959": 1.0, 
            "R01061": 1.0, 
            "R01512": -1.0, 
            "R01514": -1.0, 
            "R01751": -1.0, 
            "R02035": 1.0, 
            "R02036": 1.0, 
            "R02736": 1.0, 
            "R02739": 1.0, 
            "R05605": 1.0
        }, 
        "solvestat": 1, 
        "total_flux_no_exchange": 13.0
    }, 
    "178": {
        "modelstat": 1, 
        "num_reaction": 24, 
        "pathway": {
            "EX_adp": -2.0, 
            "EX_atp": 2.0, 
            "EX_glc": -1.0, 
            "EX_h2o": 2.0, 
            "EX_hplus": 2.0, 
            "EX_nad": -1.0, 
            "EX_nadh": 1.0, 
            "EX_nadp": -1.0, 
            "EX_nadph": 1.0, 
            "EX_phosphate": -2.0, 
            "EX_pyruvate": 2.0, 
            "R00200": -1.0, 
            "R00299": 1.0, 
            "R00658": 1.0, 
            "R01059": 1.0, 
            "R01063": 1.0, 
            "R01512": -1.0, 
            "R01516": -1.0, 
            "R01541": -1.0, 
            "R02035": 1.0, 
            "R02036": 1.0, 
            "R02664": -1.0, 
            "R08570": 1.0, 
            "R10520": 1.0
        }, 
        "solvestat": 1, 
        "total_flux_no_exchange": 13.0
    }, 
    "179": {
        "modelstat": 1, 
        "num_reaction": 22, 
        "pathway": {
            "EX_adp": -2.0, 
            "EX_atp": 2.0, 
            "EX_glc": -1.0, 
            "EX_h2o": 2.0, 
            "EX_hplus": 2.0, 
            "EX_nad": -2.0, 
            "EX_nadh": 2.0, 
            "EX_phosphate": -2.0, 
            "EX_pyruvate": 2.0, 
            "R00208": 1.0, 
            "R00304": -1.0, 
            "R00658": 1.0, 
            "R00959": 1.0, 
            "R01061": 1.0, 
            "R01512": -1.0, 
            "R01514": -1.0, 
            "R01748": -1.0, 
            "R02035": 1.0, 
            "R02036": 1.0, 
            "R02739": 1.0, 
            "R05605": 1.0, 
            "R10907": 1.0
        }, 
        "solvestat": 1, 
        "total_flux_no_exchange": 13.0
    }, 
    "180": {
        "modelstat": 1, 
        "num_reaction": 22, 
        "pathway": {
            "EX_adp": -2.0, 
            "EX_atp": 2.0, 
            "EX_glc": -1.0, 
            "EX_h2o": 2.0, 
            "EX_hplus": 2.0, 
            "EX_nad": -2.0, 
            "EX_nadh": 2.0, 
            "EX_phosphate": -2.0, 
            "EX_pyruvate": 2.0, 
            "R00200": -1.0, 
            "R00291": 1.0, 
            "R00304": -1.0, 
            "R00658": 1.0, 
            "R00955": -1.0, 
            "R01092": -1.0, 
            "R01748": -1.0, 
            "R01752": 1.0, 
            "R03033": 1.0, 
            "R08544": 1.0, 
            "R10604": 1.0, 
            "R10616": 1.0, 
            "R10619": -1.0
        }, 
        "solvestat": 1, 
        "total_flux_no_exchange": 13.0
    }, 
    "181": {
        "modelstat": 1, 
        "num_reaction": 22, 
        "pathway": {
            "EX_adp": -2.0, 
            "EX_atp": 2.0, 
            "EX_glc": -1.0, 
            "EX_h2o": 2.0, 
            "EX_hplus": 2.0, 
            "EX_nadp": -2.0, 
            "EX_nadph": 2.0, 
            "EX_phosphate": -2.0, 
            "EX_pyruvate": 2.0, 
            "R00200": -1.0, 
            "R00291": 1.0, 
            "R00304": -1.0, 
            "R00658": 1.0, 
            "R00955": -1.0, 
            "R01092": -1.0, 
            "R01096": 1.0, 
            "R01748": -1.0, 
            "R03033": 1.0, 
            "R10604": 1.0, 
            "R10615": 1.0, 
            "R10616": 1.0, 
            "R10619": -1.0
        }, 
        "solvestat": 1, 
        "total_flux_no_exchange": 13.0
    }, 
    "182": {
        "modelstat": 1, 
        "num_reaction": 22, 
        "pathway": {
            "EX_adp": -2.0, 
            "EX_atp": 2.0, 
            "EX_glc": -1.0, 
            "EX_h2o": 2.0, 
            "EX_hplus": 2.0, 
            "EX_nad": -2.0, 
            "EX_nadh": 2.0, 
            "EX_phosphate": -2.0, 
            "EX_pyruvate": 2.0, 
            "R00200": -1.0, 
            "R00658": 1.0, 
            "R00850": 1.0, 
            "R01061": 1.0, 
            "R01185": -1.0, 
            "R01193": 1.0, 
            "R01662": 1.0, 
            "R02035": 1.0, 
            "R02036": 1.0, 
            "R02664": -1.0, 
            "R03331": -1.0, 
            "R05605": 1.0, 
            "R10520": 1.0
        }, 
        "solvestat": 1, 
        "total_flux_no_exchange": 13.0
    }, 
    "183": {
        "modelstat": 1, 
        "num_reaction": 22, 
        "pathway": {
            "EX_adp": -2.0, 
            "EX_atp": 2.0, 
            "EX_glc": -1.0, 
            "EX_h2o": 2.0, 
            "EX_hplus": 2.0, 
            "EX_nadp": -2.0, 
            "EX_nadph": 2.0, 
            "EX_phosphate": -2.0, 
            "EX_pyruvate": 2.0, 
            "R00220": 1.0, 
            "R00304": -1.0, 
            "R00581": -1.0, 
            "R00959": 1.0, 
            "R01063": 1.0, 
            "R01392": 1.0, 
            "R01512": -1.0, 
            "R01514": -1.0, 
            "R02035": 1.0, 
            "R02036": 1.0, 
            "R02739": 1.0, 
            "R05605": 1.0, 
            "R10907": 1.0
        }, 
        "solvestat": 1, 
        "total_flux_no_exchange": 13.0
    }, 
    "184": {
        "modelstat": 1, 
        "num_reaction": 20, 
        "pathway": {
            "EX_adp": -2.0, 
            "EX_atp": 2.0, 
            "EX_glc": -1.0, 
            "EX_h2o": 2.0, 
            "EX_hplus": 2.0, 
            "EX_nadp": -2.0, 
            "EX_nadph": 2.0, 
            "EX_phosphate": -2.0, 
            "EX_pyruvate": 2.0, 
            "R00200": -2.0, 
            "R00307": 1.0, 
            "R00658": 2.0, 
            "R00866": 1.0, 
            "R01015": -1.0, 
            "R01058": 1.0, 
            "R01516": -1.0, 
            "R01748": -1.0, 
            "R02568": 1.0, 
            "R02664": -1.0, 
            "R10615": 1.0
        }, 
        "solvestat": 1, 
        "total_flux_no_exchange": 13.0
    }, 
    "185": {
        "modelstat": 1, 
        "num_reaction": 24, 
        "pathway": {
            "EX_adp": -2.0, 
            "EX_atp": 2.0, 
            "EX_glc": -1.0, 
            "EX_h2o": 2.0, 
            "EX_hplus": 2.0, 
            "EX_nad": -1.0, 
            "EX_nadh": 1.0, 
            "EX_nadp": -1.0, 
            "EX_nadph": 1.0, 
            "EX_phosphate": -2.0, 
            "EX_pyruvate": 2.0, 
            "R00200": -1.0, 
            "R00658": 1.0, 
            "R01010": -1.0, 
            "R01015": -1.0, 
            "R01034": 1.0, 
            "R01036": -1.0, 
            "R01061": 1.0, 
            "R01512": -1.0, 
            "R01518": -1.0, 
            "R01519": 1.0, 
            "R01538": 1.0, 
            "R07147": 1.0, 
            "R08570": 1.0
        }, 
        "solvestat": 1, 
        "total_flux_no_exchange": 13.0
    }, 
    "186": {
        "modelstat": 1, 
        "num_reaction": 22, 
        "pathway": {
            "EX_adp": -2.0, 
            "EX_atp": 2.0, 
            "EX_glc": -1.0, 
            "EX_h2o": 2.0, 
            "EX_hplus": 2.0, 
            "EX_nadp": -2.0, 
            "EX_nadph": 2.0, 
            "EX_phosphate": -2.0, 
            "EX_pyruvate": 2.0, 
            "R00200": -1.0, 
            "R00658": 1.0, 
            "R00835": 1.0, 
            "R00850": 1.0, 
            "R01185": -1.0, 
            "R01193": 1.0, 
            "R01541": -1.0, 
            "R01748": -1.0, 
            "R02035": 1.0, 
            "R02036": 1.0, 
            "R03331": -1.0, 
            "R08570": 1.0, 
            "R10615": 1.0
        }, 
        "solvestat": 1, 
        "total_flux_no_exchange": 13.0
    }, 
    "187": {
        "modelstat": 1, 
        "num_reaction": 22, 
        "pathway": {
            "EX_adp": -2.0, 
            "EX_atp": 2.0, 
            "EX_glc": -1.0, 
            "EX_h2o": 2.0, 
            "EX_hplus": 2.0, 
            "EX_nadp": -2.0, 
            "EX_nadph": 2.0, 
            "EX_phosphate": -2.0, 
            "EX_pyruvate": 2.0, 
            "R00200": -1.0, 
            "R00658": 1.0, 
            "R01063": 1.0, 
            "R01064": 1.0, 
            "R01512": -1.0, 
            "R01514": -1.0, 
            "R01519": 1.0, 
            "R01538": 1.0, 
            "R01748": -1.0, 
            "R03387": 1.0, 
            "R07147": 1.0, 
            "R08570": 1.0, 
            "R10616": -1.0
        }, 
        "solvestat": 1, 
        "total_flux_no_exchange": 13.0
    }, 
    "188": {
        "modelstat": 1, 
        "num_reaction": 22, 
        "pathway": {
            "EX_adp": -2.0, 
            "EX_atp": 2.0, 
            "EX_glc": -1.0, 
            "EX_h2o": 2.0, 
            "EX_hplus": 2.0, 
            "EX_nadp": -2.0, 
            "EX_nadph": 2.0, 
            "EX_phosphate": -2.0, 
            "EX_pyruvate": 2.0, 
            "R00304": -1.0, 
            "R00581": -1.0, 
            "R00835": 1.0, 
            "R01063": 1.0, 
            "R01285": 1.0, 
            "R01289": 1.0, 
            "R01388": 1.0, 
            "R01512": -1.0, 
            "R01514": -1.0, 
            "R02035": 1.0, 
            "R02036": 1.0, 
            "R05605": 1.0, 
            "R08639": 1.0
        }, 
        "solvestat": 1, 
        "total_flux_no_exchange": 13.0
    }, 
    "189": {
        "modelstat": 1, 
        "num_reaction": 22, 
        "pathway": {
            "EX_adp": -2.0, 
            "EX_atp": 2.0, 
            "EX_glc": -1.0, 
            "EX_h2o": 2.0, 
            "EX_hplus": 2.0, 
            "EX_nadp": -2.0, 
            "EX_nadph": 2.0, 
            "EX_phosphate": -2.0, 
            "EX_pyruvate": 2.0, 
            "R00304": -1.0, 
            "R00581": -1.0, 
            "R01063": 1.0, 
            "R01285": 1.0, 
            "R01289": 1.0, 
            "R01392": 1.0, 
            "R01512": -1.0, 
            "R01514": -1.0, 
            "R02035": 1.0, 
            "R02036": 1.0, 
            "R05605": 1.0, 
            "R08639": 1.0, 
            "R10520": 1.0
        }, 
        "solvestat": 1, 
        "total_flux_no_exchange": 13.0
    }, 
    "190": {
        "modelstat": 1, 
        "num_reaction": 22, 
        "pathway": {
            "EX_adp": -2.0, 
            "EX_atp": 2.0, 
            "EX_glc": -1.0, 
            "EX_h2o": 2.0, 
            "EX_hplus": 2.0, 
            "EX_nadp": -2.0, 
            "EX_nadph": 2.0, 
            "EX_phosphate": -2.0, 
            "EX_pyruvate": 2.0, 
            "R00200": -1.0, 
            "R00291": 1.0, 
            "R00304": -1.0, 
            "R00658": 1.0, 
            "R00955": -1.0, 
            "R01092": -1.0, 
            "R01097": 1.0, 
            "R01748": -1.0, 
            "R03033": 1.0, 
            "R03034": 1.0, 
            "R10615": 1.0, 
            "R10616": 1.0, 
            "R10619": -1.0
        }, 
        "solvestat": 1, 
        "total_flux_no_exchange": 13.0
    }, 
    "191": {
        "modelstat": 1, 
        "num_reaction": 22, 
        "pathway": {
            "EX_adp": -2.0, 
            "EX_atp": 2.0, 
            "EX_glc": -1.0, 
            "EX_h2o": 2.0, 
            "EX_hplus": 2.0, 
            "EX_nad": -2.0, 
            "EX_nadh": 2.0, 
            "EX_phosphate": -2.0, 
            "EX_pyruvate": 2.0, 
            "R00200": -1.0, 
            "R00300": 1.0, 
            "R00658": 1.0, 
            "R01061": 1.0, 
            "R01512": -1.0, 
            "R01516": -1.0, 
            "R01519": 1.0, 
            "R01739": 1.0, 
            "R02034": -1.0, 
            "R02036": 1.0, 
            "R02658": 1.0, 
            "R02664": -1.0, 
            "R05605": 1.0
        }, 
        "solvestat": 1, 
        "total_flux_no_exchange": 13.0
    }, 
    "192": {
        "modelstat": 1, 
        "num_reaction": 24, 
        "pathway": {
            "EX_adp": -2.0, 
            "EX_atp": 2.0, 
            "EX_glc": -1.0, 
            "EX_h2o": 2.0, 
            "EX_hplus": 2.0, 
            "EX_nad": -1.0, 
            "EX_nadh": 1.0, 
            "EX_nadp": -1.0, 
            "EX_nadph": 1.0, 
            "EX_phosphate": -2.0, 
            "EX_pyruvate": 2.0, 
            "R00208": 1.0, 
            "R00304": -1.0, 
            "R00658": 1.0, 
            "R00959": 1.0, 
            "R01061": 1.0, 
            "R01512": -1.0, 
            "R01516": -1.0, 
            "R02035": 1.0, 
            "R02036": 1.0, 
            "R02664": -1.0, 
            "R02736": 1.0, 
            "R02739": 1.0, 
            "R05605": 1.0
        }, 
        "solvestat": 1, 
        "total_flux_no_exchange": 13.0
    }, 
    "193": {
        "modelstat": 1, 
        "num_reaction": 24, 
        "pathway": {
            "EX_adp": -2.0, 
            "EX_atp": 2.0, 
            "EX_glc": -1.0, 
            "EX_h2o": 2.0, 
            "EX_hplus": 2.0, 
            "EX_nad": -1.0, 
            "EX_nadh": 1.0, 
            "EX_nadp": -1.0, 
            "EX_nadph": 1.0, 
            "EX_phosphate": -2.0, 
            "EX_pyruvate": 2.0, 
            "R00208": 1.0, 
            "R00304": -1.0, 
            "R00658": 1.0, 
            "R01511": -1.0, 
            "R01516": -1.0, 
            "R01541": -1.0, 
            "R02035": 1.0, 
            "R02036": 1.0, 
            "R02664": -1.0, 
            "R08570": 1.0, 
            "R08639": 1.0, 
            "R10520": 1.0, 
            "R10615": 1.0
        }, 
        "solvestat": 1, 
        "total_flux_no_exchange": 13.0
    }, 
    "194": {
        "modelstat": 1, 
        "num_reaction": 24, 
        "pathway": {
            "EX_adp": -2.0, 
            "EX_atp": 2.0, 
            "EX_glc": -1.0, 
            "EX_h2o": 2.0, 
            "EX_hplus": 2.0, 
            "EX_nad": -1.0, 
            "EX_nadh": 1.0, 
            "EX_nadp": -1.0, 
            "EX_nadph": 1.0, 
            "EX_phosphate": -2.0, 
            "EX_pyruvate": 2.0, 
            "R00304": -1.0, 
            "R00581": -1.0, 
            "R00835": 1.0, 
            "R01061": 1.0, 
            "R01285": 1.0, 
            "R01289": 1.0, 
            "R01388": 1.0, 
            "R01512": -1.0, 
            "R01514": -1.0, 
            "R02035": 1.0, 
            "R02036": 1.0, 
            "R05605": 1.0, 
            "R08639": 1.0
        }, 
        "solvestat": 1, 
        "total_flux_no_exchange": 13.0
    }, 
    "195": {
        "modelstat": 1, 
        "num_reaction": 24, 
        "pathway": {
            "EX_adp": -2.0, 
            "EX_atp": 2.0, 
            "EX_glc": -1.0, 
            "EX_h2o": 2.0, 
            "EX_hplus": 2.0, 
            "EX_nad": -1.0, 
            "EX_nadh": 1.0, 
            "EX_nadp": -1.0, 
            "EX_nadph": 1.0, 
            "EX_phosphate": -2.0, 
            "EX_pyruvate": 2.0, 
            "R00200": -1.0, 
            "R00291": 1.0, 
            "R00304": -1.0, 
            "R00658": 1.0, 
            "R00955": -1.0, 
            "R01092": -1.0, 
            "R01097": 1.0, 
            "R01748": -1.0, 
            "R01752": 1.0, 
            "R03033": 1.0, 
            "R03034": 1.0, 
            "R10616": 1.0, 
            "R10619": -1.0
        }, 
        "solvestat": 1, 
        "total_flux_no_exchange": 13.0
    }, 
    "196": {
        "modelstat": 1, 
        "num_reaction": 22, 
        "pathway": {
            "EX_adp": -2.0, 
            "EX_atp": 2.0, 
            "EX_glc": -1.0, 
            "EX_h2o": 2.0, 
            "EX_hplus": 2.0, 
            "EX_nadp": -2.0, 
            "EX_nadph": 2.0, 
            "EX_phosphate": -2.0, 
            "EX_pyruvate": 2.0, 
            "R00200": -1.0, 
            "R00304": -1.0, 
            "R00658": 1.0, 
            "R00835": 1.0, 
            "R00836": -1.0, 
            "R00959": 1.0, 
            "R01541": -1.0, 
            "R01748": -1.0, 
            "R02035": 1.0, 
            "R02036": 1.0, 
            "R02737": 1.0, 
            "R08570": 1.0, 
            "R10615": 1.0
        }, 
        "solvestat": 1, 
        "total_flux_no_exchange": 13.0
    }, 
    "197": {
        "modelstat": 1, 
        "num_reaction": 22, 
        "pathway": {
            "EX_adp": -2.0, 
            "EX_atp": 2.0, 
            "EX_glc": -1.0, 
            "EX_h2o": 2.0, 
            "EX_hplus": 2.0, 
            "EX_nadp": -2.0, 
            "EX_nadph": 2.0, 
            "EX_phosphate": -2.0, 
            "EX_pyruvate": 2.0, 
            "R00304": -1.0, 
            "R00658": 1.0, 
            "R00661": 1.0, 
            "R00835": 1.0, 
            "R01063": 1.0, 
            "R01512": -1.0, 
            "R01514": -1.0, 
            "R01748": -1.0, 
            "R02035": 1.0, 
            "R02036": 1.0, 
            "R05605": 1.0, 
            "R08200": 1.0, 
            "R08639": 1.0
        }, 
        "solvestat": 1, 
        "total_flux_no_exchange": 13.0
    }, 
    "198": {
        "modelstat": 1, 
        "num_reaction": 24, 
        "pathway": {
            "EX_adp": -2.0, 
            "EX_atp": 2.0, 
            "EX_glc": -1.0, 
            "EX_h2o": 2.0, 
            "EX_hplus": 2.0, 
            "EX_nad": -1.0, 
            "EX_nadh": 1.0, 
            "EX_nadp": -1.0, 
            "EX_nadph": 1.0, 
            "EX_phosphate": -2.0, 
            "EX_pyruvate": 2.0, 
            "R00208": 1.0, 
            "R00304": -1.0, 
            "R00658": 1.0, 
            "R00835": 1.0, 
            "R01511": -1.0, 
            "R01516": -1.0, 
            "R01541": -1.0, 
            "R01752": 1.0, 
            "R02035": 1.0, 
            "R02036": 1.0, 
            "R02664": -1.0, 
            "R08570": 1.0, 
            "R08639": 1.0
        }, 
        "solvestat": 1, 
        "total_flux_no_exchange": 13.0
    }, 
    "199": {
        "modelstat": 1, 
        "num_reaction": 21, 
        "pathway": {
            "EX_adp": -2.0, 
            "EX_atp": 2.0, 
            "EX_glc": -1.0, 
            "EX_h2o": 2.0, 
            "EX_hplus": 2.0, 
            "EX_nad": -1.0, 
            "EX_nadh": 1.0, 
            "EX_nadp": -1.0, 
            "EX_nadph": 1.0, 
            "EX_phosphate": -2.0, 
            "EX_pyruvate": 2.0, 
            "R00200": -2.0, 
            "R00307": 1.0, 
            "R00658": 2.0, 
            "R00866": 1.0, 
            "R01015": -1.0, 
            "R01514": -1.0, 
            "R01748": -2.0, 
            "R02568": 1.0, 
            "R10615": 1.0, 
            "R10860": 1.0
        }, 
        "solvestat": 1, 
        "total_flux_no_exchange": 13.0
    }, 
    "200": {
        "modelstat": 1, 
        "num_reaction": 22, 
        "pathway": {
            "EX_adp": -2.0, 
            "EX_atp": 2.0, 
            "EX_glc": -1.0, 
            "EX_h2o": 2.0, 
            "EX_hplus": 2.0, 
            "EX_nad": -2.0, 
            "EX_nadh": 2.0, 
            "EX_phosphate": -2.0, 
            "EX_pyruvate": 2.0, 
            "R00200": -1.0, 
            "R00291": 1.0, 
            "R00304": -1.0, 
            "R00658": 1.0, 
            "R00955": -1.0, 
            "R01092": -1.0, 
            "R01094": 1.0, 
            "R01748": -1.0, 
            "R01752": 1.0, 
            "R03033": 1.0, 
            "R03034": 1.0, 
            "R10616": 1.0, 
            "R10619": -1.0
        }, 
        "solvestat": 1, 
        "total_flux_no_exchange": 13.0
    }, 
    "201": {
        "modelstat": 1, 
        "num_reaction": 24, 
        "pathway": {
            "EX_adp": -2.0, 
            "EX_atp": 2.0, 
            "EX_glc": -1.0, 
            "EX_h2o": 2.0, 
            "EX_hplus": 2.0, 
            "EX_nad": -1.0, 
            "EX_nadh": 1.0, 
            "EX_nadp": -1.0, 
            "EX_nadph": 1.0, 
            "EX_phosphate": -2.0, 
            "EX_pyruvate": 2.0, 
            "R00304": -1.0, 
            "R00658": 1.0, 
            "R01063": 1.0, 
            "R01512": -1.0, 
            "R01514": -1.0, 
            "R01748": -1.0, 
            "R01804": -1.0, 
            "R01811": 1.0, 
            "R02035": 1.0, 
            "R02036": 1.0, 
            "R05605": 1.0, 
            "R08639": 1.0, 
            "R10520": 1.0
        }, 
        "solvestat": 1, 
        "total_flux_no_exchange": 13.0
    }, 
    "202": {
        "modelstat": 1, 
        "num_reaction": 22, 
        "pathway": {
            "EX_adp": -2.0, 
            "EX_atp": 2.0, 
            "EX_glc": -1.0, 
            "EX_h2o": 2.0, 
            "EX_hplus": 2.0, 
            "EX_nadp": -2.0, 
            "EX_nadph": 2.0, 
            "EX_phosphate": -2.0, 
            "EX_pyruvate": 2.0, 
            "R00200": -1.0, 
            "R00304": -1.0, 
            "R00658": 1.0, 
            "R00835": 1.0, 
            "R01538": 1.0, 
            "R01739": -1.0, 
            "R01748": -1.0, 
            "R02034": 1.0, 
            "R02035": 1.0, 
            "R02658": -1.0, 
            "R08570": 1.0, 
            "R08639": 1.0, 
            "R10615": 1.0
        }, 
        "solvestat": 1, 
        "total_flux_no_exchange": 13.0
    }, 
    "203": {
        "modelstat": 1, 
        "num_reaction": 22, 
        "pathway": {
            "EX_adp": -2.0, 
            "EX_atp": 2.0, 
            "EX_glc": -1.0, 
            "EX_h2o": 2.0, 
            "EX_hplus": 2.0, 
            "EX_nad": -2.0, 
            "EX_nadh": 2.0, 
            "EX_phosphate": -2.0, 
            "EX_pyruvate": 2.0, 
            "R00200": -1.0, 
            "R00304": -1.0, 
            "R00658": 1.0, 
            "R01538": 1.0, 
            "R01739": -1.0, 
            "R01748": -1.0, 
            "R01752": 1.0, 
            "R02034": 1.0, 
            "R02035": 1.0, 
            "R02658": -1.0, 
            "R08570": 1.0, 
            "R08639": 1.0, 
            "R10520": 1.0
        }, 
        "solvestat": 1, 
        "total_flux_no_exchange": 13.0
    }, 
    "204": {
        "modelstat": 1, 
        "num_reaction": 24, 
        "pathway": {
            "EX_adp": -2.0, 
            "EX_atp": 2.0, 
            "EX_glc": -1.0, 
            "EX_h2o": 2.0, 
            "EX_hplus": 2.0, 
            "EX_nad": -1.0, 
            "EX_nadh": 1.0, 
            "EX_nadp": -1.0, 
            "EX_nadph": 1.0, 
            "EX_phosphate": -2.0, 
            "EX_pyruvate": 2.0, 
            "R00220": 1.0, 
            "R00304": -1.0, 
            "R00581": -1.0, 
            "R00835": 1.0, 
            "R00949": -1.0, 
            "R01061": 1.0, 
            "R01388": 1.0, 
            "R01514": -1.0, 
            "R01660": 1.0, 
            "R02035": 1.0, 
            "R02036": 1.0, 
            "R05605": 1.0, 
            "R08639": 1.0
        }, 
        "solvestat": 1, 
        "total_flux_no_exchange": 13.0
    }, 
    "205": {
        "modelstat": 1, 
        "num_reaction": 24, 
        "pathway": {
            "EX_adp": -2.0, 
            "EX_atp": 2.0, 
            "EX_glc": -1.0, 
            "EX_h2o": 2.0, 
            "EX_hplus": 2.0, 
            "EX_nad": -1.0, 
            "EX_nadh": 1.0, 
            "EX_nadp": -1.0, 
            "EX_nadph": 1.0, 
            "EX_phosphate": -2.0, 
            "EX_pyruvate": 2.0, 
            "R00200": -1.0, 
            "R00658": 1.0, 
            "R01058": 1.0, 
            "R01100": -1.0, 
            "R01514": -1.0, 
            "R01678": 1.0, 
            "R01748": -1.0, 
            "R01788": -1.0, 
            "R02035": 1.0, 
            "R02036": 1.0, 
            "R02739": 1.0, 
            "R05605": 1.0, 
            "R10907": 1.0
        }, 
        "solvestat": 1, 
        "total_flux_no_exchange": 13.0
    }, 
    "206": {
        "modelstat": 1, 
        "num_reaction": 22, 
        "pathway": {
            "EX_adp": -2.0, 
            "EX_atp": 2.0, 
            "EX_glc": -1.0, 
            "EX_h2o": 2.0, 
            "EX_hplus": 2.0, 
            "EX_nad": -2.0, 
            "EX_nadh": 2.0, 
            "EX_phosphate": -2.0, 
            "EX_pyruvate": 2.0, 
            "R00233": 1.0, 
            "R00304": -1.0, 
            "R00339": 1.0, 
            "R00353": -1.0, 
            "R01061": 1.0, 
            "R01512": -1.0, 
            "R01514": -1.0, 
            "R01751": -1.0, 
            "R02035": 1.0, 
            "R02036": 1.0, 
            "R05605": 1.0, 
            "R08639": 1.0, 
            "R10520": 1.0
        }, 
        "solvestat": 1, 
        "total_flux_no_exchange": 13.0
    }, 
    "207": {
        "modelstat": 1, 
        "num_reaction": 22, 
        "pathway": {
            "EX_adp": -2.0, 
            "EX_atp": 2.0, 
            "EX_glc": -1.0, 
            "EX_h2o": 2.0, 
            "EX_hplus": 2.0, 
            "EX_nad": -2.0, 
            "EX_nadh": 2.0, 
            "EX_phosphate": -2.0, 
            "EX_pyruvate": 2.0, 
            "R00200": -1.0, 
            "R00286": 1.0, 
            "R00658": 1.0, 
            "R01511": -1.0, 
            "R01516": -1.0, 
            "R01745": -1.0, 
            "R02664": -1.0, 
            "R02752": 1.0, 
            "R02754": 1.0, 
            "R03703": -1.0, 
            "R05882": -1.0, 
            "R08615": 1.0, 
            "R09447": 1.0
        }, 
        "solvestat": 1, 
        "total_flux_no_exchange": 13.0
    }, 
    "208": {
        "modelstat": 1, 
        "num_reaction": 22, 
        "pathway": {
            "EX_adp": -2.0, 
            "EX_atp": 2.0, 
            "EX_glc": -1.0, 
            "EX_h2o": 2.0, 
            "EX_hplus": 2.0, 
            "EX_nadp": -2.0, 
            "EX_nadph": 2.0, 
            "EX_phosphate": -2.0, 
            "EX_pyruvate": 2.0, 
            "R00134": 1.0, 
            "R00200": -1.0, 
            "R00299": 1.0, 
            "R00658": 1.0, 
            "R01063": 1.0, 
            "R01512": -1.0, 
            "R01516": -1.0, 
            "R02035": 1.0, 
            "R02036": 1.0, 
            "R02664": -1.0, 
            "R05605": 1.0, 
            "R09550": 1.0, 
            "R10797": -1.0
        }, 
        "solvestat": 1, 
        "total_flux_no_exchange": 13.0
    }, 
    "209": {
        "modelstat": 1, 
        "num_reaction": 22, 
        "pathway": {
            "EX_adp": -2.0, 
            "EX_atp": 2.0, 
            "EX_glc": -1.0, 
            "EX_h2o": 2.0, 
            "EX_hplus": 2.0, 
            "EX_nadp": -2.0, 
            "EX_nadph": 2.0, 
            "EX_phosphate": -2.0, 
            "EX_pyruvate": 2.0, 
            "R00200": -1.0, 
            "R00299": 1.0, 
            "R00658": 1.0, 
            "R00835": 1.0, 
            "R01059": 1.0, 
            "R01063": 1.0, 
            "R01512": -1.0, 
            "R01516": -1.0, 
            "R01541": -1.0, 
            "R02035": 1.0, 
            "R02036": 1.0, 
            "R02664": -1.0, 
            "R08570": 1.0
        }, 
        "solvestat": 1, 
        "total_flux_no_exchange": 13.0
    }, 
    "210": {
        "modelstat": 1, 
        "num_reaction": 24, 
        "pathway": {
            "EX_adp": -2.0, 
            "EX_atp": 2.0, 
            "EX_glc": -1.0, 
            "EX_h2o": 2.0, 
            "EX_hplus": 2.0, 
            "EX_nad": -1.0, 
            "EX_nadh": 1.0, 
            "EX_nadp": -1.0, 
            "EX_nadph": 1.0, 
            "EX_phosphate": -2.0, 
            "EX_pyruvate": 2.0, 
            "R00200": -1.0, 
            "R00299": 1.0, 
            "R00658": 1.0, 
            "R01063": 1.0, 
            "R01512": -1.0, 
            "R01514": -1.0, 
            "R01748": -1.0, 
            "R02035": 1.0, 
            "R02036": 1.0, 
            "R05605": 1.0, 
            "R07358": -1.0, 
            "R09550": 1.0, 
            "R10572": -1.0
        }, 
        "solvestat": 1, 
        "total_flux_no_exchange": 13.0
    }, 
    "211": {
        "modelstat": 1, 
        "num_reaction": 24, 
        "pathway": {
            "EX_adp": -2.0, 
            "EX_atp": 2.0, 
            "EX_glc": -1.0, 
            "EX_h2o": 2.0, 
            "EX_hplus": 2.0, 
            "EX_nad": -1.0, 
            "EX_nadh": 1.0, 
            "EX_nadp": -1.0, 
            "EX_nadph": 1.0, 
            "EX_phosphate": -2.0, 
            "EX_pyruvate": 2.0, 
            "R00200": -1.0, 
            "R00299": 1.0, 
            "R00658": 1.0, 
            "R01061": 1.0, 
            "R01512": -1.0, 
            "R01516": -1.0, 
            "R02035": 1.0, 
            "R02036": 1.0, 
            "R02664": -1.0, 
            "R03025": -1.0, 
            "R05605": 1.0, 
            "R07181": 1.0, 
            "R09550": 1.0
        }, 
        "solvestat": 1, 
        "total_flux_no_exchange": 13.0
    }, 
    "212": {
        "modelstat": 1, 
        "num_reaction": 22, 
        "pathway": {
            "EX_adp": -2.0, 
            "EX_atp": 2.0, 
            "EX_glc": -1.0, 
            "EX_h2o": 2.0, 
            "EX_hplus": 1.0, 
            "EX_nadp": -2.0, 
            "EX_nadph": 2.0, 
            "EX_phosphate": -2.0, 
            "EX_pyruvate": 2.0, 
            "R00200": -1.0, 
            "R00299": 1.0, 
            "R00658": 1.0, 
            "R01063": 1.0, 
            "R01512": -1.0, 
            "R01516": -1.0, 
            "R02035": 1.0, 
            "R02036": 1.0, 
            "R02664": -1.0, 
            "R04456": -1.0, 
            "R05605": 1.0, 
            "R08059": 1.0, 
            "R09550": 1.0
        }, 
        "solvestat": 1, 
        "total_flux_no_exchange": 13.0
    }, 
    "213": {
        "modelstat": 1, 
        "num_reaction": 22, 
        "pathway": {
            "EX_adp": -2.0, 
            "EX_atp": 2.0, 
            "EX_glc": -1.0, 
            "EX_h2o": 2.0, 
            "EX_hplus": 2.0, 
            "EX_nad": -2.0, 
            "EX_nadh": 2.0, 
            "EX_phosphate": -2.0, 
            "EX_pyruvate": 2.0, 
            "R00200": -1.0, 
            "R00299": 1.0, 
            "R00658": 1.0, 
            "R01059": 1.0, 
            "R01061": 1.0, 
            "R01512": -1.0, 
            "R01514": -1.0, 
            "R01541": -1.0, 
            "R01748": -1.0, 
            "R02035": 1.0, 
            "R02036": 1.0, 
            "R08570": 1.0, 
            "R10520": 1.0
        }, 
        "solvestat": 1, 
        "total_flux_no_exchange": 13.0
    }, 
    "214": {
        "modelstat": 1, 
        "num_reaction": 22, 
        "pathway": {
            "EX_adp": -2.0, 
            "EX_atp": 2.0, 
            "EX_glc": -1.0, 
            "EX_h2o": 2.0, 
            "EX_hplus": 2.0, 
            "EX_nad": -2.0, 
            "EX_nadh": 2.0, 
            "EX_phosphate": -2.0, 
            "EX_pyruvate": 2.0, 
            "R00200": -1.0, 
            "R00299": 1.0, 
            "R00658": 1.0, 
            "R00700": 1.0, 
            "R01061": 1.0, 
            "R01512": -1.0, 
            "R01516": -1.0, 
            "R02035": 1.0, 
            "R02036": 1.0, 
            "R02664": -1.0, 
            "R03025": -1.0, 
            "R05605": 1.0, 
            "R09550": 1.0
        }, 
        "solvestat": 1, 
        "total_flux_no_exchange": 13.0
    }, 
    "215": {
        "modelstat": 1, 
        "num_reaction": 24, 
        "pathway": {
            "EX_adp": -2.0, 
            "EX_atp": 2.0, 
            "EX_glc": -1.0, 
            "EX_h2o": 2.0, 
            "EX_hplus": 2.0, 
            "EX_nad": -1.0, 
            "EX_nadh": 1.0, 
            "EX_nadp": -1.0, 
            "EX_nadph": 1.0, 
            "EX_phosphate": -2.0, 
            "EX_pyruvate": 2.0, 
            "R00200": -1.0, 
            "R00299": 1.0, 
            "R00658": 1.0, 
            "R00835": 1.0, 
            "R01059": 1.0, 
            "R01061": 1.0, 
            "R01512": -1.0, 
            "R01516": -1.0, 
            "R01541": -1.0, 
            "R02035": 1.0, 
            "R02036": 1.0, 
            "R02664": -1.0, 
            "R08570": 1.0
        }, 
        "solvestat": 1, 
        "total_flux_no_exchange": 13.0
    }, 
    "216": {
        "modelstat": 1, 
        "num_reaction": 24, 
        "pathway": {
            "EX_adp": -2.0, 
            "EX_atp": 2.0, 
            "EX_glc": -1.0, 
            "EX_h2o": 2.0, 
            "EX_hplus": 2.0, 
            "EX_nad": -1.0, 
            "EX_nadh": 1.0, 
            "EX_nadp": -1.0, 
            "EX_nadph": 1.0, 
            "EX_phosphate": -2.0, 
            "EX_pyruvate": 2.0, 
            "R00200": -1.0, 
            "R00299": 1.0, 
            "R00658": 1.0, 
            "R00700": 1.0, 
            "R01063": 1.0, 
            "R01512": -1.0, 
            "R01514": -1.0, 
            "R01748": -1.0, 
            "R02035": 1.0, 
            "R02036": 1.0, 
            "R03025": -1.0, 
            "R05605": 1.0, 
            "R09550": 1.0
        }, 
        "solvestat": 1, 
        "total_flux_no_exchange": 13.0
    }, 
    "217": {
        "modelstat": 1, 
        "num_reaction": 22, 
        "pathway": {
            "EX_adp": -2.0, 
            "EX_atp": 2.0, 
            "EX_glc": -1.0, 
            "EX_h2o": 2.0, 
            "EX_hplus": 2.0, 
            "EX_nad": -2.0, 
            "EX_nadh": 2.0, 
            "EX_phosphate": -2.0, 
            "EX_pyruvate": 2.0, 
            "R00200": -1.0, 
            "R00299": 1.0, 
            "R00658": 1.0, 
            "R01061": 1.0, 
            "R01512": -1.0, 
            "R01514": -1.0, 
            "R01748": -1.0, 
            "R02035": 1.0, 
            "R02036": 1.0, 
            "R05605": 1.0, 
            "R07358": -1.0, 
            "R09550": 1.0, 
            "R10572": -1.0
        }, 
        "solvestat": 1, 
        "total_flux_no_exchange": 13.0
    }, 
    "218": {
        "modelstat": 1, 
        "num_reaction": 24, 
        "pathway": {
            "EX_adp": -2.0, 
            "EX_atp": 2.0, 
            "EX_glc": -1.0, 
            "EX_h2o": 2.0, 
            "EX_hplus": 2.0, 
            "EX_nad": -1.0, 
            "EX_nadh": 1.0, 
            "EX_nadp": -1.0, 
            "EX_nadph": 1.0, 
            "EX_phosphate": -2.0, 
            "EX_pyruvate": 2.0, 
            "R00200": -1.0, 
            "R00299": 1.0, 
            "R00519": 1.0, 
            "R00658": 1.0, 
            "R01063": 1.0, 
            "R01512": -1.0, 
            "R01514": -1.0, 
            "R01748": -1.0, 
            "R02035": 1.0, 
            "R02036": 1.0, 
            "R05605": 1.0, 
            "R09550": 1.0, 
            "R10797": -1.0
        }, 
        "solvestat": 1, 
        "total_flux_no_exchange": 13.0
    }, 
    "219": {
        "modelstat": 1, 
        "num_reaction": 24, 
        "pathway": {
            "EX_adp": -2.0, 
            "EX_atp": 2.0, 
            "EX_glc": -1.0, 
            "EX_h2o": 2.0, 
            "EX_hplus": 2.0, 
            "EX_nad": -1.0, 
            "EX_nadh": 1.0, 
            "EX_nadp": -1.0, 
            "EX_nadph": 1.0, 
            "EX_phosphate": -2.0, 
            "EX_pyruvate": 2.0, 
            "R00200": -1.0, 
            "R00299": 1.0, 
            "R00339": 1.0, 
            "R00345": 1.0, 
            "R00835": 1.0, 
            "R00949": -1.0, 
            "R01061": 1.0, 
            "R01514": -1.0, 
            "R01660": 1.0, 
            "R01751": -1.0, 
            "R02035": 1.0, 
            "R02036": 1.0, 
            "R05605": 1.0
        }, 
        "solvestat": 1, 
        "total_flux_no_exchange": 13.0
    }, 
    "220": {
        "modelstat": 1, 
        "num_reaction": 24, 
        "pathway": {
            "EX_adp": -2.0, 
            "EX_atp": 2.0, 
            "EX_glc": -1.0, 
            "EX_h2o": 2.0, 
            "EX_hplus": 2.0, 
            "EX_nad": -1.0, 
            "EX_nadh": 1.0, 
            "EX_nadp": -1.0, 
            "EX_nadph": 1.0, 
            "EX_phosphate": -2.0, 
            "EX_pyruvate": 2.0, 
            "R00200": -1.0, 
            "R00299": 1.0, 
            "R00339": 1.0, 
            "R00345": 1.0, 
            "R01061": 1.0, 
            "R01512": -1.0, 
            "R01514": -1.0, 
            "R01750": 1.0, 
            "R02035": 1.0, 
            "R02036": 1.0, 
            "R05605": 1.0, 
            "R06180": -1.0, 
            "R10520": 1.0
        }, 
        "solvestat": 1, 
        "total_flux_no_exchange": 13.0
    }, 
    "221": {
        "modelstat": 1, 
        "num_reaction": 24, 
        "pathway": {
            "EX_adp": -2.0, 
            "EX_atp": 2.0, 
            "EX_glc": -1.0, 
            "EX_h2o": 2.0, 
            "EX_hplus": 2.0, 
            "EX_nad": -1.0, 
            "EX_nadh": 1.0, 
            "EX_nadp": -1.0, 
            "EX_nadph": 1.0, 
            "EX_phosphate": -2.0, 
            "EX_pyruvate": 2.0, 
            "R00200": -1.0, 
            "R00299": 1.0, 
            "R00658": 1.0, 
            "R01061": 1.0, 
            "R01512": -1.0, 
            "R01514": -1.0, 
            "R01748": -1.0, 
            "R02035": 1.0, 
            "R02036": 1.0, 
            "R03025": -1.0, 
            "R05605": 1.0, 
            "R07181": 1.0, 
            "R09550": 1.0
        }, 
        "solvestat": 1, 
        "total_flux_no_exchange": 13.0
    }, 
    "222": {
        "modelstat": 1, 
        "num_reaction": 24, 
        "pathway": {
            "EX_adp": -2.0, 
            "EX_atp": 2.0, 
            "EX_glc": -1.0, 
            "EX_h2o": 2.0, 
            "EX_hplus": 2.0, 
            "EX_nad": -1.0, 
            "EX_nadh": 1.0, 
            "EX_nadp": -1.0, 
            "EX_nadph": 1.0, 
            "EX_phosphate": -2.0, 
            "EX_pyruvate": 2.0, 
            "R00200": -1.0, 
            "R00299": 1.0, 
            "R00339": 1.0, 
            "R00345": 1.0, 
            "R00949": -1.0, 
            "R01063": 1.0, 
            "R01514": -1.0, 
            "R01660": 1.0, 
            "R01751": -1.0, 
            "R02035": 1.0, 
            "R02036": 1.0, 
            "R05605": 1.0, 
            "R10520": 1.0
        }, 
        "solvestat": 1, 
        "total_flux_no_exchange": 13.0
    }, 
    "223": {
        "modelstat": 1, 
        "num_reaction": 24, 
        "pathway": {
            "EX_adp": -2.0, 
            "EX_atp": 2.0, 
            "EX_glc": -1.0, 
            "EX_h2o": 2.0, 
            "EX_hplus": 2.0, 
            "EX_nad": -1.0, 
            "EX_nadh": 1.0, 
            "EX_nadp": -1.0, 
            "EX_nadph": 1.0, 
            "EX_phosphate": -2.0, 
            "EX_pyruvate": 2.0, 
            "R00200": -1.0, 
            "R00299": 1.0, 
            "R00339": 1.0, 
            "R00345": 1.0, 
            "R00835": 1.0, 
            "R01061": 1.0, 
            "R01512": -1.0, 
            "R01514": -1.0, 
            "R01749": 1.0, 
            "R02035": 1.0, 
            "R02036": 1.0, 
            "R05605": 1.0, 
            "R06180": -1.0
        }, 
        "solvestat": 1, 
        "total_flux_no_exchange": 13.0
    }, 
    "224": {
        "modelstat": 1, 
        "num_reaction": 22, 
        "pathway": {
            "EX_adp": -2.0, 
            "EX_atp": 2.0, 
            "EX_glc": -1.0, 
            "EX_h2o": 2.0, 
            "EX_hplus": 2.0, 
            "EX_nad": -2.0, 
            "EX_nadh": 2.0, 
            "EX_phosphate": -2.0, 
            "EX_pyruvate": 2.0, 
            "R00200": -1.0, 
            "R00299": 1.0, 
            "R00658": 1.0, 
            "R00700": 1.0, 
            "R01061": 1.0, 
            "R01512": -1.0, 
            "R01514": -1.0, 
            "R01748": -1.0, 
            "R02035": 1.0, 
            "R02036": 1.0, 
            "R03025": -1.0, 
            "R05605": 1.0, 
            "R09550": 1.0
        }, 
        "solvestat": 1, 
        "total_flux_no_exchange": 13.0
    }, 
    "225": {
        "modelstat": 1, 
        "num_reaction": 22, 
        "pathway": {
            "EX_adp": -2.0, 
            "EX_atp": 2.0, 
            "EX_glc": -1.0, 
            "EX_h2o": 2.0, 
            "EX_hplus": 2.0, 
            "EX_nad": -2.0, 
            "EX_nadh": 2.0, 
            "EX_phosphate": -2.0, 
            "EX_pyruvate": 2.0, 
            "R00200": -1.0, 
            "R00299": 1.0, 
            "R00339": 1.0, 
            "R00345": 1.0, 
            "R00949": -1.0, 
            "R01061": 1.0, 
            "R01514": -1.0, 
            "R01660": 1.0, 
            "R01751": -1.0, 
            "R02035": 1.0, 
            "R02036": 1.0, 
            "R05605": 1.0, 
            "R10520": 1.0
        }, 
        "solvestat": 1, 
        "total_flux_no_exchange": 13.0
    }, 
    "226": {
        "modelstat": 1, 
        "num_reaction": 22, 
        "pathway": {
            "EX_adp": -2.0, 
            "EX_atp": 2.0, 
            "EX_glc": -1.0, 
            "EX_h2o": 2.0, 
            "EX_hplus": 2.0, 
            "EX_nadp": -2.0, 
            "EX_nadph": 2.0, 
            "EX_phosphate": -2.0, 
            "EX_pyruvate": 2.0, 
            "R00200": -1.0, 
            "R00299": 1.0, 
            "R00658": 1.0, 
            "R00835": 1.0, 
            "R01059": 1.0, 
            "R01063": 1.0, 
            "R01512": -1.0, 
            "R01514": -1.0, 
            "R01541": -1.0, 
            "R01748": -1.0, 
            "R02035": 1.0, 
            "R02036": 1.0, 
            "R08570": 1.0
        }, 
        "solvestat": 1, 
        "total_flux_no_exchange": 13.0
    }, 
    "227": {
        "modelstat": 1, 
        "num_reaction": 24, 
        "pathway": {
            "EX_adp": -2.0, 
            "EX_atp": 2.0, 
            "EX_glc": -1.0, 
            "EX_h2o": 2.0, 
            "EX_hplus": 2.0, 
            "EX_nad": -1.0, 
            "EX_nadh": 1.0, 
            "EX_nadp": -1.0, 
            "EX_nadph": 1.0, 
            "EX_phosphate": -2.0, 
            "EX_pyruvate": 2.0, 
            "R00200": -1.0, 
            "R00299": 1.0, 
            "R00658": 1.0, 
            "R00700": 1.0, 
            "R01063": 1.0, 
            "R01512": -1.0, 
            "R01516": -1.0, 
            "R02035": 1.0, 
            "R02036": 1.0, 
            "R02664": -1.0, 
            "R03025": -1.0, 
            "R05605": 1.0, 
            "R09550": 1.0
        }, 
        "solvestat": 1, 
        "total_flux_no_exchange": 13.0
    }, 
    "228": {
        "modelstat": 1, 
        "num_reaction": 22, 
        "pathway": {
            "EX_adp": -2.0, 
            "EX_atp": 2.0, 
            "EX_glc": -1.0, 
            "EX_h2o": 2.0, 
            "EX_hplus": 2.0, 
            "EX_nadp": -2.0, 
            "EX_nadph": 2.0, 
            "EX_phosphate": -2.0, 
            "EX_pyruvate": 2.0, 
            "R00134": 1.0, 
            "R00200": -1.0, 
            "R00299": 1.0, 
            "R00658": 1.0, 
            "R01063": 1.0, 
            "R01512": -1.0, 
            "R01514": -1.0, 
            "R01748": -1.0, 
            "R02035": 1.0, 
            "R02036": 1.0, 
            "R05605": 1.0, 
            "R09550": 1.0, 
            "R10797": -1.0
        }, 
        "solvestat": 1, 
        "total_flux_no_exchange": 13.0
    }, 
    "229": {
        "modelstat": 1, 
        "num_reaction": 24, 
        "pathway": {
            "EX_adp": -2.0, 
            "EX_atp": 2.0, 
            "EX_glc": -1.0, 
            "EX_h2o": 2.0, 
            "EX_hplus": 1.0, 
            "EX_nad": -1.0, 
            "EX_nadh": 1.0, 
            "EX_nadp": -1.0, 
            "EX_nadph": 1.0, 
            "EX_phosphate": -2.0, 
            "EX_pyruvate": 2.0, 
            "R00200": -1.0, 
            "R00299": 1.0, 
            "R00658": 1.0, 
            "R01061": 1.0, 
            "R01512": -1.0, 
            "R01514": -1.0, 
            "R01748": -1.0, 
            "R02035": 1.0, 
            "R02036": 1.0, 
            "R04456": -1.0, 
            "R05605": 1.0, 
            "R08059": 1.0, 
            "R09550": 1.0
        }, 
        "solvestat": 1, 
        "total_flux_no_exchange": 13.0
    }, 
    "230": {
        "modelstat": 1, 
        "num_reaction": 24, 
        "pathway": {
            "EX_adp": -2.0, 
            "EX_atp": 2.0, 
            "EX_glc": -1.0, 
            "EX_h2o": 2.0, 
            "EX_hplus": 2.0, 
            "EX_nad": -1.0, 
            "EX_nadh": 1.0, 
            "EX_nadp": -1.0, 
            "EX_nadph": 1.0, 
            "EX_phosphate": -2.0, 
            "EX_pyruvate": 2.0, 
            "R00134": 1.0, 
            "R00200": -1.0, 
            "R00299": 1.0, 
            "R00658": 1.0, 
            "R01061": 1.0, 
            "R01512": -1.0, 
            "R01514": -1.0, 
            "R01748": -1.0, 
            "R02035": 1.0, 
            "R02036": 1.0, 
            "R05605": 1.0, 
            "R09550": 1.0, 
            "R10797": -1.0
        }, 
        "solvestat": 1, 
        "total_flux_no_exchange": 13.0
    }, 
    "231": {
        "modelstat": 1, 
        "num_reaction": 22, 
        "pathway": {
            "EX_adp": -2.0, 
            "EX_atp": 2.0, 
            "EX_glc": -1.0, 
            "EX_h2o": 2.0, 
            "EX_hplus": 2.0, 
            "EX_nadp": -2.0, 
            "EX_nadph": 2.0, 
            "EX_phosphate": -2.0, 
            "EX_pyruvate": 2.0, 
            "R00200": -1.0, 
            "R00299": 1.0, 
            "R00658": 1.0, 
            "R01063": 1.0, 
            "R01512": -1.0, 
            "R01514": -1.0, 
            "R01748": -1.0, 
            "R02035": 1.0, 
            "R02036": 1.0, 
            "R03025": -1.0, 
            "R05605": 1.0, 
            "R07181": 1.0, 
            "R09550": 1.0
        }, 
        "solvestat": 1, 
        "total_flux_no_exchange": 13.0
    }, 
    "232": {
        "modelstat": 1, 
        "num_reaction": 22, 
        "pathway": {
            "EX_adp": -2.0, 
            "EX_atp": 2.0, 
            "EX_glc": -1.0, 
            "EX_h2o": 2.0, 
            "EX_hplus": 2.0, 
            "EX_nadp": -2.0, 
            "EX_nadph": 2.0, 
            "EX_phosphate": -2.0, 
            "EX_pyruvate": 2.0, 
            "R00200": -1.0, 
            "R00299": 1.0, 
            "R00339": 1.0, 
            "R00345": 1.0, 
            "R00835": 1.0, 
            "R01061": 1.0, 
            "R01512": -1.0, 
            "R01514": -1.0, 
            "R01750": 1.0, 
            "R02035": 1.0, 
            "R02036": 1.0, 
            "R05605": 1.0, 
            "R06180": -1.0
        }, 
        "solvestat": 1, 
        "total_flux_no_exchange": 13.0
    }, 
    "233": {
        "modelstat": 1, 
        "num_reaction": 24, 
        "pathway": {
            "EX_adp": -2.0, 
            "EX_atp": 2.0, 
            "EX_glc": -1.0, 
            "EX_h2o": 2.0, 
            "EX_hplus": 2.0, 
            "EX_nad": -1.0, 
            "EX_nadh": 1.0, 
            "EX_nadp": -1.0, 
            "EX_nadph": 1.0, 
            "EX_phosphate": -2.0, 
            "EX_pyruvate": 2.0, 
            "R00200": -1.0, 
            "R00299": 1.0, 
            "R00658": 1.0, 
            "R01061": 1.0, 
            "R01512": -1.0, 
            "R01514": -1.0, 
            "R01748": -1.0, 
            "R02035": 1.0, 
            "R02036": 1.0, 
            "R05605": 1.0, 
            "R09094": 1.0, 
            "R09550": 1.0, 
            "R10797": -1.0
        }, 
        "solvestat": 1, 
        "total_flux_no_exchange": 13.0
    }, 
    "234": {
        "modelstat": 1, 
        "num_reaction": 22, 
        "pathway": {
            "EX_adp": -2.0, 
            "EX_atp": 2.0, 
            "EX_glc": -1.0, 
            "EX_h2o": 2.0, 
            "EX_hplus": 2.0, 
            "EX_nadp": -2.0, 
            "EX_nadph": 2.0, 
            "EX_phosphate": -2.0, 
            "EX_pyruvate": 2.0, 
            "R00200": -1.0, 
            "R00299": 1.0, 
            "R00658": 1.0, 
            "R01063": 1.0, 
            "R01512": -1.0, 
            "R01514": -1.0, 
            "R01748": -1.0, 
            "R02035": 1.0, 
            "R02036": 1.0, 
            "R05605": 1.0, 
            "R09094": 1.0, 
            "R09550": 1.0, 
            "R10797": -1.0
        }, 
        "solvestat": 1, 
        "total_flux_no_exchange": 13.0
    }, 
    "235": {
        "modelstat": 1, 
        "num_reaction": 22, 
        "pathway": {
            "EX_adp": -2.0, 
            "EX_atp": 2.0, 
            "EX_glc": -1.0, 
            "EX_h2o": 2.0, 
            "EX_hplus": 2.0, 
            "EX_nad": -2.0, 
            "EX_nadh": 2.0, 
            "EX_phosphate": -2.0, 
            "EX_pyruvate": 2.0, 
            "R00200": -1.0, 
            "R00299": 1.0, 
            "R00658": 1.0, 
            "R01061": 1.0, 
            "R01512": -1.0, 
            "R01516": -1.0, 
            "R02035": 1.0, 
            "R02036": 1.0, 
            "R02664": -1.0, 
            "R05605": 1.0, 
            "R07358": -1.0, 
            "R09550": 1.0, 
            "R10572": -1.0
        }, 
        "solvestat": 1, 
        "total_flux_no_exchange": 13.0
    }, 
    "236": {
        "modelstat": 1, 
        "num_reaction": 24, 
        "pathway": {
            "EX_adp": -2.0, 
            "EX_atp": 2.0, 
            "EX_glc": -1.0, 
            "EX_h2o": 2.0, 
            "EX_hplus": 1.0, 
            "EX_nad": -1.0, 
            "EX_nadh": 1.0, 
            "EX_nadp": -1.0, 
            "EX_nadph": 1.0, 
            "EX_phosphate": -2.0, 
            "EX_pyruvate": 2.0, 
            "R00200": -1.0, 
            "R00299": 1.0, 
            "R00658": 1.0, 
            "R01061": 1.0, 
            "R01512": -1.0, 
            "R01516": -1.0, 
            "R02035": 1.0, 
            "R02036": 1.0, 
            "R02664": -1.0, 
            "R04456": -1.0, 
            "R05605": 1.0, 
            "R08059": 1.0, 
            "R09550": 1.0
        }, 
        "solvestat": 1, 
        "total_flux_no_exchange": 13.0
    }, 
    "237": {
        "modelstat": 1, 
        "num_reaction": 24, 
        "pathway": {
            "EX_adp": -2.0, 
            "EX_atp": 2.0, 
            "EX_glc": -1.0, 
            "EX_h2o": 2.0, 
            "EX_hplus": 2.0, 
            "EX_nad": -1.0, 
            "EX_nadh": 1.0, 
            "EX_nadp": -1.0, 
            "EX_nadph": 1.0, 
            "EX_phosphate": -2.0, 
            "EX_pyruvate": 2.0, 
            "R00200": -1.0, 
            "R00299": 1.0, 
            "R00339": 1.0, 
            "R00345": 1.0, 
            "R01063": 1.0, 
            "R01512": -1.0, 
            "R01514": -1.0, 
            "R01749": 1.0, 
            "R02035": 1.0, 
            "R02036": 1.0, 
            "R05605": 1.0, 
            "R06180": -1.0, 
            "R10520": 1.0
        }, 
        "solvestat": 1, 
        "total_flux_no_exchange": 13.0
    }, 
    "238": {
        "modelstat": 1, 
        "num_reaction": 22, 
        "pathway": {
            "EX_adp": -2.0, 
            "EX_atp": 2.0, 
            "EX_glc": -1.0, 
            "EX_h2o": 2.0, 
            "EX_hplus": 2.0, 
            "EX_nad": -2.0, 
            "EX_nadh": 2.0, 
            "EX_phosphate": -2.0, 
            "EX_pyruvate": 2.0, 
            "R00200": -1.0, 
            "R00299": 1.0, 
            "R00519": 1.0, 
            "R00658": 1.0, 
            "R01061": 1.0, 
            "R01512": -1.0, 
            "R01516": -1.0, 
            "R02035": 1.0, 
            "R02036": 1.0, 
            "R02664": -1.0, 
            "R05605": 1.0, 
            "R09550": 1.0, 
            "R10797": -1.0
        }, 
        "solvestat": 1, 
        "total_flux_no_exchange": 13.0
    }, 
    "239": {
        "modelstat": 1, 
        "num_reaction": 24, 
        "pathway": {
            "EX_adp": -2.0, 
            "EX_atp": 2.0, 
            "EX_glc": -1.0, 
            "EX_h2o": 2.0, 
            "EX_hplus": 2.0, 
            "EX_nad": -1.0, 
            "EX_nadh": 1.0, 
            "EX_nadp": -1.0, 
            "EX_nadph": 1.0, 
            "EX_phosphate": -2.0, 
            "EX_pyruvate": 2.0, 
            "R00200": -1.0, 
            "R00299": 1.0, 
            "R00658": 1.0, 
            "R01059": 1.0, 
            "R01063": 1.0, 
            "R01512": -1.0, 
            "R01514": -1.0, 
            "R01541": -1.0, 
            "R01748": -1.0, 
            "R02035": 1.0, 
            "R02036": 1.0, 
            "R08570": 1.0, 
            "R10520": 1.0
        }, 
        "solvestat": 1, 
        "total_flux_no_exchange": 13.0
    }, 
    "240": {
        "modelstat": 1, 
        "num_reaction": 22, 
        "pathway": {
            "EX_adp": -2.0, 
            "EX_atp": 2.0, 
            "EX_glc": -1.0, 
            "EX_h2o": 2.0, 
            "EX_hplus": 2.0, 
            "EX_nad": -2.0, 
            "EX_nadh": 2.0, 
            "EX_phosphate": -2.0, 
            "EX_pyruvate": 2.0, 
            "R00200": -1.0, 
            "R00299": 1.0, 
            "R00658": 1.0, 
            "R01059": 1.0, 
            "R01061": 1.0, 
            "R01512": -1.0, 
            "R01516": -1.0, 
            "R01541": -1.0, 
            "R02035": 1.0, 
            "R02036": 1.0, 
            "R02664": -1.0, 
            "R08570": 1.0, 
            "R10520": 1.0
        }, 
        "solvestat": 1, 
        "total_flux_no_exchange": 13.0
    }, 
    "241": {
        "modelstat": 1, 
        "num_reaction": 24, 
        "pathway": {
            "EX_adp": -2.0, 
            "EX_atp": 2.0, 
            "EX_glc": -1.0, 
            "EX_h2o": 2.0, 
            "EX_hplus": 2.0, 
            "EX_nad": -1.0, 
            "EX_nadh": 1.0, 
            "EX_nadp": -1.0, 
            "EX_nadph": 1.0, 
            "EX_phosphate": -2.0, 
            "EX_pyruvate": 2.0, 
            "R00200": -1.0, 
            "R00299": 1.0, 
            "R00658": 1.0, 
            "R01063": 1.0, 
            "R01512": -1.0, 
            "R01516": -1.0, 
            "R02035": 1.0, 
            "R02036": 1.0, 
            "R02664": -1.0, 
            "R05605": 1.0, 
            "R07358": -1.0, 
            "R09550": 1.0, 
            "R10572": -1.0
        }, 
        "solvestat": 1, 
        "total_flux_no_exchange": 13.0
    }, 
    "242": {
        "modelstat": 1, 
        "num_reaction": 22, 
        "pathway": {
            "EX_adp": -2.0, 
            "EX_atp": 2.0, 
            "EX_glc": -1.0, 
            "EX_h2o": 2.0, 
            "EX_hplus": 2.0, 
            "EX_nadp": -2.0, 
            "EX_nadph": 2.0, 
            "EX_phosphate": -2.0, 
            "EX_pyruvate": 2.0, 
            "R00200": -1.0, 
            "R00299": 1.0, 
            "R00658": 1.0, 
            "R01063": 1.0, 
            "R01512": -1.0, 
            "R01516": -1.0, 
            "R02035": 1.0, 
            "R02036": 1.0, 
            "R02664": -1.0, 
            "R03025": -1.0, 
            "R05605": 1.0, 
            "R07181": 1.0, 
            "R09550": 1.0
        }, 
        "solvestat": 1, 
        "total_flux_no_exchange": 13.0
    }, 
    "243": {
        "modelstat": 1, 
        "num_reaction": 24, 
        "pathway": {
            "EX_adp": -2.0, 
            "EX_atp": 2.0, 
            "EX_glc": -1.0, 
            "EX_h2o": 2.0, 
            "EX_hplus": 2.0, 
            "EX_nad": -1.0, 
            "EX_nadh": 1.0, 
            "EX_nadp": -1.0, 
            "EX_nadph": 1.0, 
            "EX_phosphate": -2.0, 
            "EX_pyruvate": 2.0, 
            "R00200": -1.0, 
            "R00299": 1.0, 
            "R00519": 1.0, 
            "R00658": 1.0, 
            "R01063": 1.0, 
            "R01512": -1.0, 
            "R01516": -1.0, 
            "R02035": 1.0, 
            "R02036": 1.0, 
            "R02664": -1.0, 
            "R05605": 1.0, 
            "R09550": 1.0, 
            "R10797": -1.0
        }, 
        "solvestat": 1, 
        "total_flux_no_exchange": 13.0
    }, 
    "244": {
        "modelstat": 1, 
        "num_reaction": 22, 
        "pathway": {
            "EX_adp": -2.0, 
            "EX_atp": 2.0, 
            "EX_glc": -1.0, 
            "EX_h2o": 2.0, 
            "EX_hplus": 2.0, 
            "EX_nadp": -2.0, 
            "EX_nadph": 2.0, 
            "EX_phosphate": -2.0, 
            "EX_pyruvate": 2.0, 
            "R00200": -1.0, 
            "R00299": 1.0, 
            "R00339": 1.0, 
            "R00345": 1.0, 
            "R01063": 1.0, 
            "R01512": -1.0, 
            "R01514": -1.0, 
            "R01750": 1.0, 
            "R02035": 1.0, 
            "R02036": 1.0, 
            "R05605": 1.0, 
            "R06180": -1.0, 
            "R10520": 1.0
        }, 
        "solvestat": 1, 
        "total_flux_no_exchange": 13.0
    }, 
    "245": {
        "modelstat": 1, 
        "num_reaction": 22, 
        "pathway": {
            "EX_adp": -2.0, 
            "EX_atp": 2.0, 
            "EX_glc": -1.0, 
            "EX_h2o": 2.0, 
            "EX_hplus": 2.0, 
            "EX_nad": -2.0, 
            "EX_nadh": 2.0, 
            "EX_phosphate": -2.0, 
            "EX_pyruvate": 2.0, 
            "R00200": -1.0, 
            "R00299": 1.0, 
            "R00519": 1.0, 
            "R00658": 1.0, 
            "R01061": 1.0, 
            "R01512": -1.0, 
            "R01514": -1.0, 
            "R01748": -1.0, 
            "R02035": 1.0, 
            "R02036": 1.0, 
            "R05605": 1.0, 
            "R09550": 1.0, 
            "R10797": -1.0
        }, 
        "solvestat": 1, 
        "total_flux_no_exchange": 13.0
    }, 
    "246": {
        "modelstat": 1, 
        "num_reaction": 24, 
        "pathway": {
            "EX_adp": -2.0, 
            "EX_atp": 2.0, 
            "EX_glc": -1.0, 
            "EX_h2o": 2.0, 
            "EX_hplus": 2.0, 
            "EX_nad": -1.0, 
            "EX_nadh": 1.0, 
            "EX_nadp": -1.0, 
            "EX_nadph": 1.0, 
            "EX_phosphate": -2.0, 
            "EX_pyruvate": 2.0, 
            "R00134": 1.0, 
            "R00200": -1.0, 
            "R00299": 1.0, 
            "R00658": 1.0, 
            "R01061": 1.0, 
            "R01512": -1.0, 
            "R01516": -1.0, 
            "R02035": 1.0, 
            "R02036": 1.0, 
            "R02664": -1.0, 
            "R05605": 1.0, 
            "R09550": 1.0, 
            "R10797": -1.0
        }, 
        "solvestat": 1, 
        "total_flux_no_exchange": 13.0
    }, 
    "247": {
        "modelstat": 1, 
        "num_reaction": 22, 
        "pathway": {
            "EX_adp": -2.0, 
            "EX_atp": 2.0, 
            "EX_glc": -1.0, 
            "EX_h2o": 2.0, 
            "EX_hplus": 1.0, 
            "EX_nadp": -2.0, 
            "EX_nadph": 2.0, 
            "EX_phosphate": -2.0, 
            "EX_pyruvate": 2.0, 
            "R00200": -1.0, 
            "R00299": 1.0, 
            "R00658": 1.0, 
            "R01063": 1.0, 
            "R01512": -1.0, 
            "R01514": -1.0, 
            "R01748": -1.0, 
            "R02035": 1.0, 
            "R02036": 1.0, 
            "R04456": -1.0, 
            "R05605": 1.0, 
            "R08059": 1.0, 
            "R09550": 1.0
        }, 
        "solvestat": 1, 
        "total_flux_no_exchange": 13.0
    }, 
    "248": {
        "modelstat": 1, 
        "num_reaction": 22, 
        "pathway": {
            "EX_adp": -2.0, 
            "EX_atp": 2.0, 
            "EX_glc": -1.0, 
            "EX_h2o": 2.0, 
            "EX_hplus": 2.0, 
            "EX_nadp": -2.0, 
            "EX_nadph": 2.0, 
            "EX_phosphate": -2.0, 
            "EX_pyruvate": 2.0, 
            "R00200": -1.0, 
            "R00299": 1.0, 
            "R00339": 1.0, 
            "R00345": 1.0, 
            "R00835": 1.0, 
            "R01063": 1.0, 
            "R01512": -1.0, 
            "R01514": -1.0, 
            "R01749": 1.0, 
            "R02035": 1.0, 
            "R02036": 1.0, 
            "R05605": 1.0, 
            "R06180": -1.0
        }, 
        "solvestat": 1, 
        "total_flux_no_exchange": 13.0
    }, 
    "249": {
        "modelstat": 1, 
        "num_reaction": 22, 
        "pathway": {
            "EX_adp": -2.0, 
            "EX_atp": 2.0, 
            "EX_glc": -1.0, 
            "EX_h2o": 2.0, 
            "EX_hplus": 2.0, 
            "EX_nadp": -2.0, 
            "EX_nadph": 2.0, 
            "EX_phosphate": -2.0, 
            "EX_pyruvate": 2.0, 
            "R00200": -1.0, 
            "R00299": 1.0, 
            "R00339": 1.0, 
            "R00345": 1.0, 
            "R00835": 1.0, 
            "R00949": -1.0, 
            "R01063": 1.0, 
            "R01514": -1.0, 
            "R01660": 1.0, 
            "R01751": -1.0, 
            "R02035": 1.0, 
            "R02036": 1.0, 
            "R05605": 1.0
        }, 
        "solvestat": 1, 
        "total_flux_no_exchange": 13.0
    }, 
    "250": {
        "modelstat": 1, 
        "num_reaction": 22, 
        "pathway": {
            "EX_adp": -2.0, 
            "EX_atp": 2.0, 
            "EX_glc": -1.0, 
            "EX_h2o": 2.0, 
            "EX_hplus": 2.0, 
            "EX_nad": -2.0, 
            "EX_nadh": 2.0, 
            "EX_phosphate": -2.0, 
            "EX_pyruvate": 2.0, 
            "R00200": -1.0, 
            "R00299": 1.0, 
            "R00339": 1.0, 
            "R00345": 1.0, 
            "R01061": 1.0, 
            "R01512": -1.0, 
            "R01514": -1.0, 
            "R01749": 1.0, 
            "R02035": 1.0, 
            "R02036": 1.0, 
            "R05605": 1.0, 
            "R06180": -1.0, 
            "R10520": 1.0
        }, 
        "solvestat": 1, 
        "total_flux_no_exchange": 13.0
    }, 
    "251": {
        "modelstat": 1, 
        "num_reaction": 24, 
        "pathway": {
            "EX_adp": -2.0, 
            "EX_atp": 2.0, 
            "EX_glc": -1.0, 
            "EX_h2o": 2.0, 
            "EX_hplus": 2.0, 
            "EX_nad": -1.0, 
            "EX_nadh": 1.0, 
            "EX_nadp": -1.0, 
            "EX_nadph": 1.0, 
            "EX_phosphate": -2.0, 
            "EX_pyruvate": 2.0, 
            "R00200": -1.0, 
            "R00299": 1.0, 
            "R00658": 1.0, 
            "R01061": 1.0, 
            "R01512": -1.0, 
            "R01516": -1.0, 
            "R02035": 1.0, 
            "R02036": 1.0, 
            "R02664": -1.0, 
            "R05605": 1.0, 
            "R09094": 1.0, 
            "R09550": 1.0, 
            "R10797": -1.0
        }, 
        "solvestat": 1, 
        "total_flux_no_exchange": 13.0
    }, 
    "252": {
        "modelstat": 1, 
        "num_reaction": 23, 
        "pathway": {
            "EX_adp": -2.0, 
            "EX_atp": 2.0, 
            "EX_glc": -1.0, 
            "EX_h2o": 2.0, 
            "EX_hplus": 2.0, 
            "EX_nad": -2.0, 
            "EX_nadh": 2.0, 
            "EX_phosphate": -2.0, 
            "EX_pyruvate": 2.0, 
            "R00200": -1.0, 
            "R00304": -1.0, 
            "R00658": 1.0, 
            "R00949": -1.0, 
            "R00960": 1.0, 
            "R01059": 1.0, 
            "R01061": 1.0, 
            "R01519": 1.0, 
            "R01520": 1.0, 
            "R01538": 1.0, 
            "R01602": 1.0, 
            "R01662": 1.0, 
            "R02664": -1.0, 
            "R08570": 1.0
        }, 
        "solvestat": 1, 
        "total_flux_no_exchange": 14.0
    }, 
    "253": {
        "modelstat": 1, 
        "num_reaction": 23, 
        "pathway": {
            "EX_adp": -2.0, 
            "EX_atp": 2.0, 
            "EX_glc": -1.0, 
            "EX_h2o": 2.0, 
            "EX_hplus": 2.0, 
            "EX_nadp": -2.0, 
            "EX_nadph": 2.0, 
            "EX_phosphate": -2.0, 
            "EX_pyruvate": 2.0, 
            "R00200": -1.0, 
            "R00304": -1.0, 
            "R00658": 1.0, 
            "R00835": 1.0, 
            "R00949": -1.0, 
            "R01059": 1.0, 
            "R01063": 1.0, 
            "R01518": -1.0, 
            "R01541": -1.0, 
            "R01660": 1.0, 
            "R02035": 1.0, 
            "R02036": 1.0, 
            "R08570": 1.0, 
            "R08639": 1.0
        }, 
        "solvestat": 1, 
        "total_flux_no_exchange": 14.0
    }, 
    "254": {
        "modelstat": 1, 
        "num_reaction": 25, 
        "pathway": {
            "EX_adp": -2.0, 
            "EX_atp": 2.0, 
            "EX_glc": -1.0, 
            "EX_h2o": 2.0, 
            "EX_hplus": 2.0, 
            "EX_nad": -1.0, 
            "EX_nadh": 1.0, 
            "EX_nadp": -1.0, 
            "EX_nadph": 1.0, 
            "EX_phosphate": -2.0, 
            "EX_pyruvate": 2.0, 
            "R00200": -1.0, 
            "R00304": -1.0, 
            "R00658": 1.0, 
            "R00835": 1.0, 
            "R00836": -1.0, 
            "R00959": 1.0, 
            "R01061": 1.0, 
            "R01514": -1.0, 
            "R01515": 1.0, 
            "R01748": -1.0, 
            "R02035": 1.0, 
            "R02036": 1.0, 
            "R02737": 1.0, 
            "R05605": 1.0
        }, 
        "solvestat": 1, 
        "total_flux_no_exchange": 14.0
    }, 
    "255": {
        "modelstat": 1, 
        "num_reaction": 23, 
        "pathway": {
            "EX_adp": -2.0, 
            "EX_atp": 2.0, 
            "EX_glc": -1.0, 
            "EX_h2o": 2.0, 
            "EX_hplus": 2.0, 
            "EX_nad": -2.0, 
            "EX_nadh": 2.0, 
            "EX_phosphate": -2.0, 
            "EX_pyruvate": 2.0, 
            "R00200": -1.0, 
            "R00307": 1.0, 
            "R00658": 1.0, 
            "R00766": -1.0, 
            "R00771": -1.0, 
            "R00805": -1.0, 
            "R00806": 1.0, 
            "R01061": 1.0, 
            "R01512": -1.0, 
            "R01518": -1.0, 
            "R02035": 1.0, 
            "R02036": 1.0, 
            "R05605": 1.0, 
            "R10520": 1.0
        }, 
        "solvestat": 1, 
        "total_flux_no_exchange": 14.0
    }, 
    "256": {
        "modelstat": 1, 
        "num_reaction": 22, 
        "pathway": {
            "EX_adp": -2.0, 
            "EX_atp": 2.0, 
            "EX_glc": -1.0, 
            "EX_h2o": 2.0, 
            "EX_hplus": 2.0, 
            "EX_nadp": -2.0, 
            "EX_nadph": 2.0, 
            "EX_phosphate": -2.0, 
            "EX_pyruvate": 2.0, 
            "R00200": -1.0, 
            "R00208": 1.0, 
            "R00307": 1.0, 
            "R00658": 2.0, 
            "R00866": 1.0, 
            "R01015": -1.0, 
            "R01063": 1.0, 
            "R01512": -1.0, 
            "R01516": -1.0, 
            "R01748": -1.0, 
            "R02568": 1.0, 
            "R02664": -1.0, 
            "R10615": 1.0
        }, 
        "solvestat": 1, 
        "total_flux_no_exchange": 14.0
    }, 
    "257": {
        "modelstat": 1, 
        "num_reaction": 23, 
        "pathway": {
            "EX_adp": -2.0, 
            "EX_atp": 2.0, 
            "EX_glc": -1.0, 
            "EX_h2o": 2.0, 
            "EX_hplus": 2.0, 
            "EX_nadp": -2.0, 
            "EX_nadph": 2.0, 
            "EX_phosphate": -2.0, 
            "EX_pyruvate": 2.0, 
            "R00200": -1.0, 
            "R00224": -1.0, 
            "R00304": -1.0, 
            "R00315": -1.0, 
            "R00658": 1.0, 
            "R00710": -1.0, 
            "R01058": 1.0, 
            "R01518": -1.0, 
            "R01528": 1.0, 
            "R01529": 1.0, 
            "R01621": 1.0, 
            "R02035": 1.0, 
            "R08639": 1.0, 
            "R10520": 1.0
        }, 
        "solvestat": 1, 
        "total_flux_no_exchange": 14.0
    }, 
    "258": {
        "modelstat": 1, 
        "num_reaction": 22, 
        "pathway": {
            "EX_adp": -2.0, 
            "EX_atp": 2.0, 
            "EX_glc": -1.0, 
            "EX_h2o": 2.0, 
            "EX_hplus": 2.0, 
            "EX_nadp": -2.0, 
            "EX_nadph": 2.0, 
            "EX_phosphate": -2.0, 
            "EX_pyruvate": 2.0, 
            "R00200": -1.0, 
            "R00304": -2.0, 
            "R00658": 1.0, 
            "R00835": 1.0, 
            "R00838": 1.0, 
            "R00957": 1.0, 
            "R01063": 1.0, 
            "R01512": -1.0, 
            "R01518": -1.0, 
            "R02035": 1.0, 
            "R02036": 1.0, 
            "R05605": 1.0, 
            "R10486": -1.0
        }, 
        "solvestat": 1, 
        "total_flux_no_exchange": 14.0
    }, 
    "259": {
        "modelstat": 1, 
        "num_reaction": 25, 
        "pathway": {
            "EX_adp": -2.0, 
            "EX_atp": 2.0, 
            "EX_glc": -1.0, 
            "EX_h2o": 2.0, 
            "EX_hplus": 2.0, 
            "EX_nad": -1.0, 
            "EX_nadh": 1.0, 
            "EX_nadp": -1.0, 
            "EX_nadph": 1.0, 
            "EX_phosphate": -2.0, 
            "EX_pyruvate": 2.0, 
            "R00658": 1.0, 
            "R00949": -1.0, 
            "R01012": 1.0, 
            "R01015": -1.0, 
            "R01039": 1.0, 
            "R01041": -1.0, 
            "R01061": 1.0, 
            "R01516": -1.0, 
            "R01519": 1.0, 
            "R01538": 1.0, 
            "R01660": 1.0, 
            "R02664": -1.0, 
            "R07147": 1.0, 
            "R08570": 1.0
        }, 
        "solvestat": 1, 
        "total_flux_no_exchange": 14.0
    }, 
    "260": {
        "modelstat": 1, 
        "num_reaction": 25, 
        "pathway": {
            "EX_adp": -2.0, 
            "EX_atp": 2.0, 
            "EX_glc": -1.0, 
            "EX_h2o": 2.0, 
            "EX_hplus": 2.0, 
            "EX_nad": -1.0, 
            "EX_nadh": 1.0, 
            "EX_nadp": -1.0, 
            "EX_nadph": 1.0, 
            "EX_phosphate": -2.0, 
            "EX_pyruvate": 2.0, 
            "R00200": -1.0, 
            "R00291": 1.0, 
            "R00304": -1.0, 
            "R00339": 1.0, 
            "R00345": 1.0, 
            "R00955": -1.0, 
            "R01092": -1.0, 
            "R01751": -1.0, 
            "R03033": 1.0, 
            "R08544": 1.0, 
            "R10604": 1.0, 
            "R10615": 1.0, 
            "R10616": 1.0, 
            "R10619": -1.0
        }, 
        "solvestat": 1, 
        "total_flux_no_exchange": 14.0
    }, 
    "261": {
        "modelstat": 1, 
        "num_reaction": 23, 
        "pathway": {
            "EX_adp": -2.0, 
            "EX_atp": 2.0, 
            "EX_glc": -1.0, 
            "EX_h2o": 2.0, 
            "EX_hplus": 2.0, 
            "EX_nad": -2.0, 
            "EX_nadh": 2.0, 
            "EX_phosphate": -2.0, 
            "EX_pyruvate": 2.0, 
            "R00200": -1.0, 
            "R00304": -1.0, 
            "R00658": 1.0, 
            "R00960": 1.0, 
            "R01660": -1.0, 
            "R01662": 1.0, 
            "R01788": -1.0, 
            "R02035": 1.0, 
            "R02036": 1.0, 
            "R02664": -1.0, 
            "R02739": 1.0, 
            "R05605": 1.0, 
            "R10860": 1.0, 
            "R10907": 1.0
        }, 
        "solvestat": 1, 
        "total_flux_no_exchange": 14.0
    }, 
    "262": {
        "modelstat": 1, 
        "num_reaction": 20, 
        "pathway": {
            "EX_adp": -2.0, 
            "EX_atp": 2.0, 
            "EX_glc": -1.0, 
            "EX_h2o": 2.0, 
            "EX_hplus": 2.0, 
            "EX_nad": -2.0, 
            "EX_nadh": 2.0, 
            "EX_phosphate": -2.0, 
            "EX_pyruvate": 2.0, 
            "R00200": -2.0, 
            "R00307": 1.0, 
            "R00658": 2.0, 
            "R00866": 1.0, 
            "R01015": -1.0, 
            "R01061": 1.0, 
            "R01514": -1.0, 
            "R01515": 1.0, 
            "R01748": -2.0, 
            "R01752": 1.0, 
            "R02568": 1.0
        }, 
        "solvestat": 1, 
        "total_flux_no_exchange": 14.0
    }, 
    "263": {
        "modelstat": 1, 
        "num_reaction": 25, 
        "pathway": {
            "EX_adp": -2.0, 
            "EX_atp": 2.0, 
            "EX_glc": -1.0, 
            "EX_h2o": 2.0, 
            "EX_hplus": 2.0, 
            "EX_nad": -1.0, 
            "EX_nadh": 1.0, 
            "EX_nadp": -1.0, 
            "EX_nadph": 1.0, 
            "EX_phosphate": -2.0, 
            "EX_pyruvate": 2.0, 
            "R00141": 1.0, 
            "R00200": -1.0, 
            "R00339": 1.0, 
            "R00345": 1.0, 
            "R01063": 1.0, 
            "R01512": -1.0, 
            "R01514": -1.0, 
            "R01751": -1.0, 
            "R02035": 1.0, 
            "R02036": 1.0, 
            "R05605": 1.0, 
            "R08514": 1.0, 
            "R08639": 1.0, 
            "R10520": 1.0
        }, 
        "solvestat": 1, 
        "total_flux_no_exchange": 14.0
    }, 
    "264": {
        "modelstat": 1, 
        "num_reaction": 22, 
        "pathway": {
            "EX_adp": -2.0, 
            "EX_atp": 2.0, 
            "EX_glc": -1.0, 
            "EX_h2o": 2.0, 
            "EX_hplus": 2.0, 
            "EX_nad": -2.0, 
            "EX_nadh": 2.0, 
            "EX_phosphate": -2.0, 
            "EX_pyruvate": 2.0, 
            "R00200": -1.0, 
            "R00658": 1.0, 
            "R00838": -1.0, 
            "R00957": -1.0, 
            "R01514": -1.0, 
            "R01748": -1.0, 
            "R02035": 1.0, 
            "R02036": 1.0, 
            "R05605": 1.0, 
            "R08639": 2.0, 
            "R10486": 1.0, 
            "R10520": 1.0, 
            "R10860": 1.0
        }, 
        "solvestat": 1, 
        "total_flux_no_exchange": 14.0
    }, 
    "265": {
        "modelstat": 1, 
        "num_reaction": 24, 
        "pathway": {
            "EX_adp": -2.0, 
            "EX_atp": 2.0, 
            "EX_glc": -1.0, 
            "EX_h2o": 2.0, 
            "EX_hplus": 2.0, 
            "EX_nad": -1.0, 
            "EX_nadh": 1.0, 
            "EX_nadp": -1.0, 
            "EX_nadph": 1.0, 
            "EX_phosphate": -2.0, 
            "EX_pyruvate": 2.0, 
            "R00200": -1.0, 
            "R00658": 1.0, 
            "R00838": -1.0, 
            "R00957": -1.0, 
            "R01063": 1.0, 
            "R01512": -1.0, 
            "R01518": -1.0, 
            "R02035": 1.0, 
            "R02036": 1.0, 
            "R05605": 1.0, 
            "R08639": 2.0, 
            "R10486": 1.0, 
            "R10520": 1.0
        }, 
        "solvestat": 1, 
        "total_flux_no_exchange": 14.0
    }, 
    "266": {
        "modelstat": 1, 
        "num_reaction": 25, 
        "pathway": {
            "EX_adp": -2.0, 
            "EX_atp": 2.0, 
            "EX_glc": -1.0, 
            "EX_h2o": 2.0, 
            "EX_hplus": 2.0, 
            "EX_nad": -1.0, 
            "EX_nadh": 1.0, 
            "EX_nadp": -1.0, 
            "EX_nadph": 1.0, 
            "EX_phosphate": -2.0, 
            "EX_pyruvate": 2.0, 
            "R00217": 1.0, 
            "R00304": -1.0, 
            "R00339": 1.0, 
            "R00949": -1.0, 
            "R00960": 1.0, 
            "R01541": -1.0, 
            "R01751": -1.0, 
            "R01752": 1.0, 
            "R01788": -1.0, 
            "R02035": 1.0, 
            "R02036": 1.0, 
            "R02736": 1.0, 
            "R02739": 1.0, 
            "R08570": 1.0
        }, 
        "solvestat": 1, 
        "total_flux_no_exchange": 14.0
    }, 
    "267": {
        "modelstat": 1, 
        "num_reaction": 23, 
        "pathway": {
            "EX_adp": -2.0, 
            "EX_atp": 2.0, 
            "EX_glc": -1.0, 
            "EX_h2o": 2.0, 
            "EX_hplus": 2.0, 
            "EX_nad": -2.0, 
            "EX_nadh": 2.0, 
            "EX_phosphate": -2.0, 
            "EX_pyruvate": 2.0, 
            "R00200": -1.0, 
            "R00286": 1.0, 
            "R00658": 1.0, 
            "R01511": -1.0, 
            "R01516": -1.0, 
            "R01745": -1.0, 
            "R02664": -1.0, 
            "R03277": -1.0, 
            "R03703": -1.0, 
            "R05882": -1.0, 
            "R08056": 1.0, 
            "R09447": 1.0, 
            "R09529": 1.0, 
            "R09533": 1.0
        }, 
        "solvestat": 1, 
        "total_flux_no_exchange": 14.0
    }, 
    "268": {
        "modelstat": 1, 
        "num_reaction": 23, 
        "pathway": {
            "EX_adp": -2.0, 
            "EX_atp": 2.0, 
            "EX_glc": -1.0, 
            "EX_h2o": 2.0, 
            "EX_hplus": 2.0, 
            "EX_nadp": -2.0, 
            "EX_nadph": 2.0, 
            "EX_phosphate": -2.0, 
            "EX_pyruvate": 2.0, 
            "R00208": 1.0, 
            "R00304": -1.0, 
            "R00658": 1.0, 
            "R00835": 1.0, 
            "R01059": 1.0, 
            "R01063": 1.0, 
            "R01512": -1.0, 
            "R01514": -1.0, 
            "R01541": -1.0, 
            "R01748": -1.0, 
            "R02035": 1.0, 
            "R02036": 1.0, 
            "R08570": 1.0, 
            "R08639": 1.0
        }, 
        "solvestat": 1, 
        "total_flux_no_exchange": 14.0
    }, 
    "269": {
        "modelstat": 1, 
        "num_reaction": 25, 
        "pathway": {
            "EX_adp": -2.0, 
            "EX_atp": 2.0, 
            "EX_glc": -1.0, 
            "EX_h2o": 2.0, 
            "EX_hplus": 2.0, 
            "EX_nad": -1.0, 
            "EX_nadh": 1.0, 
            "EX_nadp": -1.0, 
            "EX_nadph": 1.0, 
            "EX_phosphate": -2.0, 
            "EX_pyruvate": 2.0, 
            "R00200": -1.0, 
            "R00307": 1.0, 
            "R00658": 1.0, 
            "R00766": -1.0, 
            "R00771": -1.0, 
            "R00805": -1.0, 
            "R00806": 1.0, 
            "R01541": -1.0, 
            "R01748": -1.0, 
            "R02035": 1.0, 
            "R02036": 1.0, 
            "R08570": 1.0, 
            "R10520": 1.0, 
            "R10615": 1.0
        }, 
        "solvestat": 1, 
        "total_flux_no_exchange": 14.0
    }, 
    "270": {
        "modelstat": 1, 
        "num_reaction": 25, 
        "pathway": {
            "EX_adp": -2.0, 
            "EX_atp": 2.0, 
            "EX_glc": -1.0, 
            "EX_h2o": 2.0, 
            "EX_hplus": 2.0, 
            "EX_nad": -1.0, 
            "EX_nadh": 1.0, 
            "EX_nadp": -1.0, 
            "EX_nadph": 1.0, 
            "EX_phosphate": -2.0, 
            "EX_pyruvate": 2.0, 
            "R00200": -1.0, 
            "R00304": -1.0, 
            "R00339": 1.0, 
            "R00345": 1.0, 
            "R01538": 1.0, 
            "R01739": -1.0, 
            "R01751": -1.0, 
            "R02034": 1.0, 
            "R02035": 1.0, 
            "R02658": -1.0, 
            "R08570": 1.0, 
            "R08639": 1.0, 
            "R10520": 1.0, 
            "R10615": 1.0
        }, 
        "solvestat": 1, 
        "total_flux_no_exchange": 14.0
    }, 
    "271": {
        "modelstat": 1, 
        "num_reaction": 20, 
        "pathway": {
            "EX_adp": -2.0, 
            "EX_atp": 2.0, 
            "EX_glc": -1.0, 
            "EX_h2o": 2.0, 
            "EX_hplus": 2.0, 
            "EX_nadp": -2.0, 
            "EX_nadph": 2.0, 
            "EX_phosphate": -2.0, 
            "EX_pyruvate": 2.0, 
            "R00200": -2.0, 
            "R00307": 1.0, 
            "R00658": 2.0, 
            "R00866": 1.0, 
            "R01015": -1.0, 
            "R01063": 1.0, 
            "R01511": 1.0, 
            "R01512": -1.0, 
            "R01748": -2.0, 
            "R02568": 1.0, 
            "R10615": 1.0
        }, 
        "solvestat": 1, 
        "total_flux_no_exchange": 14.0
    }, 
    "272": {
        "modelstat": 1, 
        "num_reaction": 25, 
        "pathway": {
            "EX_adp": -2.0, 
            "EX_atp": 2.0, 
            "EX_glc": -1.0, 
            "EX_h2o": 2.0, 
            "EX_hplus": 2.0, 
            "EX_nad": -1.0, 
            "EX_nadh": 1.0, 
            "EX_nadp": -1.0, 
            "EX_nadph": 1.0, 
            "EX_phosphate": -2.0, 
            "EX_pyruvate": 2.0, 
            "R00200": -1.0, 
            "R00339": 1.0, 
            "R00345": 1.0, 
            "R01061": 1.0, 
            "R01064": 1.0, 
            "R01512": -1.0, 
            "R01514": -1.0, 
            "R01519": 1.0, 
            "R01538": 1.0, 
            "R01751": -1.0, 
            "R03387": 1.0, 
            "R07147": 1.0, 
            "R08570": 1.0, 
            "R10616": -1.0
        }, 
        "solvestat": 1, 
        "total_flux_no_exchange": 14.0
    }, 
    "273": {
        "modelstat": 1, 
        "num_reaction": 23, 
        "pathway": {
            "EX_adp": -2.0, 
            "EX_atp": 2.0, 
            "EX_glc": -1.0, 
            "EX_h2o": 2.0, 
            "EX_hplus": 2.0, 
            "EX_nad": -2.0, 
            "EX_nadh": 2.0, 
            "EX_phosphate": -2.0, 
            "EX_pyruvate": 2.0, 
            "R00200": -1.0, 
            "R00658": 1.0, 
            "R00803": 1.0, 
            "R00806": 1.0, 
            "R01541": -1.0, 
            "R01748": -1.0, 
            "R01752": 1.0, 
            "R02035": 1.0, 
            "R02036": 1.0, 
            "R03703": -1.0, 
            "R05882": -1.0, 
            "R08570": 1.0, 
            "R08639": 1.0, 
            "R10520": 1.0
        }, 
        "solvestat": 1, 
        "total_flux_no_exchange": 14.0
    }, 
    "274": {
        "modelstat": 1, 
        "num_reaction": 25, 
        "pathway": {
            "EX_adp": -2.0, 
            "EX_atp": 2.0, 
            "EX_glc": -1.0, 
            "EX_h2o": 2.0, 
            "EX_hplus": 2.0, 
            "EX_nad": -1.0, 
            "EX_nadh": 1.0, 
            "EX_nadp": -1.0, 
            "EX_nadph": 1.0, 
            "EX_phosphate": -2.0, 
            "EX_pyruvate": 2.0, 
            "R00200": -1.0, 
            "R00658": 1.0, 
            "R00803": 1.0, 
            "R00806": 1.0, 
            "R01063": 1.0, 
            "R01662": 1.0, 
            "R02035": 1.0, 
            "R02036": 1.0, 
            "R02664": -1.0, 
            "R03703": -1.0, 
            "R05605": 1.0, 
            "R05882": -1.0, 
            "R08639": 1.0, 
            "R10520": 1.0
        }, 
        "solvestat": 1, 
        "total_flux_no_exchange": 14.0
    }, 
    "275": {
        "modelstat": 1, 
        "num_reaction": 23, 
        "pathway": {
            "EX_adp": -2.0, 
            "EX_atp": 2.0, 
            "EX_glc": -1.0, 
            "EX_h2o": 2.0, 
            "EX_hplus": 2.0, 
            "EX_nad": -2.0, 
            "EX_nadh": 2.0, 
            "EX_phosphate": -2.0, 
            "EX_pyruvate": 2.0, 
            "R00200": -1.0, 
            "R00286": 1.0, 
            "R00658": 1.0, 
            "R01482": 1.0, 
            "R01511": -1.0, 
            "R01516": -1.0, 
            "R01752": 1.0, 
            "R02454": -1.0, 
            "R02664": -1.0, 
            "R03703": -1.0, 
            "R05606": 1.0, 
            "R05882": -1.0, 
            "R08570": 1.0, 
            "R08615": 1.0
        }, 
        "solvestat": 1, 
        "total_flux_no_exchange": 14.0
    }, 
    "276": {
        "modelstat": 1, 
        "num_reaction": 23, 
        "pathway": {
            "EX_adp": -2.0, 
            "EX_atp": 2.0, 
            "EX_glc": -1.0, 
            "EX_h2o": 2.0, 
            "EX_hplus": 2.0, 
            "EX_nad": -2.0, 
            "EX_nadh": 2.0, 
            "EX_phosphate": -2.0, 
            "EX_pyruvate": 2.0, 
            "R00220": 1.0, 
            "R00304": -1.0, 
            "R00365": -1.0, 
            "R00588": -1.0, 
            "R00959": 1.0, 
            "R01061": 1.0, 
            "R01388": 1.0, 
            "R01512": -1.0, 
            "R01514": -1.0, 
            "R02035": 1.0, 
            "R02036": 1.0, 
            "R02739": 1.0, 
            "R05605": 1.0, 
            "R10907": 1.0
        }, 
        "solvestat": 1, 
        "total_flux_no_exchange": 14.0
    }, 
    "277": {
        "modelstat": 1, 
        "num_reaction": 23, 
        "pathway": {
            "EX_adp": -2.0, 
            "EX_atp": 2.0, 
            "EX_glc": -1.0, 
            "EX_h2o": 2.0, 
            "EX_hplus": 2.0, 
            "EX_nadp": -2.0, 
            "EX_nadph": 2.0, 
            "EX_phosphate": -2.0, 
            "EX_pyruvate": 2.0, 
            "R00200": -1.0, 
            "R00658": 1.0, 
            "R00836": 1.0, 
            "R01063": 1.0, 
            "R01662": 1.0, 
            "R02035": 1.0, 
            "R02036": 1.0, 
            "R02664": -1.0, 
            "R02728": 1.0, 
            "R02736": 1.0, 
            "R03703": -1.0, 
            "R05605": 1.0, 
            "R05767": 1.0, 
            "R05882": -1.0
        }, 
        "solvestat": 1, 
        "total_flux_no_exchange": 14.0
    }, 
    "278": {
        "modelstat": 1, 
        "num_reaction": 23, 
        "pathway": {
            "EX_adp": -2.0, 
            "EX_atp": 2.0, 
            "EX_glc": -1.0, 
            "EX_h2o": 2.0, 
            "EX_hplus": 2.0, 
            "EX_nad": -2.0, 
            "EX_nadh": 2.0, 
            "EX_phosphate": -2.0, 
            "EX_pyruvate": 2.0, 
            "R00200": -1.0, 
            "R00307": 1.0, 
            "R00658": 1.0, 
            "R00803": -1.0, 
            "R00805": -1.0, 
            "R01061": 1.0, 
            "R01662": 1.0, 
            "R02035": 1.0, 
            "R02036": 1.0, 
            "R02664": -1.0, 
            "R03321": -1.0, 
            "R05605": 1.0, 
            "R10907": 1.0, 
            "R10987": 1.0
        }, 
        "solvestat": 1, 
        "total_flux_no_exchange": 14.0
    }, 
    "279": {
        "modelstat": 1, 
        "num_reaction": 25, 
        "pathway": {
            "EX_adp": -2.0, 
            "EX_atp": 2.0, 
            "EX_glc": -1.0, 
            "EX_h2o": 2.0, 
            "EX_hplus": 2.0, 
            "EX_nad": -1.0, 
            "EX_nadh": 1.0, 
            "EX_nadp": -1.0, 
            "EX_nadph": 1.0, 
            "EX_phosphate": -2.0, 
            "EX_pyruvate": 2.0, 
            "R00208": 1.0, 
            "R00658": 1.0, 
            "R00835": 1.0, 
            "R00850": 1.0, 
            "R01061": 1.0, 
            "R01185": -1.0, 
            "R01193": 1.0, 
            "R01512": -1.0, 
            "R01516": -1.0, 
            "R02035": 1.0, 
            "R02036": 1.0, 
            "R02664": -1.0, 
            "R03331": -1.0, 
            "R05605": 1.0
        }, 
        "solvestat": 1, 
        "total_flux_no_exchange": 14.0
    }, 
    "280": {
        "modelstat": 1, 
        "num_reaction": 24, 
        "pathway": {
            "EX_adp": -2.0, 
            "EX_atp": 2.0, 
            "EX_glc": -1.0, 
            "EX_h2o": 2.0, 
            "EX_hplus": 2.0, 
            "EX_nadp": -2.0, 
            "EX_nadph": 2.0, 
            "EX_phosphate": -2.0, 
            "EX_pyruvate": 2.0, 
            "R00304": -1.0, 
            "R00339": 1.0, 
            "R00344": -1.0, 
            "R00835": 1.0, 
            "R01063": 1.0, 
            "R01512": -1.0, 
            "R01514": -1.0, 
            "R01751": -1.0, 
            "R02035": 1.0, 
            "R02036": 1.0, 
            "R05605": 1.0, 
            "R07316": 1.0, 
            "R08639": 1.0, 
            "R10948": 1.0, 
            "R10949": 1.0
        }, 
        "solvestat": 1, 
        "total_flux_no_exchange": 15.0
    }, 
    "281": {
        "modelstat": 1, 
        "num_reaction": 26, 
        "pathway": {
            "EX_adp": -2.0, 
            "EX_atp": 2.0, 
            "EX_glc": -1.0, 
            "EX_h2o": 2.0, 
            "EX_hplus": 2.0, 
            "EX_nad": -1.0, 
            "EX_nadh": 1.0, 
            "EX_nadp": -1.0, 
            "EX_nadph": 1.0, 
            "EX_phosphate": -2.0, 
            "EX_pyruvate": 2.0, 
            "R00217": 1.0, 
            "R00339": 1.0, 
            "R00803": 1.0, 
            "R01063": 1.0, 
            "R01101": -1.0, 
            "R01103": 1.0, 
            "R01512": -1.0, 
            "R01514": -1.0, 
            "R01751": -1.0, 
            "R02035": 1.0, 
            "R02036": 1.0, 
            "R02410": -1.0, 
            "R05605": 1.0, 
            "R08639": 1.0, 
            "R10520": 1.0
        }, 
        "solvestat": 1, 
        "total_flux_no_exchange": 15.0
    }, 
    "282": {
        "modelstat": 1, 
        "num_reaction": 19, 
        "pathway": {
            "EX_adp": -2.0, 
            "EX_atp": 2.0, 
            "EX_glc": -1.0, 
            "EX_h2o": 2.0, 
            "EX_hplus": 2.0, 
            "EX_nad": -2.0, 
            "EX_nadh": 2.0, 
            "EX_phosphate": -2.0, 
            "EX_pyruvate": 2.0, 
            "R00200": -2.0, 
            "R00307": 1.0, 
            "R00658": 2.0, 
            "R00866": 1.0, 
            "R01015": -1.0, 
            "R01061": 2.0, 
            "R01070": 1.0, 
            "R01512": -2.0, 
            "R01518": -2.0, 
            "R02071": 1.0
        }, 
        "solvestat": 1, 
        "total_flux_no_exchange": 15.0
    }, 
    "283": {
        "modelstat": 1, 
        "num_reaction": 24, 
        "pathway": {
            "EX_adp": -2.0, 
            "EX_atp": 2.0, 
            "EX_glc": -1.0, 
            "EX_h2o": 2.0, 
            "EX_hplus": 2.0, 
            "EX_nad": -2.0, 
            "EX_nadh": 2.0, 
            "EX_phosphate": -2.0, 
            "EX_pyruvate": 2.0, 
            "R00200": -1.0, 
            "R00304": -1.0, 
            "R00658": 1.0, 
            "R00836": -1.0, 
            "R00959": 1.0, 
            "R01064": -1.0, 
            "R01748": -1.0, 
            "R01752": 1.0, 
            "R02035": 1.0, 
            "R02036": 1.0, 
            "R02737": 1.0, 
            "R03387": -1.0, 
            "R05605": 1.0, 
            "R10520": 1.0, 
            "R10616": 1.0
        }, 
        "solvestat": 1, 
        "total_flux_no_exchange": 15.0
    }, 
    "284": {
        "modelstat": 1, 
        "num_reaction": 24, 
        "pathway": {
            "EX_adp": -2.0, 
            "EX_atp": 2.0, 
            "EX_glc": -1.0, 
            "EX_h2o": 2.0, 
            "EX_hplus": 2.0, 
            "EX_nadp": -2.0, 
            "EX_nadph": 2.0, 
            "EX_phosphate": -2.0, 
            "EX_pyruvate": 2.0, 
            "R00220": 1.0, 
            "R00304": -1.0, 
            "R00369": 1.0, 
            "R00400": -1.0, 
            "R00588": -1.0, 
            "R00835": 1.0, 
            "R01063": 1.0, 
            "R01388": 1.0, 
            "R01512": -1.0, 
            "R01514": -1.0, 
            "R02035": 1.0, 
            "R02036": 1.0, 
            "R05605": 1.0, 
            "R07164": -1.0, 
            "R08639": 1.0
        }, 
        "solvestat": 1, 
        "total_flux_no_exchange": 15.0
    }, 
    "285": {
        "modelstat": 1, 
        "num_reaction": 19, 
        "pathway": {
            "EX_adp": -2.0, 
            "EX_atp": 2.0, 
            "EX_glc": -1.0, 
            "EX_h2o": 2.0, 
            "EX_hplus": 2.0, 
            "EX_nadp": -2.0, 
            "EX_nadph": 2.0, 
            "EX_phosphate": -2.0, 
            "EX_pyruvate": 2.0, 
            "R00200": -2.0, 
            "R00307": 1.0, 
            "R00658": 2.0, 
            "R00756": 1.0, 
            "R00760": 1.0, 
            "R01015": -1.0, 
            "R01063": 2.0, 
            "R01068": 1.0, 
            "R01512": -2.0, 
            "R01518": -2.0
        }, 
        "solvestat": 1, 
        "total_flux_no_exchange": 15.0
    }, 
    "286": {
        "modelstat": 1, 
        "num_reaction": 19, 
        "pathway": {
            "EX_adp": -2.0, 
            "EX_atp": 2.0, 
            "EX_glc": -1.0, 
            "EX_h2o": 2.0, 
            "EX_hplus": 2.0, 
            "EX_nad": -2.0, 
            "EX_nadh": 2.0, 
            "EX_phosphate": -2.0, 
            "EX_pyruvate": 2.0, 
            "R00200": -2.0, 
            "R00307": 1.0, 
            "R00658": 2.0, 
            "R00866": 1.0, 
            "R01015": -1.0, 
            "R01059": 1.0, 
            "R01061": 2.0, 
            "R01662": 2.0, 
            "R02568": 1.0, 
            "R02664": -2.0
        }, 
        "solvestat": 1, 
        "total_flux_no_exchange": 15.0
    }, 
    "287": {
        "modelstat": 1, 
        "num_reaction": 26, 
        "pathway": {
            "EX_adp": -2.0, 
            "EX_atp": 2.0, 
            "EX_glc": -1.0, 
            "EX_h2o": 2.0, 
            "EX_hplus": 2.0, 
            "EX_nad": -1.0, 
            "EX_nadh": 1.0, 
            "EX_nadp": -1.0, 
            "EX_nadph": 1.0, 
            "EX_phosphate": -2.0, 
            "EX_pyruvate": 2.0, 
            "R00200": -1.0, 
            "R00658": 1.0, 
            "R00959": 1.0, 
            "R01058": 1.0, 
            "R01514": -1.0, 
            "R01748": -1.0, 
            "R02035": 1.0, 
            "R02036": 1.0, 
            "R02168": -1.0, 
            "R02737": 1.0, 
            "R03703": -1.0, 
            "R05605": 1.0, 
            "R05882": -1.0, 
            "R09752": 1.0, 
            "R10520": 1.0
        }, 
        "solvestat": 1, 
        "total_flux_no_exchange": 15.0
    }, 
    "288": {
        "modelstat": 1, 
        "num_reaction": 26, 
        "pathway": {
            "EX_adp": -2.0, 
            "EX_atp": 2.0, 
            "EX_glc": -1.0, 
            "EX_h2o": 2.0, 
            "EX_hplus": 2.0, 
            "EX_nad": -1.0, 
            "EX_nadh": 1.0, 
            "EX_nadp": -1.0, 
            "EX_nadph": 1.0, 
            "EX_phosphate": -2.0, 
            "EX_pyruvate": 2.0, 
            "R00200": -1.0, 
            "R00304": -1.0, 
            "R00339": 1.0, 
            "R00345": 1.0, 
            "R01092": -1.0, 
            "R01751": -1.0, 
            "R02328": 1.0, 
            "R02329": -1.0, 
            "R02984": 1.0, 
            "R03033": 1.0, 
            "R08544": 1.0, 
            "R10604": 1.0, 
            "R10615": 1.0, 
            "R10616": 1.0, 
            "R10619": -1.0
        }, 
        "solvestat": 1, 
        "total_flux_no_exchange": 15.0
    }, 
    "289": {
        "modelstat": 1, 
        "num_reaction": 23, 
        "pathway": {
            "EX_adp": -2.0, 
            "EX_atp": 2.0, 
            "EX_glc": -1.0, 
            "EX_h2o": 2.0, 
            "EX_hplus": 2.0, 
            "EX_nad": -1.0, 
            "EX_nadh": 1.0, 
            "EX_nadp": -1.0, 
            "EX_nadph": 1.0, 
            "EX_phosphate": -2.0, 
            "EX_pyruvate": 2.0, 
            "R00200": -2.0, 
            "R00304": -1.0, 
            "R00658": 2.0, 
            "R00959": 1.0, 
            "R01015": -1.0, 
            "R01063": 1.0, 
            "R01070": 1.0, 
            "R01512": -1.0, 
            "R01518": -2.0, 
            "R02740": 1.0, 
            "R04779": 1.0, 
            "R10860": 1.0
        }, 
        "solvestat": 1, 
        "total_flux_no_exchange": 15.0
    }, 
    "290": {
        "modelstat": 1, 
        "num_reaction": 26, 
        "pathway": {
            "EX_adp": -2.0, 
            "EX_atp": 2.0, 
            "EX_glc": -1.0, 
            "EX_h2o": 2.0, 
            "EX_hplus": 2.0, 
            "EX_nad": -1.0, 
            "EX_nadh": 1.0, 
            "EX_nadp": -1.0, 
            "EX_nadph": 1.0, 
            "EX_phosphate": -2.0, 
            "EX_pyruvate": 2.0, 
            "R00200": -1.0, 
            "R00212": 1.0, 
            "R00230": -1.0, 
            "R00304": -1.0, 
            "R00604": 1.0, 
            "R00658": 1.0, 
            "R00771": 1.0, 
            "R01063": 1.0, 
            "R01512": -1.0, 
            "R01518": -1.0, 
            "R01529": 1.0, 
            "R01621": 1.0, 
            "R05338": -1.0, 
            "R05339": -1.0, 
            "R08639": 1.0
        }, 
        "solvestat": 1, 
        "total_flux_no_exchange": 15.0
    }, 
    "291": {
        "modelstat": 1, 
        "num_reaction": 22, 
        "pathway": {
            "EX_adp": -2.0, 
            "EX_atp": 2.0, 
            "EX_glc": -1.0, 
            "EX_h2o": 2.0, 
            "EX_hplus": 2.0, 
            "EX_nad": -1.0, 
            "EX_nadh": 1.0, 
            "EX_nadp": -1.0, 
            "EX_nadph": 1.0, 
            "EX_phosphate": -2.0, 
            "EX_pyruvate": 2.0, 
            "R00200": -2.0, 
            "R00307": 1.0, 
            "R00658": 2.0, 
            "R00866": 1.0, 
            "R01015": -1.0, 
            "R01061": 1.0, 
            "R01063": 1.0, 
            "R01070": 1.0, 
            "R01512": -2.0, 
            "R01518": -2.0, 
            "R02071": 1.0
        }, 
        "solvestat": 1, 
        "total_flux_no_exchange": 15.0
    }, 
    "292": {
        "modelstat": 1, 
        "num_reaction": 26, 
        "pathway": {
            "EX_adp": -2.0, 
            "EX_atp": 2.0, 
            "EX_glc": -1.0, 
            "EX_h2o": 2.0, 
            "EX_hplus": 2.0, 
            "EX_nad": -1.0, 
            "EX_nadh": 1.0, 
            "EX_nadp": -1.0, 
            "EX_nadph": 1.0, 
            "EX_phosphate": -2.0, 
            "EX_pyruvate": 2.0, 
            "R00026": 1.0, 
            "R00200": -1.0, 
            "R00658": 1.0, 
            "R00836": -1.0, 
            "R00839": -1.0, 
            "R01441": -1.0, 
            "R01519": 1.0, 
            "R01520": 1.0, 
            "R01538": 1.0, 
            "R01602": -1.0, 
            "R01748": -1.0, 
            "R01788": -1.0, 
            "R02737": 1.0, 
            "R08570": 1.0, 
            "R10615": 1.0
        }, 
        "solvestat": 1, 
        "total_flux_no_exchange": 15.0
    }, 
    "293": {
        "modelstat": 1, 
        "num_reaction": 26, 
        "pathway": {
            "EX_adp": -2.0, 
            "EX_atp": 2.0, 
            "EX_glc": -1.0, 
            "EX_h2o": 2.0, 
            "EX_hplus": 2.0, 
            "EX_nad": -1.0, 
            "EX_nadh": 1.0, 
            "EX_nadp": -1.0, 
            "EX_nadph": 1.0, 
            "EX_phosphate": -2.0, 
            "EX_pyruvate": 2.0, 
            "R00200": -1.0, 
            "R00658": 1.0, 
            "R01063": 1.0, 
            "R01512": -1.0, 
            "R01514": -1.0, 
            "R01519": 1.0, 
            "R01520": 1.0, 
            "R01737": 1.0, 
            "R01748": -1.0, 
            "R02036": 1.0, 
            "R03625": 1.0, 
            "R03703": -1.0, 
            "R05605": 1.0, 
            "R05882": -1.0, 
            "R10040": 1.0
        }, 
        "solvestat": 1, 
        "total_flux_no_exchange": 15.0
    }, 
    "294": {
        "modelstat": 1, 
        "num_reaction": 26, 
        "pathway": {
            "EX_adp": -2.0, 
            "EX_atp": 2.0, 
            "EX_glc": -1.0, 
            "EX_h2o": 2.0, 
            "EX_hplus": 2.0, 
            "EX_nad": -1.0, 
            "EX_nadh": 1.0, 
            "EX_nadp": -1.0, 
            "EX_nadph": 1.0, 
            "EX_phosphate": -2.0, 
            "EX_pyruvate": 2.0, 
            "R00200": -1.0, 
            "R00291": 1.0, 
            "R00304": -1.0, 
            "R00658": 1.0, 
            "R00955": -1.0, 
            "R01061": 1.0, 
            "R01064": 1.0, 
            "R01092": -1.0, 
            "R01096": 1.0, 
            "R01512": -1.0, 
            "R01518": -1.0, 
            "R03033": 1.0, 
            "R03387": 1.0, 
            "R10604": 1.0, 
            "R10619": -1.0
        }, 
        "solvestat": 1, 
        "total_flux_no_exchange": 15.0
    }, 
    "295": {
        "modelstat": 1, 
        "num_reaction": 24, 
        "pathway": {
            "EX_adp": -2.0, 
            "EX_atp": 2.0, 
            "EX_glc": -1.0, 
            "EX_h2o": 2.0, 
            "EX_hplus": 2.0, 
            "EX_nadp": -2.0, 
            "EX_nadph": 2.0, 
            "EX_phosphate": -2.0, 
            "EX_pyruvate": 2.0, 
            "R00200": -1.0, 
            "R00658": 1.0, 
            "R00960": -1.0, 
            "R01063": 1.0, 
            "R01516": -1.0, 
            "R01520": -1.0, 
            "R01602": -1.0, 
            "R01660": 1.0, 
            "R02035": 1.0, 
            "R02036": 1.0, 
            "R02664": -1.0, 
            "R05605": 1.0, 
            "R07147": 1.0, 
            "R08639": 1.0, 
            "R10520": 1.0
        }, 
        "solvestat": 1, 
        "total_flux_no_exchange": 15.0
    }, 
    "296": {
        "modelstat": 1, 
        "num_reaction": 26, 
        "pathway": {
            "EX_adp": -2.0, 
            "EX_atp": 2.0, 
            "EX_glc": -1.0, 
            "EX_h2o": 2.0, 
            "EX_hplus": 2.0, 
            "EX_nad": -1.0, 
            "EX_nadh": 1.0, 
            "EX_nadp": -1.0, 
            "EX_nadph": 1.0, 
            "EX_phosphate": -2.0, 
            "EX_pyruvate": 2.0, 
            "R00028": -1.0, 
            "R00200": -1.0, 
            "R00307": 1.0, 
            "R00658": 1.0, 
            "R00878": -1.0, 
            "R01058": 1.0, 
            "R01516": -1.0, 
            "R01557": 1.0, 
            "R02035": 1.0, 
            "R02036": 1.0, 
            "R02664": -1.0, 
            "R05605": 1.0, 
            "R07265": 1.0, 
            "R08639": 1.0, 
            "R10520": 1.0
        }, 
        "solvestat": 1, 
        "total_flux_no_exchange": 15.0
    }, 
    "297": {
        "modelstat": 1, 
        "num_reaction": 26, 
        "pathway": {
            "EX_adp": -2.0, 
            "EX_atp": 2.0, 
            "EX_glc": -1.0, 
            "EX_h2o": 2.0, 
            "EX_hplus": 2.0, 
            "EX_nad": -1.0, 
            "EX_nadh": 1.0, 
            "EX_nadp": -1.0, 
            "EX_nadph": 1.0, 
            "EX_phosphate": -2.0, 
            "EX_pyruvate": 2.0, 
            "R00200": -1.0, 
            "R00658": 1.0, 
            "R00803": 1.0, 
            "R00806": 1.0, 
            "R00959": 1.0, 
            "R01058": 1.0, 
            "R01516": -1.0, 
            "R02035": 1.0, 
            "R02036": 1.0, 
            "R02664": -1.0, 
            "R02739": 1.0, 
            "R03703": -1.0, 
            "R05605": 1.0, 
            "R05882": -1.0, 
            "R10907": 1.0
        }, 
        "solvestat": 1, 
        "total_flux_no_exchange": 15.0
    }, 
    "298": {
        "modelstat": 1, 
        "num_reaction": 26, 
        "pathway": {
            "EX_adp": -2.0, 
            "EX_atp": 2.0, 
            "EX_glc": -1.0, 
            "EX_h2o": 2.0, 
            "EX_hplus": 2.0, 
            "EX_nad": -1.0, 
            "EX_nadh": 1.0, 
            "EX_nadp": -1.0, 
            "EX_nadph": 1.0, 
            "EX_phosphate": -2.0, 
            "EX_pyruvate": 2.0, 
            "R00220": 1.0, 
            "R00300": 1.0, 
            "R00581": -1.0, 
            "R00949": -1.0, 
            "R01010": -1.0, 
            "R01015": -1.0, 
            "R01039": 1.0, 
            "R01041": -1.0, 
            "R01061": 1.0, 
            "R01392": 1.0, 
            "R01514": -1.0, 
            "R01519": 1.0, 
            "R01538": 1.0, 
            "R01660": 1.0, 
            "R08570": 1.0
        }, 
        "solvestat": 1, 
        "total_flux_no_exchange": 15.0
    }, 
    "299": {
        "modelstat": 1, 
        "num_reaction": 19, 
        "pathway": {
            "EX_adp": -2.0, 
            "EX_atp": 2.0, 
            "EX_glc": -1.0, 
            "EX_h2o": 2.0, 
            "EX_hplus": 2.0, 
            "EX_nadp": -2.0, 
            "EX_nadph": 2.0, 
            "EX_phosphate": -2.0, 
            "EX_pyruvate": 2.0, 
            "R00200": -2.0, 
            "R00307": 1.0, 
            "R00658": 2.0, 
            "R00866": 1.0, 
            "R01015": -1.0, 
            "R01059": 1.0, 
            "R01063": 2.0, 
            "R01662": 2.0, 
            "R02568": 1.0, 
            "R02664": -2.0
        }, 
        "solvestat": 1, 
        "total_flux_no_exchange": 15.0
    }, 
    "300": {
        "modelstat": 1, 
        "num_reaction": 26, 
        "pathway": {
            "EX_adp": -2.0, 
            "EX_atp": 2.0, 
            "EX_glc": -1.0, 
            "EX_h2o": 2.0, 
            "EX_hplus": 2.0, 
            "EX_nad": -1.0, 
            "EX_nadh": 1.0, 
            "EX_nadp": -1.0, 
            "EX_nadph": 1.0, 
            "EX_phosphate": -2.0, 
            "EX_pyruvate": 2.0, 
            "R00200": -1.0, 
            "R00212": 1.0, 
            "R00230": -1.0, 
            "R00304": -1.0, 
            "R00604": 1.0, 
            "R00658": 1.0, 
            "R00959": 1.0, 
            "R01058": 1.0, 
            "R01514": -1.0, 
            "R01529": 1.0, 
            "R01621": 1.0, 
            "R01748": -1.0, 
            "R02740": 1.0, 
            "R05338": -1.0, 
            "R09780": -1.0
        }, 
        "solvestat": 1, 
        "total_flux_no_exchange": 15.0
    }, 
    "301": {
        "modelstat": 1, 
        "num_reaction": 24, 
        "pathway": {
            "EX_adp": -2.0, 
            "EX_atp": 2.0, 
            "EX_glc": -1.0, 
            "EX_h2o": 2.0, 
            "EX_hplus": 2.0, 
            "EX_nad": -2.0, 
            "EX_nadh": 2.0, 
            "EX_phosphate": -2.0, 
            "EX_pyruvate": 2.0, 
            "R00200": -1.0, 
            "R00299": 1.0, 
            "R00658": 1.0, 
            "R01061": 1.0, 
            "R01512": -1.0, 
            "R01514": -1.0, 
            "R01748": -1.0, 
            "R01867": -1.0, 
            "R01869": 1.0, 
            "R02035": 1.0, 
            "R02036": 1.0, 
            "R02164": -1.0, 
            "R05605": 1.0, 
            "R09550": 1.0, 
            "R10572": -1.0
        }, 
        "solvestat": 1, 
        "total_flux_no_exchange": 15.0
    }, 
    "302": {
        "modelstat": 1, 
        "num_reaction": 24, 
        "pathway": {
            "EX_adp": -2.0, 
            "EX_atp": 2.0, 
            "EX_glc": -1.0, 
            "EX_h2o": 2.0, 
            "EX_hplus": 2.0, 
            "EX_nad": -2.0, 
            "EX_nadh": 2.0, 
            "EX_phosphate": -2.0, 
            "EX_pyruvate": 2.0, 
            "R00219": -1.0, 
            "R00304": -1.0, 
            "R00339": 1.0, 
            "R00363": 1.0, 
            "R00949": -1.0, 
            "R00960": 1.0, 
            "R01541": -1.0, 
            "R01751": -1.0, 
            "R01752": 1.0, 
            "R01788": -1.0, 
            "R02035": 1.0, 
            "R02036": 1.0, 
            "R02739": 1.0, 
            "R08570": 1.0, 
            "R10907": 1.0
        }, 
        "solvestat": 1, 
        "total_flux_no_exchange": 15.0
    }, 
    "303": {
        "modelstat": 1, 
        "num_reaction": 24, 
        "pathway": {
            "EX_adp": -2.0, 
            "EX_atp": 2.0, 
            "EX_glc": -1.0, 
            "EX_h2o": 2.0, 
            "EX_hplus": 2.0, 
            "EX_nad": -2.0, 
            "EX_nadh": 2.0, 
            "EX_phosphate": -2.0, 
            "EX_pyruvate": 2.0, 
            "R00200": -1.0, 
            "R00304": -1.0, 
            "R00658": 1.0, 
            "R00803": -1.0, 
            "R00806": -1.0, 
            "R00836": 1.0, 
            "R01061": 1.0, 
            "R01662": 1.0, 
            "R02035": 1.0, 
            "R02036": 1.0, 
            "R02664": -1.0, 
            "R02728": 1.0, 
            "R05605": 1.0, 
            "R05767": 1.0, 
            "R10907": 1.0
        }, 
        "solvestat": 1, 
        "total_flux_no_exchange": 15.0
    }, 
    "304": {
        "modelstat": 1, 
        "num_reaction": 19, 
        "pathway": {
            "EX_adp": -2.0, 
            "EX_atp": 2.0, 
            "EX_glc": -1.0, 
            "EX_h2o": 2.0, 
            "EX_hplus": 2.0, 
            "EX_nad": -2.0, 
            "EX_nadh": 2.0, 
            "EX_phosphate": -2.0, 
            "EX_pyruvate": 2.0, 
            "R00200": -2.0, 
            "R00307": 1.0, 
            "R00658": 2.0, 
            "R00866": 1.0, 
            "R01015": -1.0, 
            "R01059": 1.0, 
            "R01514": -2.0, 
            "R01748": -2.0, 
            "R02568": 1.0, 
            "R10860": 2.0
        }, 
        "solvestat": 1, 
        "total_flux_no_exchange": 15.0
    }, 
    "305": {
        "modelstat": 1, 
        "num_reaction": 26, 
        "pathway": {
            "EX_adp": -2.0, 
            "EX_atp": 2.0, 
            "EX_glc": -1.0, 
            "EX_h2o": 2.0, 
            "EX_hplus": 2.0, 
            "EX_nad": -1.0, 
            "EX_nadh": 1.0, 
            "EX_nadp": -1.0, 
            "EX_nadph": 1.0, 
            "EX_phosphate": -2.0, 
            "EX_pyruvate": 2.0, 
            "R00220": 1.0, 
            "R00304": -1.0, 
            "R00581": -1.0, 
            "R00835": 1.0, 
            "R00836": -1.0, 
            "R00949": -1.0, 
            "R00960": 1.0, 
            "R01388": 1.0, 
            "R01541": -1.0, 
            "R01752": 1.0, 
            "R01788": -1.0, 
            "R02035": 1.0, 
            "R02036": 1.0, 
            "R02737": 1.0, 
            "R08570": 1.0
        }, 
        "solvestat": 1, 
        "total_flux_no_exchange": 15.0
    }, 
    "306": {
        "modelstat": 1, 
        "num_reaction": 26, 
        "pathway": {
            "EX_adp": -2.0, 
            "EX_atp": 2.0, 
            "EX_glc": -1.0, 
            "EX_h2o": 2.0, 
            "EX_hplus": 2.0, 
            "EX_nad": -1.0, 
            "EX_nadh": 1.0, 
            "EX_nadp": -1.0, 
            "EX_nadph": 1.0, 
            "EX_phosphate": -2.0, 
            "EX_pyruvate": 2.0, 
            "R00200": -1.0, 
            "R00658": 1.0, 
            "R01059": 1.0, 
            "R01061": 1.0, 
            "R01512": -1.0, 
            "R01516": -1.0, 
            "R01519": 1.0, 
            "R01521": 1.0, 
            "R01538": 1.0, 
            "R02664": -1.0, 
            "R03625": 1.0, 
            "R03703": -1.0, 
            "R05882": -1.0, 
            "R08570": 1.0, 
            "R10040": 1.0
        }, 
        "solvestat": 1, 
        "total_flux_no_exchange": 15.0
    }, 
    "307": {
        "modelstat": 1, 
        "num_reaction": 23, 
        "pathway": {
            "EX_adp": -2.0, 
            "EX_atp": 2.0, 
            "EX_glc": -1.0, 
            "EX_h2o": 2.0, 
            "EX_hplus": 2.0, 
            "EX_nad": -1.0, 
            "EX_nadh": 1.0, 
            "EX_nadp": -1.0, 
            "EX_nadph": 1.0, 
            "EX_phosphate": -2.0, 
            "EX_pyruvate": 2.0, 
            "R00200": -2.0, 
            "R00307": 1.0, 
            "R00658": 2.0, 
            "R00866": 1.0, 
            "R01015": -1.0, 
            "R01511": -1.0, 
            "R01516": -2.0, 
            "R02568": 1.0, 
            "R02664": -1.0, 
            "R09532": 1.0, 
            "R10615": 1.0, 
            "R10860": 1.0
        }, 
        "solvestat": 1, 
        "total_flux_no_exchange": 15.0
    }, 
    "308": {
        "modelstat": 1, 
        "num_reaction": 26, 
        "pathway": {
            "EX_adp": -2.0, 
            "EX_atp": 2.0, 
            "EX_glc": -1.0, 
            "EX_h2o": 2.0, 
            "EX_hplus": 2.0, 
            "EX_nad": -1.0, 
            "EX_nadh": 1.0, 
            "EX_nadp": -1.0, 
            "EX_nadph": 1.0, 
            "EX_phosphate": -2.0, 
            "EX_pyruvate": 2.0, 
            "R00304": -1.0, 
            "R00658": 1.0, 
            "R00959": 1.0, 
            "R01010": 1.0, 
            "R01012": 1.0, 
            "R01511": -1.0, 
            "R01516": -1.0, 
            "R01519": 1.0, 
            "R01520": 1.0, 
            "R01538": 1.0, 
            "R01602": 1.0, 
            "R01786": -1.0, 
            "R02664": -1.0, 
            "R08570": 1.0, 
            "R10615": 1.0
        }, 
        "solvestat": 1, 
        "total_flux_no_exchange": 15.0
    }, 
    "309": {
        "modelstat": 1, 
        "num_reaction": 19, 
        "pathway": {
            "EX_adp": -2.0, 
            "EX_atp": 2.0, 
            "EX_glc": -1.0, 
            "EX_h2o": 2.0, 
            "EX_hplus": 2.0, 
            "EX_nadp": -2.0, 
            "EX_nadph": 2.0, 
            "EX_phosphate": -2.0, 
            "EX_pyruvate": 2.0, 
            "R00200": -2.0, 
            "R00307": 1.0, 
            "R00658": 2.0, 
            "R00867": 1.0, 
            "R01015": -1.0, 
            "R01063": 2.0, 
            "R01070": 1.0, 
            "R01662": 2.0, 
            "R02664": -2.0, 
            "R04779": 1.0
        }, 
        "solvestat": 1, 
        "total_flux_no_exchange": 15.0
    }, 
    "310": {
        "modelstat": 1, 
        "num_reaction": 22, 
        "pathway": {
            "EX_adp": -2.0, 
            "EX_atp": 2.0, 
            "EX_glc": -1.0, 
            "EX_h2o": 2.0, 
            "EX_hplus": 2.0, 
            "EX_nad": -1.0, 
            "EX_nadh": 1.0, 
            "EX_nadp": -1.0, 
            "EX_nadph": 1.0, 
            "EX_phosphate": -2.0, 
            "EX_pyruvate": 2.0, 
            "R00200": -2.0, 
            "R00299": 1.0, 
            "R00658": 2.0, 
            "R00756": 1.0, 
            "R00771": 1.0, 
            "R01015": -1.0, 
            "R01061": 1.0, 
            "R01063": 1.0, 
            "R01068": 1.0, 
            "R01662": 2.0, 
            "R02664": -2.0
        }, 
        "solvestat": 1, 
        "total_flux_no_exchange": 15.0
    }, 
    "311": {
        "modelstat": 1, 
        "num_reaction": 25, 
        "pathway": {
            "EX_adp": -2.0, 
            "EX_atp": 2.0, 
            "EX_glc": -1.0, 
            "EX_h2o": 2.0, 
            "EX_hplus": 2.0, 
            "EX_nad": -1.0, 
            "EX_nadh": 1.0, 
            "EX_nadp": -1.0, 
            "EX_nadph": 1.0, 
            "EX_phosphate": -2.0, 
            "EX_pyruvate": 2.0, 
            "R00200": -1.0, 
            "R00339": 1.0, 
            "R00345": 1.0, 
            "R00835": 1.0, 
            "R00838": -1.0, 
            "R00957": -1.0, 
            "R01514": -1.0, 
            "R01751": -1.0, 
            "R02035": 1.0, 
            "R02036": 1.0, 
            "R05605": 1.0, 
            "R08639": 2.0, 
            "R10486": 1.0, 
            "R10860": 1.0
        }, 
        "solvestat": 1, 
        "total_flux_no_exchange": 15.0
    }, 
    "312": {
        "modelstat": 1, 
        "num_reaction": 26, 
        "pathway": {
            "EX_adp": -2.0, 
            "EX_atp": 2.0, 
            "EX_glc": -1.0, 
            "EX_h2o": 2.0, 
            "EX_hplus": 2.0, 
            "EX_nad": -1.0, 
            "EX_nadh": 1.0, 
            "EX_nadp": -1.0, 
            "EX_nadph": 1.0, 
            "EX_phosphate": -2.0, 
            "EX_pyruvate": 2.0, 
            "R00304": -1.0, 
            "R00658": 1.0, 
            "R00949": -1.0, 
            "R00960": 1.0, 
            "R01514": -1.0, 
            "R01748": -1.0, 
            "R01788": -1.0, 
            "R01804": -1.0, 
            "R01811": 1.0, 
            "R02035": 1.0, 
            "R02036": 1.0, 
            "R02736": 1.0, 
            "R02739": 1.0, 
            "R05605": 1.0, 
            "R10860": 1.0
        }, 
        "solvestat": 1, 
        "total_flux_no_exchange": 15.0
    }, 
    "313": {
        "modelstat": 1, 
        "num_reaction": 19, 
        "pathway": {
            "EX_adp": -2.0, 
            "EX_atp": 2.0, 
            "EX_glc": -1.0, 
            "EX_h2o": 2.0, 
            "EX_hplus": 2.0, 
            "EX_nadp": -2.0, 
            "EX_nadph": 2.0, 
            "EX_phosphate": -2.0, 
            "EX_pyruvate": 2.0, 
            "R00200": -2.0, 
            "R00299": 1.0, 
            "R00658": 2.0, 
            "R00756": 1.0, 
            "R00771": 1.0, 
            "R01015": -1.0, 
            "R01063": 2.0, 
            "R01068": 1.0, 
            "R01662": 2.0, 
            "R02664": -2.0
        }, 
        "solvestat": 1, 
        "total_flux_no_exchange": 15.0
    }, 
    "314": {
        "modelstat": 1, 
        "num_reaction": 22, 
        "pathway": {
            "EX_adp": -2.0, 
            "EX_atp": 2.0, 
            "EX_glc": -1.0, 
            "EX_h2o": 2.0, 
            "EX_hplus": 2.0, 
            "EX_nad": -1.0, 
            "EX_nadh": 1.0, 
            "EX_nadp": -1.0, 
            "EX_nadph": 1.0, 
            "EX_phosphate": -2.0, 
            "EX_pyruvate": 2.0, 
            "R00200": -2.0, 
            "R00307": 1.0, 
            "R00339": 2.0, 
            "R00345": 2.0, 
            "R00866": 1.0, 
            "R01015": -1.0, 
            "R01058": 1.0, 
            "R01514": -1.0, 
            "R01751": -2.0, 
            "R01752": 1.0, 
            "R02568": 1.0
        }, 
        "solvestat": 1, 
        "total_flux_no_exchange": 15.0
    }, 
    "315": {
        "modelstat": 1, 
        "num_reaction": 24, 
        "pathway": {
            "EX_adp": -2.0, 
            "EX_atp": 2.0, 
            "EX_glc": -1.0, 
            "EX_h2o": 2.0, 
            "EX_hplus": 2.0, 
            "EX_nadp": -2.0, 
            "EX_nadph": 2.0, 
            "EX_phosphate": -2.0, 
            "EX_pyruvate": 2.0, 
            "R00304": -1.0, 
            "R00658": 1.0, 
            "R01063": 1.0, 
            "R01512": -1.0, 
            "R01516": -1.0, 
            "R01804": -1.0, 
            "R01811": 1.0, 
            "R02035": 1.0, 
            "R02036": 1.0, 
            "R02664": -1.0, 
            "R03025": -1.0, 
            "R05605": 1.0, 
            "R07181": 1.0, 
            "R08639": 1.0, 
            "R09550": 1.0
        }, 
        "solvestat": 1, 
        "total_flux_no_exchange": 15.0
    }, 
    "316": {
        "modelstat": 1, 
        "num_reaction": 24, 
        "pathway": {
            "EX_adp": -2.0, 
            "EX_atp": 2.0, 
            "EX_glc": -1.0, 
            "EX_h2o": 2.0, 
            "EX_hplus": 2.0, 
            "EX_nadp": -2.0, 
            "EX_nadph": 2.0, 
            "EX_phosphate": -2.0, 
            "EX_pyruvate": 2.0, 
            "R00200": -1.0, 
            "R00299": 1.0, 
            "R00658": 1.0, 
            "R00845": 1.0, 
            "R00849": -1.0, 
            "R01015": 1.0, 
            "R01063": 1.0, 
            "R01512": -1.0, 
            "R01516": -1.0, 
            "R02035": 1.0, 
            "R02036": 1.0, 
            "R02664": -1.0, 
            "R05605": 1.0, 
            "R09550": 1.0, 
            "R10572": -1.0
        }, 
        "solvestat": 1, 
        "total_flux_no_exchange": 15.0
    }, 
    "317": {
        "modelstat": 1, 
        "num_reaction": 26, 
        "pathway": {
            "EX_adp": -2.0, 
            "EX_atp": 2.0, 
            "EX_glc": -1.0, 
            "EX_h2o": 2.0, 
            "EX_hplus": 2.0, 
            "EX_nad": -1.0, 
            "EX_nadh": 1.0, 
            "EX_nadp": -1.0, 
            "EX_nadph": 1.0, 
            "EX_phosphate": -2.0, 
            "EX_pyruvate": 2.0, 
            "R00200": -1.0, 
            "R00300": 1.0, 
            "R00339": 1.0, 
            "R00345": 1.0, 
            "R00845": 1.0, 
            "R01041": -1.0, 
            "R01058": 1.0, 
            "R01185": -1.0, 
            "R01193": 1.0, 
            "R01514": -1.0, 
            "R01519": 1.0, 
            "R01538": 1.0, 
            "R01751": -1.0, 
            "R03331": -1.0, 
            "R08570": 1.0
        }, 
        "solvestat": 1, 
        "total_flux_no_exchange": 15.0
    }, 
    "318": {
        "modelstat": 1, 
        "num_reaction": 25, 
        "pathway": {
            "EX_adp": -2.0, 
            "EX_atp": 2.0, 
            "EX_glc": -1.0, 
            "EX_h2o": 2.0, 
            "EX_hplus": 2.0, 
            "EX_nad": -1.0, 
            "EX_nadh": 1.0, 
            "EX_nadp": -1.0, 
            "EX_nadph": 1.0, 
            "EX_phosphate": -2.0, 
            "EX_pyruvate": 2.0, 
            "R00200": -2.0, 
            "R00304": -1.0, 
            "R00658": 1.0, 
            "R00835": 1.0, 
            "R01012": -1.0, 
            "R01015": 1.0, 
            "R01036": 1.0, 
            "R01039": -1.0, 
            "R01748": -1.0, 
            "R02035": 1.0, 
            "R02036": 1.0, 
            "R05605": 1.0, 
            "R08639": 1.0, 
            "R10615": 1.0
        }, 
        "solvestat": 1, 
        "total_flux_no_exchange": 15.0
    }, 
    "319": {
        "modelstat": 1, 
        "num_reaction": 26, 
        "pathway": {
            "EX_adp": -2.0, 
            "EX_atp": 2.0, 
            "EX_glc": -1.0, 
            "EX_h2o": 2.0, 
            "EX_hplus": 2.0, 
            "EX_nad": -1.0, 
            "EX_nadh": 1.0, 
            "EX_nadp": -1.0, 
            "EX_nadph": 1.0, 
            "EX_phosphate": -2.0, 
            "EX_pyruvate": 2.0, 
            "R00200": -1.0, 
            "R00307": 1.0, 
            "R00658": 1.0, 
            "R00878": -1.0, 
            "R00959": 1.0, 
            "R00960": -1.0, 
            "R01061": 1.0, 
            "R01514": -1.0, 
            "R01660": 1.0, 
            "R01748": -1.0, 
            "R02035": 1.0, 
            "R02036": 1.0, 
            "R02736": 1.0, 
            "R02739": 1.0, 
            "R05605": 1.0
        }, 
        "solvestat": 1, 
        "total_flux_no_exchange": 15.0
    }, 
    "320": {
        "modelstat": 1, 
        "num_reaction": 24, 
        "pathway": {
            "EX_adp": -2.0, 
            "EX_atp": 2.0, 
            "EX_glc": -1.0, 
            "EX_h2o": 2.0, 
            "EX_hplus": 2.0, 
            "EX_nadp": -2.0, 
            "EX_nadph": 2.0, 
            "EX_phosphate": -2.0, 
            "EX_pyruvate": 2.0, 
            "R00304": -1.0, 
            "R00658": 1.0, 
            "R00835": 1.0, 
            "R01063": 1.0, 
            "R01512": -1.0, 
            "R01514": -1.0, 
            "R01748": -1.0, 
            "R01805": 1.0, 
            "R01811": 1.0, 
            "R02035": 1.0, 
            "R02036": 1.0, 
            "R02706": 1.0, 
            "R04435": -1.0, 
            "R05605": 1.0, 
            "R08639": 1.0
        }, 
        "solvestat": 1, 
        "total_flux_no_exchange": 15.0
    }, 
    "321": {
        "modelstat": 1, 
        "num_reaction": 23, 
        "pathway": {
            "EX_adp": -2.0, 
            "EX_atp": 2.0, 
            "EX_glc": -1.0, 
            "EX_h2o": 2.0, 
            "EX_hplus": 2.0, 
            "EX_nad": -2.0, 
            "EX_nadh": 2.0, 
            "EX_phosphate": -2.0, 
            "EX_pyruvate": 2.0, 
            "R00200": -1.0, 
            "R00304": -2.0, 
            "R00339": 1.0, 
            "R00345": 1.0, 
            "R00838": 1.0, 
            "R00957": 1.0, 
            "R01541": -1.0, 
            "R01751": -1.0, 
            "R01752": 1.0, 
            "R02035": 1.0, 
            "R02036": 1.0, 
            "R08570": 1.0, 
            "R10486": -1.0, 
            "R10520": 1.0
        }, 
        "solvestat": 1, 
        "total_flux_no_exchange": 15.0
    }, 
    "322": {
        "modelstat": 1, 
        "num_reaction": 26, 
        "pathway": {
            "EX_adp": -2.0, 
            "EX_atp": 2.0, 
            "EX_glc": -1.0, 
            "EX_h2o": 2.0, 
            "EX_hplus": 2.0, 
            "EX_nad": -1.0, 
            "EX_nadh": 1.0, 
            "EX_nadp": -1.0, 
            "EX_nadph": 1.0, 
            "EX_phosphate": -2.0, 
            "EX_pyruvate": 2.0, 
            "R00200": -1.0, 
            "R00299": 1.0, 
            "R00339": 1.0, 
            "R00345": 1.0, 
            "R01061": 1.0, 
            "R01512": -1.0, 
            "R01514": -1.0, 
            "R01751": -1.0, 
            "R01866": 1.0, 
            "R01868": -1.0, 
            "R02035": 1.0, 
            "R02036": 1.0, 
            "R05605": 1.0, 
            "R09550": 1.0, 
            "R10572": -1.0
        }, 
        "solvestat": 1, 
        "total_flux_no_exchange": 15.0
    }, 
    "323": {
        "modelstat": 1, 
        "num_reaction": 24, 
        "pathway": {
            "EX_adp": -2.0, 
            "EX_atp": 2.0, 
            "EX_glc": -1.0, 
            "EX_h2o": 2.0, 
            "EX_hplus": 2.0, 
            "EX_nadp": -2.0, 
            "EX_nadph": 2.0, 
            "EX_phosphate": -2.0, 
            "EX_pyruvate": 2.0, 
            "R00028": -1.0, 
            "R00200": -1.0, 
            "R00307": 1.0, 
            "R00658": 1.0, 
            "R00835": 1.0, 
            "R00878": -1.0, 
            "R01063": 1.0, 
            "R01557": 1.0, 
            "R01662": 1.0, 
            "R02035": 1.0, 
            "R02036": 1.0, 
            "R02664": -1.0, 
            "R05605": 1.0, 
            "R07265": 1.0, 
            "R08639": 1.0
        }, 
        "solvestat": 1, 
        "total_flux_no_exchange": 15.0
    }, 
    "324": {
        "modelstat": 1, 
        "num_reaction": 21, 
        "pathway": {
            "EX_adp": -2.0, 
            "EX_atp": 2.0, 
            "EX_glc": -1.0, 
            "EX_h2o": 2.0, 
            "EX_hplus": 2.0, 
            "EX_nad": -2.0, 
            "EX_nadh": 2.0, 
            "EX_phosphate": -2.0, 
            "EX_pyruvate": 2.0, 
            "R00200": -2.0, 
            "R00307": 1.0, 
            "R00658": 2.0, 
            "R00867": 1.0, 
            "R01015": -1.0, 
            "R01061": 2.0, 
            "R01070": 1.0, 
            "R01512": -1.0, 
            "R01518": -1.0, 
            "R01662": 1.0, 
            "R02664": -1.0, 
            "R04779": 1.0
        }, 
        "solvestat": 1, 
        "total_flux_no_exchange": 15.0
    }, 
    "325": {
        "modelstat": 1, 
        "num_reaction": 24, 
        "pathway": {
            "EX_adp": -2.0, 
            "EX_atp": 2.0, 
            "EX_glc": -1.0, 
            "EX_h2o": 2.0, 
            "EX_hplus": 2.0, 
            "EX_nadp": -2.0, 
            "EX_nadph": 2.0, 
            "EX_phosphate": -2.0, 
            "EX_pyruvate": 2.0, 
            "R00026": 1.0, 
            "R00200": -1.0, 
            "R00658": 1.0, 
            "R00947": -1.0, 
            "R00952": -1.0, 
            "R01063": 1.0, 
            "R01512": -1.0, 
            "R01514": -1.0, 
            "R01600": 1.0, 
            "R01602": -1.0, 
            "R01748": -1.0, 
            "R02035": 1.0, 
            "R02036": 1.0, 
            "R02736": 1.0, 
            "R05605": 1.0
        }, 
        "solvestat": 1, 
        "total_flux_no_exchange": 15.0
    }, 
    "326": {
        "modelstat": 1, 
        "num_reaction": 23, 
        "pathway": {
            "EX_adp": -2.0, 
            "EX_atp": 2.0, 
            "EX_glc": -1.0, 
            "EX_h2o": 2.0, 
            "EX_hplus": 2.0, 
            "EX_nad": -2.0, 
            "EX_nadh": 2.0, 
            "EX_phosphate": -2.0, 
            "EX_pyruvate": 2.0, 
            "R00217": 1.0, 
            "R00304": -2.0, 
            "R00339": 1.0, 
            "R00838": 1.0, 
            "R00957": 1.0, 
            "R01061": 1.0, 
            "R01512": -1.0, 
            "R01514": -1.0, 
            "R01751": -1.0, 
            "R02035": 1.0, 
            "R02036": 1.0, 
            "R05605": 1.0, 
            "R10486": -1.0, 
            "R10520": 1.0
        }, 
        "solvestat": 1, 
        "total_flux_no_exchange": 15.0
    }, 
    "327": {
        "modelstat": 1, 
        "num_reaction": 26, 
        "pathway": {
            "EX_adp": -2.0, 
            "EX_atp": 2.0, 
            "EX_glc": -1.0, 
            "EX_h2o": 2.0, 
            "EX_hplus": 2.0, 
            "EX_nad": -1.0, 
            "EX_nadh": 1.0, 
            "EX_nadp": -1.0, 
            "EX_nadph": 1.0, 
            "EX_phosphate": -2.0, 
            "EX_pyruvate": 2.0, 
            "R00217": 1.0, 
            "R00339": 1.0, 
            "R00835": 1.0, 
            "R00850": 1.0, 
            "R01030": 1.0, 
            "R01061": 1.0, 
            "R01512": -1.0, 
            "R01514": -1.0, 
            "R01749": 1.0, 
            "R02035": 1.0, 
            "R02036": 1.0, 
            "R02591": -1.0, 
            "R05605": 1.0, 
            "R06180": -1.0, 
            "R06871": -1.0
        }, 
        "solvestat": 1, 
        "total_flux_no_exchange": 15.0
    }, 
    "328": {
        "modelstat": 1, 
        "num_reaction": 26, 
        "pathway": {
            "EX_adp": -2.0, 
            "EX_atp": 2.0, 
            "EX_glc": -1.0, 
            "EX_h2o": 2.0, 
            "EX_hplus": 2.0, 
            "EX_nad": -1.0, 
            "EX_nadh": 1.0, 
            "EX_nadp": -1.0, 
            "EX_nadph": 1.0, 
            "EX_phosphate": -2.0, 
            "EX_pyruvate": 2.0, 
            "R00200": -1.0, 
            "R00304": -1.0, 
            "R00658": 1.0, 
            "R00835": 1.0, 
            "R01059": 1.0, 
            "R01063": 1.0, 
            "R01512": -1.0, 
            "R01518": -1.0, 
            "R01538": 1.0, 
            "R01739": -1.0, 
            "R02032": 1.0, 
            "R02035": 1.0, 
            "R02658": -1.0, 
            "R08570": 1.0, 
            "R08639": 1.0
        }, 
        "solvestat": 1, 
        "total_flux_no_exchange": 15.0
    }, 
    "329": {
        "modelstat": 1, 
        "num_reaction": 24, 
        "pathway": {
            "EX_adp": -2.0, 
            "EX_atp": 2.0, 
            "EX_glc": -1.0, 
            "EX_h2o": 2.0, 
            "EX_hplus": 2.0, 
            "EX_nadp": -2.0, 
            "EX_nadph": 2.0, 
            "EX_phosphate": -2.0, 
            "EX_pyruvate": 2.0, 
            "R00217": 1.0, 
            "R00304": -1.0, 
            "R00339": 1.0, 
            "R00949": -1.0, 
            "R00960": 1.0, 
            "R01541": -1.0, 
            "R01751": -1.0, 
            "R01788": -1.0, 
            "R02035": 1.0, 
            "R02036": 1.0, 
            "R02736": 1.0, 
            "R02740": 1.0, 
            "R03321": -1.0, 
            "R08570": 1.0, 
            "R10615": 1.0
        }, 
        "solvestat": 1, 
        "total_flux_no_exchange": 15.0
    }, 
    "330": {
        "modelstat": 1, 
        "num_reaction": 26, 
        "pathway": {
            "EX_adp": -2.0, 
            "EX_atp": 2.0, 
            "EX_glc": -1.0, 
            "EX_h2o": 2.0, 
            "EX_hplus": 2.0, 
            "EX_nad": -1.0, 
            "EX_nadh": 1.0, 
            "EX_nadp": -1.0, 
            "EX_nadph": 1.0, 
            "EX_phosphate": -2.0, 
            "EX_pyruvate": 2.0, 
            "R00200": -1.0, 
            "R00304": -1.0, 
            "R00658": 1.0, 
            "R00771": 1.0, 
            "R01061": 1.0, 
            "R01067": 1.0, 
            "R01662": 1.0, 
            "R01830": -1.0, 
            "R02035": 1.0, 
            "R02036": 1.0, 
            "R02664": -1.0, 
            "R02736": 1.0, 
            "R03321": -1.0, 
            "R05605": 1.0, 
            "R08639": 1.0
        }, 
        "solvestat": 1, 
        "total_flux_no_exchange": 15.0
    }, 
    "331": {
        "modelstat": 1, 
        "num_reaction": 24, 
        "pathway": {
            "EX_adp": -2.0, 
            "EX_atp": 2.0, 
            "EX_glc": -1.0, 
            "EX_h2o": 2.0, 
            "EX_hplus": 2.0, 
            "EX_nad": -1.0, 
            "EX_nadh": 1.0, 
            "EX_nadp": -1.0, 
            "EX_nadph": 1.0, 
            "EX_phosphate": -2.0, 
            "EX_pyruvate": 2.0, 
            "R00200": -1.0, 
            "R00208": 1.0, 
            "R00307": 1.0, 
            "R00658": 2.0, 
            "R00866": 1.0, 
            "R01015": -1.0, 
            "R01063": 1.0, 
            "R01511": -1.0, 
            "R01516": -1.0, 
            "R01662": 1.0, 
            "R01752": 1.0, 
            "R02568": 1.0, 
            "R02664": -2.0
        }, 
        "solvestat": 1, 
        "total_flux_no_exchange": 15.0
    }, 
    "332": {
        "modelstat": 1, 
        "num_reaction": 26, 
        "pathway": {
            "EX_adp": -2.0, 
            "EX_atp": 2.0, 
            "EX_glc": -1.0, 
            "EX_h2o": 2.0, 
            "EX_hplus": 2.0, 
            "EX_nad": -1.0, 
            "EX_nadh": 1.0, 
            "EX_nadp": -1.0, 
            "EX_nadph": 1.0, 
            "EX_phosphate": -2.0, 
            "EX_pyruvate": 2.0, 
            "R00028": -1.0, 
            "R00200": -1.0, 
            "R00307": 1.0, 
            "R00658": 1.0, 
            "R00835": 1.0, 
            "R00878": -1.0, 
            "R01061": 1.0, 
            "R01512": -1.0, 
            "R01518": -1.0, 
            "R01557": 1.0, 
            "R02035": 1.0, 
            "R02036": 1.0, 
            "R05605": 1.0, 
            "R07265": 1.0, 
            "R08639": 1.0
        }, 
        "solvestat": 1, 
        "total_flux_no_exchange": 15.0
    }, 
    "333": {
        "modelstat": 1, 
        "num_reaction": 21, 
        "pathway": {
            "EX_adp": -2.0, 
            "EX_atp": 2.0, 
            "EX_glc": -1.0, 
            "EX_h2o": 2.0, 
            "EX_hplus": 2.0, 
            "EX_nadp": -2.0, 
            "EX_nadph": 2.0, 
            "EX_phosphate": -2.0, 
            "EX_pyruvate": 2.0, 
            "R00200": -2.0, 
            "R00304": -1.0, 
            "R00658": 2.0, 
            "R00959": 1.0, 
            "R01015": -1.0, 
            "R01058": 1.0, 
            "R01063": 1.0, 
            "R01070": 1.0, 
            "R01512": -1.0, 
            "R01518": -2.0, 
            "R02740": 1.0, 
            "R04779": 1.0
        }, 
        "solvestat": 1, 
        "total_flux_no_exchange": 15.0
    }, 
    "334": {
        "modelstat": 1, 
        "num_reaction": 21, 
        "pathway": {
            "EX_adp": -2.0, 
            "EX_atp": 2.0, 
            "EX_glc": -1.0, 
            "EX_h2o": 2.0, 
            "EX_hplus": 2.0, 
            "EX_nad": -2.0, 
            "EX_nadh": 2.0, 
            "EX_phosphate": -2.0, 
            "EX_pyruvate": 2.0, 
            "R00200": -2.0, 
            "R00304": -1.0, 
            "R00658": 2.0, 
            "R00756": 1.0, 
            "R00771": 1.0, 
            "R01015": -1.0, 
            "R01061": 1.0, 
            "R01068": 1.0, 
            "R01512": -1.0, 
            "R01518": -2.0, 
            "R08639": 1.0, 
            "R10860": 1.0
        }, 
        "solvestat": 1, 
        "total_flux_no_exchange": 15.0
    }, 
    "335": {
        "modelstat": 1, 
        "num_reaction": 19, 
        "pathway": {
            "EX_adp": -2.0, 
            "EX_atp": 2.0, 
            "EX_glc": -1.0, 
            "EX_h2o": 2.0, 
            "EX_hplus": 2.0, 
            "EX_nadp": -2.0, 
            "EX_nadph": 2.0, 
            "EX_phosphate": -2.0, 
            "EX_pyruvate": 2.0, 
            "R00200": -2.0, 
            "R00299": 1.0, 
            "R00658": 2.0, 
            "R00756": 1.0, 
            "R00771": 1.0, 
            "R01015": -1.0, 
            "R01058": 2.0, 
            "R01068": 1.0, 
            "R01514": -2.0, 
            "R01748": -2.0
        }, 
        "solvestat": 1, 
        "total_flux_no_exchange": 15.0
    }, 
    "336": {
        "modelstat": 1, 
        "num_reaction": 21, 
        "pathway": {
            "EX_adp": -2.0, 
            "EX_atp": 2.0, 
            "EX_glc": -1.0, 
            "EX_h2o": 2.0, 
            "EX_hplus": 2.0, 
            "EX_nadp": -2.0, 
            "EX_nadph": 2.0, 
            "EX_phosphate": -2.0, 
            "EX_pyruvate": 2.0, 
            "R00200": -2.0, 
            "R00304": -1.0, 
            "R00658": 2.0, 
            "R00756": 1.0, 
            "R00771": 1.0, 
            "R01015": -1.0, 
            "R01058": 2.0, 
            "R01068": 1.0, 
            "R01516": -1.0, 
            "R01518": -1.0, 
            "R02664": -1.0, 
            "R08639": 1.0
        }, 
        "solvestat": 1, 
        "total_flux_no_exchange": 15.0
    }, 
    "337": {
        "modelstat": 1, 
        "num_reaction": 21, 
        "pathway": {
            "EX_adp": -2.0, 
            "EX_atp": 2.0, 
            "EX_glc": -1.0, 
            "EX_h2o": 2.0, 
            "EX_hplus": 2.0, 
            "EX_nad": -2.0, 
            "EX_nadh": 2.0, 
            "EX_phosphate": -2.0, 
            "EX_pyruvate": 2.0, 
            "R00200": -2.0, 
            "R00304": -1.0, 
            "R00658": 2.0, 
            "R00756": 1.0, 
            "R00771": 1.0, 
            "R01015": -1.0, 
            "R01068": 1.0, 
            "R01516": -1.0, 
            "R01518": -1.0, 
            "R02664": -1.0, 
            "R08639": 1.0, 
            "R10860": 2.0
        }, 
        "solvestat": 1, 
        "total_flux_no_exchange": 15.0
    }, 
    "338": {
        "modelstat": 1, 
        "num_reaction": 19, 
        "pathway": {
            "EX_adp": -2.0, 
            "EX_atp": 2.0, 
            "EX_glc": -1.0, 
            "EX_h2o": 2.0, 
            "EX_hplus": 2.0, 
            "EX_nad": -2.0, 
            "EX_nadh": 2.0, 
            "EX_phosphate": -2.0, 
            "EX_pyruvate": 2.0, 
            "R00200": -2.0, 
            "R00307": 1.0, 
            "R00658": 2.0, 
            "R00756": 1.0, 
            "R00760": 1.0, 
            "R01015": -1.0, 
            "R01061": 2.0, 
            "R01068": 1.0, 
            "R01512": -2.0, 
            "R01518": -2.0
        }, 
        "solvestat": 1, 
        "total_flux_no_exchange": 15.0
    }, 
    "339": {
        "modelstat": 1, 
        "num_reaction": 22, 
        "pathway": {
            "EX_adp": -2.0, 
            "EX_atp": 2.0, 
            "EX_glc": -1.0, 
            "EX_h2o": 2.0, 
            "EX_hplus": 2.0, 
            "EX_nad": -2.0, 
            "EX_nadh": 2.0, 
            "EX_phosphate": -2.0, 
            "EX_pyruvate": 2.0, 
            "R00200": -2.0, 
            "R00304": -1.0, 
            "R00658": 2.0, 
            "R00756": 1.0, 
            "R00771": 1.0, 
            "R01015": -1.0, 
            "R01061": 1.0, 
            "R01068": 1.0, 
            "R01518": -1.0, 
            "R01662": 1.0, 
            "R02664": -1.0, 
            "R08639": 1.0, 
            "R10860": 1.0
        }, 
        "solvestat": 1, 
        "total_flux_no_exchange": 15.0
    }, 
    "340": {
        "modelstat": 1, 
        "num_reaction": 21, 
        "pathway": {
            "EX_adp": -2.0, 
            "EX_atp": 2.0, 
            "EX_glc": -1.0, 
            "EX_h2o": 2.0, 
            "EX_hplus": 2.0, 
            "EX_nadp": -2.0, 
            "EX_nadph": 2.0, 
            "EX_phosphate": -2.0, 
            "EX_pyruvate": 2.0, 
            "R00200": -2.0, 
            "R00299": 1.0, 
            "R00658": 2.0, 
            "R00756": 1.0, 
            "R00771": 1.0, 
            "R01015": -1.0, 
            "R01058": 2.0, 
            "R01068": 1.0, 
            "R01514": -1.0, 
            "R01516": -1.0, 
            "R01748": -1.0, 
            "R02664": -1.0
        }, 
        "solvestat": 1, 
        "total_flux_no_exchange": 15.0
    }, 
    "341": {
        "modelstat": 1, 
        "num_reaction": 21, 
        "pathway": {
            "EX_adp": -2.0, 
            "EX_atp": 2.0, 
            "EX_glc": -1.0, 
            "EX_h2o": 2.0, 
            "EX_hplus": 2.0, 
            "EX_nad": -2.0, 
            "EX_nadh": 2.0, 
            "EX_phosphate": -2.0, 
            "EX_pyruvate": 2.0, 
            "R00200": -2.0, 
            "R00304": -1.0, 
            "R00658": 2.0, 
            "R00756": 1.0, 
            "R00771": 1.0, 
            "R01015": -1.0, 
            "R01068": 1.0, 
            "R01514": -1.0, 
            "R01518": -1.0, 
            "R01748": -1.0, 
            "R08639": 1.0, 
            "R10860": 2.0
        }, 
        "solvestat": 1, 
        "total_flux_no_exchange": 15.0
    }, 
    "342": {
        "modelstat": 1, 
        "num_reaction": 24, 
        "pathway": {
            "EX_adp": -2.0, 
            "EX_atp": 2.0, 
            "EX_glc": -1.0, 
            "EX_h2o": 2.0, 
            "EX_hplus": 2.0, 
            "EX_nad": -1.0, 
            "EX_nadh": 1.0, 
            "EX_nadp": -1.0, 
            "EX_nadph": 1.0, 
            "EX_phosphate": -2.0, 
            "EX_pyruvate": 2.0, 
            "R00200": -2.0, 
            "R00658": 2.0, 
            "R00756": 1.0, 
            "R00771": 1.0, 
            "R00844": -1.0, 
            "R00850": 1.0, 
            "R01041": 1.0, 
            "R01063": 1.0, 
            "R01068": 1.0, 
            "R01662": 1.0, 
            "R01748": -1.0, 
            "R01752": 1.0, 
            "R02664": -1.0
        }, 
        "solvestat": 1, 
        "total_flux_no_exchange": 15.0
    }, 
    "343": {
        "modelstat": 1, 
        "num_reaction": 19, 
        "pathway": {
            "EX_adp": -2.0, 
            "EX_atp": 2.0, 
            "EX_glc": -1.0, 
            "EX_h2o": 2.0, 
            "EX_hplus": 2.0, 
            "EX_nadp": -2.0, 
            "EX_nadph": 2.0, 
            "EX_phosphate": -2.0, 
            "EX_pyruvate": 2.0, 
            "R00200": -2.0, 
            "R00299": 1.0, 
            "R00658": 2.0, 
            "R00756": 1.0, 
            "R00771": 1.0, 
            "R01015": -1.0, 
            "R01058": 2.0, 
            "R01068": 1.0, 
            "R01516": -2.0, 
            "R02664": -2.0
        }, 
        "solvestat": 1, 
        "total_flux_no_exchange": 15.0
    }, 
    "344": {
        "modelstat": 1, 
        "num_reaction": 19, 
        "pathway": {
            "EX_adp": -2.0, 
            "EX_atp": 2.0, 
            "EX_glc": -1.0, 
            "EX_h2o": 2.0, 
            "EX_hplus": 2.0, 
            "EX_nad": -2.0, 
            "EX_nadh": 2.0, 
            "EX_phosphate": -2.0, 
            "EX_pyruvate": 2.0, 
            "R00200": -2.0, 
            "R00307": 1.0, 
            "R00658": 2.0, 
            "R00756": 1.0, 
            "R00760": 1.0, 
            "R01015": -1.0, 
            "R01068": 1.0, 
            "R01516": -2.0, 
            "R02664": -2.0, 
            "R10860": 2.0
        }, 
        "solvestat": 1, 
        "total_flux_no_exchange": 15.0
    }, 
    "345": {
        "modelstat": 1, 
        "num_reaction": 22, 
        "pathway": {
            "EX_adp": -2.0, 
            "EX_atp": 2.0, 
            "EX_glc": -1.0, 
            "EX_h2o": 2.0, 
            "EX_hplus": 2.0, 
            "EX_nad": -1.0, 
            "EX_nadh": 1.0, 
            "EX_nadp": -1.0, 
            "EX_nadph": 1.0, 
            "EX_phosphate": -2.0, 
            "EX_pyruvate": 2.0, 
            "R00200": -2.0, 
            "R00307": 1.0, 
            "R00658": 2.0, 
            "R00756": 1.0, 
            "R00760": 1.0, 
            "R01015": -1.0, 
            "R01058": 1.0, 
            "R01068": 1.0, 
            "R01514": -2.0, 
            "R01748": -2.0, 
            "R10860": 1.0
        }, 
        "solvestat": 1, 
        "total_flux_no_exchange": 15.0
    }, 
    "346": {
        "modelstat": 1, 
        "num_reaction": 24, 
        "pathway": {
            "EX_adp": -2.0, 
            "EX_atp": 2.0, 
            "EX_glc": -1.0, 
            "EX_h2o": 2.0, 
            "EX_hplus": 2.0, 
            "EX_nad": -1.0, 
            "EX_nadh": 1.0, 
            "EX_nadp": -1.0, 
            "EX_nadph": 1.0, 
            "EX_phosphate": -2.0, 
            "EX_pyruvate": 2.0, 
            "R00200": -2.0, 
            "R00658": 2.0, 
            "R00756": 1.0, 
            "R00771": 1.0, 
            "R00844": -1.0, 
            "R00850": 1.0, 
            "R01041": 1.0, 
            "R01063": 1.0, 
            "R01068": 1.0, 
            "R01512": -1.0, 
            "R01518": -1.0, 
            "R01748": -1.0, 
            "R01752": 1.0
        }, 
        "solvestat": 1, 
        "total_flux_no_exchange": 15.0
    }, 
    "347": {
        "modelstat": 1, 
        "num_reaction": 24, 
        "pathway": {
            "EX_adp": -2.0, 
            "EX_atp": 2.0, 
            "EX_glc": -1.0, 
            "EX_h2o": 2.0, 
            "EX_hplus": 2.0, 
            "EX_nad": -1.0, 
            "EX_nadh": 1.0, 
            "EX_nadp": -1.0, 
            "EX_nadph": 1.0, 
            "EX_phosphate": -2.0, 
            "EX_pyruvate": 2.0, 
            "R00200": -2.0, 
            "R00658": 2.0, 
            "R00756": 1.0, 
            "R00771": 1.0, 
            "R00842": -1.0, 
            "R00850": 1.0, 
            "R01036": 1.0, 
            "R01061": 1.0, 
            "R01068": 1.0, 
            "R01662": 1.0, 
            "R01748": -1.0, 
            "R02664": -1.0, 
            "R10615": 1.0
        }, 
        "solvestat": 1, 
        "total_flux_no_exchange": 15.0
    }, 
    "348": {
        "modelstat": 1, 
        "num_reaction": 24, 
        "pathway": {
            "EX_adp": -2.0, 
            "EX_atp": 2.0, 
            "EX_glc": -1.0, 
            "EX_h2o": 2.0, 
            "EX_hplus": 2.0, 
            "EX_nad": -1.0, 
            "EX_nadh": 1.0, 
            "EX_nadp": -1.0, 
            "EX_nadph": 1.0, 
            "EX_phosphate": -2.0, 
            "EX_pyruvate": 2.0, 
            "R00200": -2.0, 
            "R00658": 2.0, 
            "R00756": 1.0, 
            "R00771": 1.0, 
            "R00842": -1.0, 
            "R00850": 1.0, 
            "R01041": 1.0, 
            "R01061": 1.0, 
            "R01068": 1.0, 
            "R01512": -1.0, 
            "R01518": -1.0, 
            "R01748": -1.0, 
            "R01752": 1.0
        }, 
        "solvestat": 1, 
        "total_flux_no_exchange": 15.0
    }, 
    "349": {
        "modelstat": 1, 
        "num_reaction": 23, 
        "pathway": {
            "EX_adp": -2.0, 
            "EX_atp": 2.0, 
            "EX_glc": -1.0, 
            "EX_h2o": 2.0, 
            "EX_hplus": 2.0, 
            "EX_nad": -1.0, 
            "EX_nadh": 1.0, 
            "EX_nadp": -1.0, 
            "EX_nadph": 1.0, 
            "EX_phosphate": -2.0, 
            "EX_pyruvate": 2.0, 
            "R00200": -2.0, 
            "R00658": 2.0, 
            "R00756": 1.0, 
            "R00771": 1.0, 
            "R00842": -1.0, 
            "R00850": 1.0, 
            "R01036": 1.0, 
            "R01068": 1.0, 
            "R01514": -1.0, 
            "R01748": -2.0, 
            "R10615": 1.0, 
            "R10860": 1.0
        }, 
        "solvestat": 1, 
        "total_flux_no_exchange": 15.0
    }, 
    "350": {
        "modelstat": 1, 
        "num_reaction": 23, 
        "pathway": {
            "EX_adp": -2.0, 
            "EX_atp": 2.0, 
            "EX_glc": -1.0, 
            "EX_h2o": 2.0, 
            "EX_hplus": 2.0, 
            "EX_nad": -1.0, 
            "EX_nadh": 1.0, 
            "EX_nadp": -1.0, 
            "EX_nadph": 1.0, 
            "EX_phosphate": -2.0, 
            "EX_pyruvate": 2.0, 
            "R00200": -2.0, 
            "R00658": 2.0, 
            "R00756": 1.0, 
            "R00771": 1.0, 
            "R00844": -1.0, 
            "R00850": 1.0, 
            "R01036": 1.0, 
            "R01058": 1.0, 
            "R01068": 1.0, 
            "R01514": -1.0, 
            "R01748": -2.0, 
            "R10615": 1.0
        }, 
        "solvestat": 1, 
        "total_flux_no_exchange": 15.0
    }, 
    "351": {
        "modelstat": 1, 
        "num_reaction": 22, 
        "pathway": {
            "EX_adp": -2.0, 
            "EX_atp": 2.0, 
            "EX_glc": -1.0, 
            "EX_h2o": 2.0, 
            "EX_hplus": 2.0, 
            "EX_nad": -2.0, 
            "EX_nadh": 2.0, 
            "EX_phosphate": -2.0, 
            "EX_pyruvate": 2.0, 
            "R00200": -2.0, 
            "R00658": 2.0, 
            "R00756": 1.0, 
            "R00771": 1.0, 
            "R00844": -1.0, 
            "R00850": 1.0, 
            "R01036": 1.0, 
            "R01061": 1.0, 
            "R01068": 1.0, 
            "R01662": 1.0, 
            "R01748": -1.0, 
            "R02664": -1.0, 
            "R10615": 1.0
        }, 
        "solvestat": 1, 
        "total_flux_no_exchange": 15.0
    }, 
    "352": {
        "modelstat": 1, 
        "num_reaction": 22, 
        "pathway": {
            "EX_adp": -2.0, 
            "EX_atp": 2.0, 
            "EX_glc": -1.0, 
            "EX_h2o": 2.0, 
            "EX_hplus": 2.0, 
            "EX_nad": -2.0, 
            "EX_nadh": 2.0, 
            "EX_phosphate": -2.0, 
            "EX_pyruvate": 2.0, 
            "R00200": -2.0, 
            "R00658": 2.0, 
            "R00756": 1.0, 
            "R00771": 1.0, 
            "R00842": -1.0, 
            "R00850": 1.0, 
            "R01036": 1.0, 
            "R01061": 1.0, 
            "R01068": 1.0, 
            "R01662": 1.0, 
            "R01748": -1.0, 
            "R01752": 1.0, 
            "R02664": -1.0
        }, 
        "solvestat": 1, 
        "total_flux_no_exchange": 15.0
    }, 
    "353": {
        "modelstat": 1, 
        "num_reaction": 24, 
        "pathway": {
            "EX_adp": -2.0, 
            "EX_atp": 2.0, 
            "EX_glc": -1.0, 
            "EX_h2o": 2.0, 
            "EX_hplus": 2.0, 
            "EX_nad": -1.0, 
            "EX_nadh": 1.0, 
            "EX_nadp": -1.0, 
            "EX_nadph": 1.0, 
            "EX_phosphate": -2.0, 
            "EX_pyruvate": 2.0, 
            "R00200": -2.0, 
            "R00658": 2.0, 
            "R00756": 1.0, 
            "R00771": 1.0, 
            "R00844": -1.0, 
            "R00850": 1.0, 
            "R01036": 1.0, 
            "R01058": 1.0, 
            "R01068": 1.0, 
            "R01516": -1.0, 
            "R01748": -1.0, 
            "R02664": -1.0, 
            "R10615": 1.0
        }, 
        "solvestat": 1, 
        "total_flux_no_exchange": 15.0
    }, 
    "354": {
        "modelstat": 1, 
        "num_reaction": 22, 
        "pathway": {
            "EX_adp": -2.0, 
            "EX_atp": 2.0, 
            "EX_glc": -1.0, 
            "EX_h2o": 2.0, 
            "EX_hplus": 2.0, 
            "EX_nad": -2.0, 
            "EX_nadh": 2.0, 
            "EX_phosphate": -2.0, 
            "EX_pyruvate": 2.0, 
            "R00200": -2.0, 
            "R00658": 2.0, 
            "R00756": 1.0, 
            "R00771": 1.0, 
            "R00842": -1.0, 
            "R00850": 1.0, 
            "R01036": 1.0, 
            "R01061": 1.0, 
            "R01068": 1.0, 
            "R01512": -1.0, 
            "R01518": -1.0, 
            "R01748": -1.0, 
            "R01752": 1.0
        }, 
        "solvestat": 1, 
        "total_flux_no_exchange": 15.0
    }, 
    "355": {
        "modelstat": 1, 
        "num_reaction": 24, 
        "pathway": {
            "EX_adp": -2.0, 
            "EX_atp": 2.0, 
            "EX_glc": -1.0, 
            "EX_h2o": 2.0, 
            "EX_hplus": 2.0, 
            "EX_nad": -1.0, 
            "EX_nadh": 1.0, 
            "EX_nadp": -1.0, 
            "EX_nadph": 1.0, 
            "EX_phosphate": -2.0, 
            "EX_pyruvate": 2.0, 
            "R00200": -2.0, 
            "R00658": 2.0, 
            "R00756": 1.0, 
            "R00771": 1.0, 
            "R00844": -1.0, 
            "R00850": 1.0, 
            "R01041": 1.0, 
            "R01061": 1.0, 
            "R01068": 1.0, 
            "R01662": 1.0, 
            "R01748": -1.0, 
            "R02664": -1.0, 
            "R10615": 1.0
        }, 
        "solvestat": 1, 
        "total_flux_no_exchange": 15.0
    }, 
    "356": {
        "modelstat": 1, 
        "num_reaction": 22, 
        "pathway": {
            "EX_adp": -2.0, 
            "EX_atp": 2.0, 
            "EX_glc": -1.0, 
            "EX_h2o": 2.0, 
            "EX_hplus": 2.0, 
            "EX_nadp": -2.0, 
            "EX_nadph": 2.0, 
            "EX_phosphate": -2.0, 
            "EX_pyruvate": 2.0, 
            "R00200": -2.0, 
            "R00658": 2.0, 
            "R00756": 1.0, 
            "R00771": 1.0, 
            "R00842": -1.0, 
            "R00850": 1.0, 
            "R01041": 1.0, 
            "R01068": 1.0, 
            "R01516": -1.0, 
            "R01748": -1.0, 
            "R02664": -1.0, 
            "R10615": 1.0, 
            "R10860": 1.0
        }, 
        "solvestat": 1, 
        "total_flux_no_exchange": 15.0
    }, 
    "357": {
        "modelstat": 1, 
        "num_reaction": 22, 
        "pathway": {
            "EX_adp": -2.0, 
            "EX_atp": 2.0, 
            "EX_glc": -1.0, 
            "EX_h2o": 2.0, 
            "EX_hplus": 2.0, 
            "EX_nadp": -2.0, 
            "EX_nadph": 2.0, 
            "EX_phosphate": -2.0, 
            "EX_pyruvate": 2.0, 
            "R00200": -2.0, 
            "R00658": 2.0, 
            "R00756": 1.0, 
            "R00771": 1.0, 
            "R00842": -1.0, 
            "R00850": 1.0, 
            "R01041": 1.0, 
            "R01058": 1.0, 
            "R01068": 1.0, 
            "R01516": -1.0, 
            "R01748": -1.0, 
            "R01752": 1.0, 
            "R02664": -1.0
        }, 
        "solvestat": 1, 
        "total_flux_no_exchange": 15.0
    }, 
    "358": {
        "modelstat": 1, 
        "num_reaction": 23, 
        "pathway": {
            "EX_adp": -2.0, 
            "EX_atp": 2.0, 
            "EX_glc": -1.0, 
            "EX_h2o": 2.0, 
            "EX_hplus": 2.0, 
            "EX_nad": -1.0, 
            "EX_nadh": 1.0, 
            "EX_nadp": -1.0, 
            "EX_nadph": 1.0, 
            "EX_phosphate": -2.0, 
            "EX_pyruvate": 2.0, 
            "R00200": -2.0, 
            "R00658": 2.0, 
            "R00756": 1.0, 
            "R00771": 1.0, 
            "R00842": -1.0, 
            "R00850": 1.0, 
            "R01036": 1.0, 
            "R01058": 1.0, 
            "R01068": 1.0, 
            "R01514": -1.0, 
            "R01748": -2.0, 
            "R01752": 1.0
        }, 
        "solvestat": 1, 
        "total_flux_no_exchange": 15.0
    }, 
    "359": {
        "modelstat": 1, 
        "num_reaction": 21, 
        "pathway": {
            "EX_adp": -2.0, 
            "EX_atp": 2.0, 
            "EX_glc": -1.0, 
            "EX_h2o": 2.0, 
            "EX_hplus": 2.0, 
            "EX_nad": -2.0, 
            "EX_nadh": 2.0, 
            "EX_phosphate": -2.0, 
            "EX_pyruvate": 2.0, 
            "R00200": -2.0, 
            "R00658": 2.0, 
            "R00756": 1.0, 
            "R00771": 1.0, 
            "R00844": -1.0, 
            "R00850": 1.0, 
            "R01041": 1.0, 
            "R01068": 1.0, 
            "R01514": -1.0, 
            "R01748": -2.0, 
            "R01752": 1.0, 
            "R10860": 1.0
        }, 
        "solvestat": 1, 
        "total_flux_no_exchange": 15.0
    }, 
    "360": {
        "modelstat": 1, 
        "num_reaction": 23, 
        "pathway": {
            "EX_adp": -2.0, 
            "EX_atp": 2.0, 
            "EX_glc": -1.0, 
            "EX_h2o": 2.0, 
            "EX_hplus": 2.0, 
            "EX_nad": -1.0, 
            "EX_nadh": 1.0, 
            "EX_nadp": -1.0, 
            "EX_nadph": 1.0, 
            "EX_phosphate": -2.0, 
            "EX_pyruvate": 2.0, 
            "R00200": -2.0, 
            "R00658": 2.0, 
            "R00756": 1.0, 
            "R00771": 1.0, 
            "R00844": -1.0, 
            "R00850": 1.0, 
            "R01041": 1.0, 
            "R01058": 1.0, 
            "R01068": 1.0, 
            "R01514": -1.0, 
            "R01748": -2.0, 
            "R01752": 1.0
        }, 
        "solvestat": 1, 
        "total_flux_no_exchange": 15.0
    }, 
    "361": {
        "modelstat": 1, 
        "num_reaction": 22, 
        "pathway": {
            "EX_adp": -2.0, 
            "EX_atp": 2.0, 
            "EX_glc": -1.0, 
            "EX_h2o": 2.0, 
            "EX_hplus": 2.0, 
            "EX_nad": -2.0, 
            "EX_nadh": 2.0, 
            "EX_phosphate": -2.0, 
            "EX_pyruvate": 2.0, 
            "R00200": -2.0, 
            "R00658": 2.0, 
            "R00756": 1.0, 
            "R00771": 1.0, 
            "R00844": -1.0, 
            "R00850": 1.0, 
            "R01036": 1.0, 
            "R01058": 1.0, 
            "R01068": 1.0, 
            "R01516": -1.0, 
            "R01748": -1.0, 
            "R01752": 1.0, 
            "R02664": -1.0
        }, 
        "solvestat": 1, 
        "total_flux_no_exchange": 15.0
    }, 
    "362": {
        "modelstat": 1, 
        "num_reaction": 23, 
        "pathway": {
            "EX_adp": -2.0, 
            "EX_atp": 2.0, 
            "EX_glc": -1.0, 
            "EX_h2o": 2.0, 
            "EX_hplus": 2.0, 
            "EX_nad": -1.0, 
            "EX_nadh": 1.0, 
            "EX_nadp": -1.0, 
            "EX_nadph": 1.0, 
            "EX_phosphate": -2.0, 
            "EX_pyruvate": 2.0, 
            "R00200": -2.0, 
            "R00658": 2.0, 
            "R00756": 1.0, 
            "R00771": 1.0, 
            "R00842": -1.0, 
            "R00850": 1.0, 
            "R01041": 1.0, 
            "R01068": 1.0, 
            "R01514": -1.0, 
            "R01748": -2.0, 
            "R01752": 1.0, 
            "R10860": 1.0
        }, 
        "solvestat": 1, 
        "total_flux_no_exchange": 15.0
    }, 
    "363": {
        "modelstat": 1, 
        "num_reaction": 21, 
        "pathway": {
            "EX_adp": -2.0, 
            "EX_atp": 2.0, 
            "EX_glc": -1.0, 
            "EX_h2o": 2.0, 
            "EX_hplus": 2.0, 
            "EX_nad": -2.0, 
            "EX_nadh": 2.0, 
            "EX_phosphate": -2.0, 
            "EX_pyruvate": 2.0, 
            "R00200": -2.0, 
            "R00658": 2.0, 
            "R00756": 1.0, 
            "R00771": 1.0, 
            "R00844": -1.0, 
            "R00850": 1.0, 
            "R01036": 1.0, 
            "R01068": 1.0, 
            "R01514": -1.0, 
            "R01748": -2.0, 
            "R10615": 1.0, 
            "R10860": 1.0
        }, 
        "solvestat": 1, 
        "total_flux_no_exchange": 15.0
    }, 
    "364": {
        "modelstat": 1, 
        "num_reaction": 21, 
        "pathway": {
            "EX_adp": -2.0, 
            "EX_atp": 2.0, 
            "EX_glc": -1.0, 
            "EX_h2o": 2.0, 
            "EX_hplus": 2.0, 
            "EX_nadp": -2.0, 
            "EX_nadph": 2.0, 
            "EX_phosphate": -2.0, 
            "EX_pyruvate": 2.0, 
            "R00200": -2.0, 
            "R00658": 2.0, 
            "R00756": 1.0, 
            "R00771": 1.0, 
            "R00842": -1.0, 
            "R00850": 1.0, 
            "R01041": 1.0, 
            "R01058": 1.0, 
            "R01068": 1.0, 
            "R01514": -1.0, 
            "R01748": -2.0, 
            "R01752": 1.0
        }, 
        "solvestat": 1, 
        "total_flux_no_exchange": 15.0
    }, 
    "365": {
        "modelstat": 1, 
        "num_reaction": 24, 
        "pathway": {
            "EX_adp": -2.0, 
            "EX_atp": 2.0, 
            "EX_glc": -1.0, 
            "EX_h2o": 2.0, 
            "EX_hplus": 2.0, 
            "EX_nad": -1.0, 
            "EX_nadh": 1.0, 
            "EX_nadp": -1.0, 
            "EX_nadph": 1.0, 
            "EX_phosphate": -2.0, 
            "EX_pyruvate": 2.0, 
            "R00200": -2.0, 
            "R00658": 2.0, 
            "R00756": 1.0, 
            "R00771": 1.0, 
            "R00842": -1.0, 
            "R00850": 1.0, 
            "R01036": 1.0, 
            "R01058": 1.0, 
            "R01068": 1.0, 
            "R01516": -1.0, 
            "R01748": -1.0, 
            "R01752": 1.0, 
            "R02664": -1.0
        }, 
        "solvestat": 1, 
        "total_flux_no_exchange": 15.0
    }, 
    "366": {
        "modelstat": 1, 
        "num_reaction": 22, 
        "pathway": {
            "EX_adp": -2.0, 
            "EX_atp": 2.0, 
            "EX_glc": -1.0, 
            "EX_h2o": 2.0, 
            "EX_hplus": 2.0, 
            "EX_nadp": -2.0, 
            "EX_nadph": 2.0, 
            "EX_phosphate": -2.0, 
            "EX_pyruvate": 2.0, 
            "R00200": -2.0, 
            "R00299": 1.0, 
            "R00658": 2.0, 
            "R00756": 1.0, 
            "R00771": 1.0, 
            "R01015": -1.0, 
            "R01058": 1.0, 
            "R01063": 1.0, 
            "R01068": 1.0, 
            "R01512": -1.0, 
            "R01516": -1.0, 
            "R01518": -1.0, 
            "R02664": -1.0
        }, 
        "solvestat": 1, 
        "total_flux_no_exchange": 15.0
    }, 
    "367": {
        "modelstat": 1, 
        "num_reaction": 19, 
        "pathway": {
            "EX_adp": -2.0, 
            "EX_atp": 2.0, 
            "EX_glc": -1.0, 
            "EX_h2o": 2.0, 
            "EX_hplus": 2.0, 
            "EX_nad": -2.0, 
            "EX_nadh": 2.0, 
            "EX_phosphate": -2.0, 
            "EX_pyruvate": 2.0, 
            "R00200": -2.0, 
            "R00299": 1.0, 
            "R00658": 2.0, 
            "R00756": 1.0, 
            "R00771": 1.0, 
            "R01015": -1.0, 
            "R01061": 2.0, 
            "R01068": 1.0, 
            "R01512": -2.0, 
            "R01518": -2.0
        }, 
        "solvestat": 1, 
        "total_flux_no_exchange": 15.0
    }, 
    "368": {
        "modelstat": 1, 
        "num_reaction": 22, 
        "pathway": {
            "EX_adp": -2.0, 
            "EX_atp": 2.0, 
            "EX_glc": -1.0, 
            "EX_h2o": 2.0, 
            "EX_hplus": 2.0, 
            "EX_nad": -2.0, 
            "EX_nadh": 2.0, 
            "EX_phosphate": -2.0, 
            "EX_pyruvate": 2.0, 
            "R00200": -2.0, 
            "R00658": 2.0, 
            "R00756": 1.0, 
            "R00771": 1.0, 
            "R00844": -1.0, 
            "R00850": 1.0, 
            "R01041": 1.0, 
            "R01068": 1.0, 
            "R01516": -1.0, 
            "R01748": -1.0, 
            "R01752": 1.0, 
            "R02664": -1.0, 
            "R10860": 1.0
        }, 
        "solvestat": 1, 
        "total_flux_no_exchange": 15.0
    }, 
    "369": {
        "modelstat": 1, 
        "num_reaction": 22, 
        "pathway": {
            "EX_adp": -2.0, 
            "EX_atp": 2.0, 
            "EX_glc": -1.0, 
            "EX_h2o": 2.0, 
            "EX_hplus": 2.0, 
            "EX_nadp": -2.0, 
            "EX_nadph": 2.0, 
            "EX_phosphate": -2.0, 
            "EX_pyruvate": 2.0, 
            "R00200": -2.0, 
            "R00658": 2.0, 
            "R00756": 1.0, 
            "R00771": 1.0, 
            "R00844": -1.0, 
            "R00850": 1.0, 
            "R01041": 1.0, 
            "R01063": 1.0, 
            "R01068": 1.0, 
            "R01662": 1.0, 
            "R01748": -1.0, 
            "R02664": -1.0, 
            "R10615": 1.0
        }, 
        "solvestat": 1, 
        "total_flux_no_exchange": 15.0
    }, 
    "370": {
        "modelstat": 1, 
        "num_reaction": 19, 
        "pathway": {
            "EX_adp": -2.0, 
            "EX_atp": 2.0, 
            "EX_glc": -1.0, 
            "EX_h2o": 2.0, 
            "EX_hplus": 2.0, 
            "EX_nad": -2.0, 
            "EX_nadh": 2.0, 
            "EX_phosphate": -2.0, 
            "EX_pyruvate": 2.0, 
            "R00200": -2.0, 
            "R00307": 1.0, 
            "R00658": 2.0, 
            "R00756": 1.0, 
            "R00760": 1.0, 
            "R01015": -1.0, 
            "R01068": 1.0, 
            "R01514": -2.0, 
            "R01748": -2.0, 
            "R10860": 2.0
        }, 
        "solvestat": 1, 
        "total_flux_no_exchange": 15.0
    }, 
    "371": {
        "modelstat": 1, 
        "num_reaction": 19, 
        "pathway": {
            "EX_adp": -2.0, 
            "EX_atp": 2.0, 
            "EX_glc": -1.0, 
            "EX_h2o": 2.0, 
            "EX_hplus": 2.0, 
            "EX_nad": -2.0, 
            "EX_nadh": 2.0, 
            "EX_phosphate": -2.0, 
            "EX_pyruvate": 2.0, 
            "R00200": -2.0, 
            "R00299": 1.0, 
            "R00658": 2.0, 
            "R00756": 1.0, 
            "R00771": 1.0, 
            "R01015": -1.0, 
            "R01068": 1.0, 
            "R01516": -2.0, 
            "R02664": -2.0, 
            "R10860": 2.0
        }, 
        "solvestat": 1, 
        "total_flux_no_exchange": 15.0
    }, 
    "372": {
        "modelstat": 1, 
        "num_reaction": 21, 
        "pathway": {
            "EX_adp": -2.0, 
            "EX_atp": 2.0, 
            "EX_glc": -1.0, 
            "EX_h2o": 2.0, 
            "EX_hplus": 2.0, 
            "EX_nadp": -2.0, 
            "EX_nadph": 2.0, 
            "EX_phosphate": -2.0, 
            "EX_pyruvate": 2.0, 
            "R00200": -2.0, 
            "R00304": -1.0, 
            "R00658": 2.0, 
            "R00756": 1.0, 
            "R00771": 1.0, 
            "R01015": -1.0, 
            "R01058": 2.0, 
            "R01068": 1.0, 
            "R01514": -1.0, 
            "R01518": -1.0, 
            "R01748": -1.0, 
            "R08639": 1.0
        }, 
        "solvestat": 1, 
        "total_flux_no_exchange": 15.0
    }, 
    "373": {
        "modelstat": 1, 
        "num_reaction": 21, 
        "pathway": {
            "EX_adp": -2.0, 
            "EX_atp": 2.0, 
            "EX_glc": -1.0, 
            "EX_h2o": 2.0, 
            "EX_hplus": 2.0, 
            "EX_nadp": -2.0, 
            "EX_nadph": 2.0, 
            "EX_phosphate": -2.0, 
            "EX_pyruvate": 2.0, 
            "R00200": -2.0, 
            "R00304": -1.0, 
            "R00658": 2.0, 
            "R00756": 1.0, 
            "R00771": 1.0, 
            "R01015": -1.0, 
            "R01058": 1.0, 
            "R01063": 1.0, 
            "R01068": 1.0, 
            "R01512": -1.0, 
            "R01518": -2.0, 
            "R08639": 1.0
        }, 
        "solvestat": 1, 
        "total_flux_no_exchange": 15.0
    }, 
    "374": {
        "modelstat": 1, 
        "num_reaction": 22, 
        "pathway": {
            "EX_adp": -2.0, 
            "EX_atp": 2.0, 
            "EX_glc": -1.0, 
            "EX_h2o": 2.0, 
            "EX_hplus": 2.0, 
            "EX_nadp": -2.0, 
            "EX_nadph": 2.0, 
            "EX_phosphate": -2.0, 
            "EX_pyruvate": 2.0, 
            "R00200": -2.0, 
            "R00658": 2.0, 
            "R00756": 1.0, 
            "R00771": 1.0, 
            "R00842": -1.0, 
            "R00850": 1.0, 
            "R01036": 1.0, 
            "R01063": 1.0, 
            "R01068": 1.0, 
            "R01662": 1.0, 
            "R01748": -1.0, 
            "R02664": -1.0, 
            "R10615": 1.0
        }, 
        "solvestat": 1, 
        "total_flux_no_exchange": 15.0
    }, 
    "375": {
        "modelstat": 1, 
        "num_reaction": 24, 
        "pathway": {
            "EX_adp": -2.0, 
            "EX_atp": 2.0, 
            "EX_glc": -1.0, 
            "EX_h2o": 2.0, 
            "EX_hplus": 2.0, 
            "EX_nad": -1.0, 
            "EX_nadh": 1.0, 
            "EX_nadp": -1.0, 
            "EX_nadph": 1.0, 
            "EX_phosphate": -2.0, 
            "EX_pyruvate": 2.0, 
            "R00200": -2.0, 
            "R00658": 2.0, 
            "R00756": 1.0, 
            "R00771": 1.0, 
            "R00844": -1.0, 
            "R00850": 1.0, 
            "R01036": 1.0, 
            "R01063": 1.0, 
            "R01068": 1.0, 
            "R01512": -1.0, 
            "R01518": -1.0, 
            "R01748": -1.0, 
            "R10615": 1.0
        }, 
        "solvestat": 1, 
        "total_flux_no_exchange": 15.0
    }, 
    "376": {
        "modelstat": 1, 
        "num_reaction": 23, 
        "pathway": {
            "EX_adp": -2.0, 
            "EX_atp": 2.0, 
            "EX_glc": -1.0, 
            "EX_h2o": 2.0, 
            "EX_hplus": 2.0, 
            "EX_nad": -1.0, 
            "EX_nadh": 1.0, 
            "EX_nadp": -1.0, 
            "EX_nadph": 1.0, 
            "EX_phosphate": -2.0, 
            "EX_pyruvate": 2.0, 
            "R00200": -2.0, 
            "R00304": -1.0, 
            "R00658": 2.0, 
            "R00756": 1.0, 
            "R00771": 1.0, 
            "R01015": -1.0, 
            "R01063": 1.0, 
            "R01068": 1.0, 
            "R01512": -1.0, 
            "R01518": -2.0, 
            "R08639": 1.0, 
            "R10860": 1.0
        }, 
        "solvestat": 1, 
        "total_flux_no_exchange": 15.0
    }, 
    "377": {
        "modelstat": 1, 
        "num_reaction": 24, 
        "pathway": {
            "EX_adp": -2.0, 
            "EX_atp": 2.0, 
            "EX_glc": -1.0, 
            "EX_h2o": 2.0, 
            "EX_hplus": 2.0, 
            "EX_nad": -1.0, 
            "EX_nadh": 1.0, 
            "EX_nadp": -1.0, 
            "EX_nadph": 1.0, 
            "EX_phosphate": -2.0, 
            "EX_pyruvate": 2.0, 
            "R00200": -2.0, 
            "R00658": 2.0, 
            "R00756": 1.0, 
            "R00771": 1.0, 
            "R00842": -1.0, 
            "R00850": 1.0, 
            "R01041": 1.0, 
            "R01068": 1.0, 
            "R01516": -1.0, 
            "R01748": -1.0, 
            "R01752": 1.0, 
            "R02664": -1.0, 
            "R10860": 1.0
        }, 
        "solvestat": 1, 
        "total_flux_no_exchange": 15.0
    }, 
    "378": {
        "modelstat": 1, 
        "num_reaction": 22, 
        "pathway": {
            "EX_adp": -2.0, 
            "EX_atp": 2.0, 
            "EX_glc": -1.0, 
            "EX_h2o": 2.0, 
            "EX_hplus": 2.0, 
            "EX_nadp": -2.0, 
            "EX_nadph": 2.0, 
            "EX_phosphate": -2.0, 
            "EX_pyruvate": 2.0, 
            "R00200": -2.0, 
            "R00658": 2.0, 
            "R00756": 1.0, 
            "R00771": 1.0, 
            "R00844": -1.0, 
            "R00850": 1.0, 
            "R01041": 1.0, 
            "R01058": 1.0, 
            "R01068": 1.0, 
            "R01516": -1.0, 
            "R01748": -1.0, 
            "R02664": -1.0, 
            "R10615": 1.0
        }, 
        "solvestat": 1, 
        "total_flux_no_exchange": 15.0
    }, 
    "379": {
        "modelstat": 1, 
        "num_reaction": 24, 
        "pathway": {
            "EX_adp": -2.0, 
            "EX_atp": 2.0, 
            "EX_glc": -1.0, 
            "EX_h2o": 2.0, 
            "EX_hplus": 2.0, 
            "EX_nad": -1.0, 
            "EX_nadh": 1.0, 
            "EX_nadp": -1.0, 
            "EX_nadph": 1.0, 
            "EX_phosphate": -2.0, 
            "EX_pyruvate": 2.0, 
            "R00200": -2.0, 
            "R00658": 2.0, 
            "R00756": 1.0, 
            "R00771": 1.0, 
            "R00844": -1.0, 
            "R00850": 1.0, 
            "R01036": 1.0, 
            "R01063": 1.0, 
            "R01068": 1.0, 
            "R01662": 1.0, 
            "R01748": -1.0, 
            "R02664": -1.0, 
            "R10615": 1.0
        }, 
        "solvestat": 1, 
        "total_flux_no_exchange": 15.0
    }, 
    "380": {
        "modelstat": 1, 
        "num_reaction": 22, 
        "pathway": {
            "EX_adp": -2.0, 
            "EX_atp": 2.0, 
            "EX_glc": -1.0, 
            "EX_h2o": 2.0, 
            "EX_hplus": 2.0, 
            "EX_nadp": -2.0, 
            "EX_nadph": 2.0, 
            "EX_phosphate": -2.0, 
            "EX_pyruvate": 2.0, 
            "R00200": -2.0, 
            "R00658": 2.0, 
            "R00756": 1.0, 
            "R00771": 1.0, 
            "R00842": -1.0, 
            "R00850": 1.0, 
            "R01036": 1.0, 
            "R01063": 1.0, 
            "R01068": 1.0, 
            "R01512": -1.0, 
            "R01518": -1.0, 
            "R01748": -1.0, 
            "R10615": 1.0
        }, 
        "solvestat": 1, 
        "total_flux_no_exchange": 15.0
    }, 
    "381": {
        "modelstat": 1, 
        "num_reaction": 24, 
        "pathway": {
            "EX_adp": -2.0, 
            "EX_atp": 2.0, 
            "EX_glc": -1.0, 
            "EX_h2o": 2.0, 
            "EX_hplus": 2.0, 
            "EX_nad": -1.0, 
            "EX_nadh": 1.0, 
            "EX_nadp": -1.0, 
            "EX_nadph": 1.0, 
            "EX_phosphate": -2.0, 
            "EX_pyruvate": 2.0, 
            "R00200": -2.0, 
            "R00658": 2.0, 
            "R00756": 1.0, 
            "R00771": 1.0, 
            "R00842": -1.0, 
            "R00850": 1.0, 
            "R01036": 1.0, 
            "R01063": 1.0, 
            "R01068": 1.0, 
            "R01512": -1.0, 
            "R01518": -1.0, 
            "R01748": -1.0, 
            "R01752": 1.0
        }, 
        "solvestat": 1, 
        "total_flux_no_exchange": 15.0
    }, 
    "382": {
        "modelstat": 1, 
        "num_reaction": 24, 
        "pathway": {
            "EX_adp": -2.0, 
            "EX_atp": 2.0, 
            "EX_glc": -1.0, 
            "EX_h2o": 2.0, 
            "EX_hplus": 2.0, 
            "EX_nad": -1.0, 
            "EX_nadh": 1.0, 
            "EX_nadp": -1.0, 
            "EX_nadph": 1.0, 
            "EX_phosphate": -2.0, 
            "EX_pyruvate": 2.0, 
            "R00200": -2.0, 
            "R00658": 2.0, 
            "R00756": 1.0, 
            "R00771": 1.0, 
            "R00842": -1.0, 
            "R00850": 1.0, 
            "R01036": 1.0, 
            "R01063": 1.0, 
            "R01068": 1.0, 
            "R01662": 1.0, 
            "R01748": -1.0, 
            "R01752": 1.0, 
            "R02664": -1.0
        }, 
        "solvestat": 1, 
        "total_flux_no_exchange": 15.0
    }, 
    "383": {
        "modelstat": 1, 
        "num_reaction": 22, 
        "pathway": {
            "EX_adp": -2.0, 
            "EX_atp": 2.0, 
            "EX_glc": -1.0, 
            "EX_h2o": 2.0, 
            "EX_hplus": 2.0, 
            "EX_nad": -2.0, 
            "EX_nadh": 2.0, 
            "EX_phosphate": -2.0, 
            "EX_pyruvate": 2.0, 
            "R00200": -2.0, 
            "R00658": 2.0, 
            "R00756": 1.0, 
            "R00771": 1.0, 
            "R00844": -1.0, 
            "R00850": 1.0, 
            "R01036": 1.0, 
            "R01061": 1.0, 
            "R01068": 1.0, 
            "R01512": -1.0, 
            "R01518": -1.0, 
            "R01748": -1.0, 
            "R10615": 1.0
        }, 
        "solvestat": 1, 
        "total_flux_no_exchange": 15.0
    }, 
    "384": {
        "modelstat": 1, 
        "num_reaction": 24, 
        "pathway": {
            "EX_adp": -2.0, 
            "EX_atp": 2.0, 
            "EX_glc": -1.0, 
            "EX_h2o": 2.0, 
            "EX_hplus": 2.0, 
            "EX_nad": -1.0, 
            "EX_nadh": 1.0, 
            "EX_nadp": -1.0, 
            "EX_nadph": 1.0, 
            "EX_phosphate": -2.0, 
            "EX_pyruvate": 2.0, 
            "R00200": -2.0, 
            "R00658": 2.0, 
            "R00756": 1.0, 
            "R00771": 1.0, 
            "R00842": -1.0, 
            "R00850": 1.0, 
            "R01036": 1.0, 
            "R01068": 1.0, 
            "R01516": -1.0, 
            "R01748": -1.0, 
            "R02664": -1.0, 
            "R10615": 1.0, 
            "R10860": 1.0
        }, 
        "solvestat": 1, 
        "total_flux_no_exchange": 15.0
    }, 
    "385": {
        "modelstat": 1, 
        "num_reaction": 22, 
        "pathway": {
            "EX_adp": -2.0, 
            "EX_atp": 2.0, 
            "EX_glc": -1.0, 
            "EX_h2o": 2.0, 
            "EX_hplus": 2.0, 
            "EX_nadp": -2.0, 
            "EX_nadph": 2.0, 
            "EX_phosphate": -2.0, 
            "EX_pyruvate": 2.0, 
            "R00200": -2.0, 
            "R00658": 2.0, 
            "R00756": 1.0, 
            "R00771": 1.0, 
            "R00842": -1.0, 
            "R00850": 1.0, 
            "R01041": 1.0, 
            "R01063": 1.0, 
            "R01068": 1.0, 
            "R01512": -1.0, 
            "R01518": -1.0, 
            "R01748": -1.0, 
            "R01752": 1.0
        }, 
        "solvestat": 1, 
        "total_flux_no_exchange": 15.0
    }, 
    "386": {
        "modelstat": 1, 
        "num_reaction": 22, 
        "pathway": {
            "EX_adp": -2.0, 
            "EX_atp": 2.0, 
            "EX_glc": -1.0, 
            "EX_h2o": 2.0, 
            "EX_hplus": 2.0, 
            "EX_nadp": -2.0, 
            "EX_nadph": 2.0, 
            "EX_phosphate": -2.0, 
            "EX_pyruvate": 2.0, 
            "R00200": -2.0, 
            "R00658": 2.0, 
            "R00756": 1.0, 
            "R00771": 1.0, 
            "R00842": -1.0, 
            "R00850": 1.0, 
            "R01041": 1.0, 
            "R01061": 1.0, 
            "R01068": 1.0, 
            "R01512": -1.0, 
            "R01518": -1.0, 
            "R01748": -1.0, 
            "R10615": 1.0
        }, 
        "solvestat": 1, 
        "total_flux_no_exchange": 15.0
    }, 
    "387": {
        "modelstat": 1, 
        "num_reaction": 22, 
        "pathway": {
            "EX_adp": -2.0, 
            "EX_atp": 2.0, 
            "EX_glc": -1.0, 
            "EX_h2o": 2.0, 
            "EX_hplus": 2.0, 
            "EX_nad": -2.0, 
            "EX_nadh": 2.0, 
            "EX_phosphate": -2.0, 
            "EX_pyruvate": 2.0, 
            "R00200": -2.0, 
            "R00658": 2.0, 
            "R00756": 1.0, 
            "R00771": 1.0, 
            "R00844": -1.0, 
            "R00850": 1.0, 
            "R01036": 1.0, 
            "R01063": 1.0, 
            "R01068": 1.0, 
            "R01512": -1.0, 
            "R01518": -1.0, 
            "R01748": -1.0, 
            "R01752": 1.0
        }, 
        "solvestat": 1, 
        "total_flux_no_exchange": 15.0
    }, 
    "388": {
        "modelstat": 1, 
        "num_reaction": 19, 
        "pathway": {
            "EX_adp": -2.0, 
            "EX_atp": 2.0, 
            "EX_glc": -1.0, 
            "EX_h2o": 2.0, 
            "EX_hplus": 2.0, 
            "EX_nadp": -2.0, 
            "EX_nadph": 2.0, 
            "EX_phosphate": -2.0, 
            "EX_pyruvate": 2.0, 
            "R00200": -2.0, 
            "R00299": 1.0, 
            "R00658": 2.0, 
            "R00756": 1.0, 
            "R00771": 1.0, 
            "R01015": -1.0, 
            "R01063": 2.0, 
            "R01068": 1.0, 
            "R01512": -2.0, 
            "R01518": -2.0
        }, 
        "solvestat": 1, 
        "total_flux_no_exchange": 15.0
    }, 
    "389": {
        "modelstat": 1, 
        "num_reaction": 24, 
        "pathway": {
            "EX_adp": -2.0, 
            "EX_atp": 2.0, 
            "EX_glc": -1.0, 
            "EX_h2o": 2.0, 
            "EX_hplus": 2.0, 
            "EX_nad": -1.0, 
            "EX_nadh": 1.0, 
            "EX_nadp": -1.0, 
            "EX_nadph": 1.0, 
            "EX_phosphate": -2.0, 
            "EX_pyruvate": 2.0, 
            "R00200": -2.0, 
            "R00307": 1.0, 
            "R00658": 2.0, 
            "R00756": 1.0, 
            "R00760": 1.0, 
            "R01015": -1.0, 
            "R01058": 1.0, 
            "R01061": 1.0, 
            "R01068": 1.0, 
            "R01514": -1.0, 
            "R01662": 1.0, 
            "R01748": -1.0, 
            "R02664": -1.0
        }, 
        "solvestat": 1, 
        "total_flux_no_exchange": 15.0
    }, 
    "390": {
        "modelstat": 1, 
        "num_reaction": 24, 
        "pathway": {
            "EX_adp": -2.0, 
            "EX_atp": 2.0, 
            "EX_glc": -1.0, 
            "EX_h2o": 2.0, 
            "EX_hplus": 2.0, 
            "EX_nad": -1.0, 
            "EX_nadh": 1.0, 
            "EX_nadp": -1.0, 
            "EX_nadph": 1.0, 
            "EX_phosphate": -2.0, 
            "EX_pyruvate": 2.0, 
            "R00200": -2.0, 
            "R00304": -1.0, 
            "R00658": 2.0, 
            "R00756": 1.0, 
            "R00771": 1.0, 
            "R01015": -1.0, 
            "R01063": 1.0, 
            "R01068": 1.0, 
            "R01518": -1.0, 
            "R01662": 1.0, 
            "R02664": -1.0, 
            "R08639": 1.0, 
            "R10860": 1.0
        }, 
        "solvestat": 1, 
        "total_flux_no_exchange": 15.0
    }, 
    "391": {
        "modelstat": 1, 
        "num_reaction": 19, 
        "pathway": {
            "EX_adp": -2.0, 
            "EX_atp": 2.0, 
            "EX_glc": -1.0, 
            "EX_h2o": 2.0, 
            "EX_hplus": 2.0, 
            "EX_nad": -2.0, 
            "EX_nadh": 2.0, 
            "EX_phosphate": -2.0, 
            "EX_pyruvate": 2.0, 
            "R00200": -2.0, 
            "R00307": 1.0, 
            "R00658": 2.0, 
            "R00756": 1.0, 
            "R00760": 1.0, 
            "R01015": -1.0, 
            "R01061": 2.0, 
            "R01068": 1.0, 
            "R01662": 2.0, 
            "R02664": -2.0
        }, 
        "solvestat": 1, 
        "total_flux_no_exchange": 15.0
    }, 
    "392": {
        "modelstat": 1, 
        "num_reaction": 23, 
        "pathway": {
            "EX_adp": -2.0, 
            "EX_atp": 2.0, 
            "EX_glc": -1.0, 
            "EX_h2o": 2.0, 
            "EX_hplus": 2.0, 
            "EX_nad": -1.0, 
            "EX_nadh": 1.0, 
            "EX_nadp": -1.0, 
            "EX_nadph": 1.0, 
            "EX_phosphate": -2.0, 
            "EX_pyruvate": 2.0, 
            "R00200": -2.0, 
            "R00304": -1.0, 
            "R00658": 2.0, 
            "R00756": 1.0, 
            "R00771": 1.0, 
            "R01015": -1.0, 
            "R01058": 1.0, 
            "R01061": 1.0, 
            "R01068": 1.0, 
            "R01512": -1.0, 
            "R01518": -2.0, 
            "R08639": 1.0
        }, 
        "solvestat": 1, 
        "total_flux_no_exchange": 15.0
    }, 
    "393": {
        "modelstat": 1, 
        "num_reaction": 19, 
        "pathway": {
            "EX_adp": -2.0, 
            "EX_atp": 2.0, 
            "EX_glc": -1.0, 
            "EX_h2o": 2.0, 
            "EX_hplus": 2.0, 
            "EX_nadp": -2.0, 
            "EX_nadph": 2.0, 
            "EX_phosphate": -2.0, 
            "EX_pyruvate": 2.0, 
            "R00200": -2.0, 
            "R00307": 1.0, 
            "R00658": 2.0, 
            "R00756": 1.0, 
            "R00760": 1.0, 
            "R01015": -1.0, 
            "R01058": 2.0, 
            "R01068": 1.0, 
            "R01516": -2.0, 
            "R02664": -2.0
        }, 
        "solvestat": 1, 
        "total_flux_no_exchange": 15.0
    }, 
    "394": {
        "modelstat": 1, 
        "num_reaction": 24, 
        "pathway": {
            "EX_adp": -2.0, 
            "EX_atp": 2.0, 
            "EX_glc": -1.0, 
            "EX_h2o": 2.0, 
            "EX_hplus": 2.0, 
            "EX_nad": -1.0, 
            "EX_nadh": 1.0, 
            "EX_nadp": -1.0, 
            "EX_nadph": 1.0, 
            "EX_phosphate": -2.0, 
            "EX_pyruvate": 2.0, 
            "R00200": -2.0, 
            "R00304": -1.0, 
            "R00658": 2.0, 
            "R00756": 1.0, 
            "R00771": 1.0, 
            "R01015": -1.0, 
            "R01058": 1.0, 
            "R01061": 1.0, 
            "R01068": 1.0, 
            "R01518": -1.0, 
            "R01662": 1.0, 
            "R02664": -1.0, 
            "R08639": 1.0
        }, 
        "solvestat": 1, 
        "total_flux_no_exchange": 15.0
    }, 
    "395": {
        "modelstat": 1, 
        "num_reaction": 19, 
        "pathway": {
            "EX_adp": -2.0, 
            "EX_atp": 2.0, 
            "EX_glc": -1.0, 
            "EX_h2o": 2.0, 
            "EX_hplus": 2.0, 
            "EX_nad": -2.0, 
            "EX_nadh": 2.0, 
            "EX_phosphate": -2.0, 
            "EX_pyruvate": 2.0, 
            "R00200": -2.0, 
            "R00299": 1.0, 
            "R00658": 2.0, 
            "R00756": 1.0, 
            "R00771": 1.0, 
            "R01015": -1.0, 
            "R01068": 1.0, 
            "R01514": -2.0, 
            "R01748": -2.0, 
            "R10860": 2.0
        }, 
        "solvestat": 1, 
        "total_flux_no_exchange": 15.0
    }, 
    "396": {
        "modelstat": 1, 
        "num_reaction": 19, 
        "pathway": {
            "EX_adp": -2.0, 
            "EX_atp": 2.0, 
            "EX_glc": -1.0, 
            "EX_h2o": 2.0, 
            "EX_hplus": 2.0, 
            "EX_nadp": -2.0, 
            "EX_nadph": 2.0, 
            "EX_phosphate": -2.0, 
            "EX_pyruvate": 2.0, 
            "R00200": -2.0, 
            "R00307": 1.0, 
            "R00658": 2.0, 
            "R00756": 1.0, 
            "R00760": 1.0, 
            "R01015": -1.0, 
            "R01058": 2.0, 
            "R01068": 1.0, 
            "R01514": -2.0, 
            "R01748": -2.0
        }, 
        "solvestat": 1, 
        "total_flux_no_exchange": 15.0
    }, 
    "397": {
        "modelstat": 1, 
        "num_reaction": 24, 
        "pathway": {
            "EX_adp": -2.0, 
            "EX_atp": 2.0, 
            "EX_glc": -1.0, 
            "EX_h2o": 2.0, 
            "EX_hplus": 2.0, 
            "EX_nad": -1.0, 
            "EX_nadh": 1.0, 
            "EX_nadp": -1.0, 
            "EX_nadph": 1.0, 
            "EX_phosphate": -2.0, 
            "EX_pyruvate": 2.0, 
            "R00200": -2.0, 
            "R00307": 1.0, 
            "R00658": 2.0, 
            "R00756": 1.0, 
            "R00760": 1.0, 
            "R01015": -1.0, 
            "R01058": 1.0, 
            "R01061": 1.0, 
            "R01068": 1.0, 
            "R01512": -1.0, 
            "R01514": -1.0, 
            "R01518": -1.0, 
            "R01748": -1.0
        }, 
        "solvestat": 1, 
        "total_flux_no_exchange": 15.0
    }, 
    "398": {
        "modelstat": 1, 
        "num_reaction": 24, 
        "pathway": {
            "EX_adp": -2.0, 
            "EX_atp": 2.0, 
            "EX_glc": -1.0, 
            "EX_h2o": 2.0, 
            "EX_hplus": 2.0, 
            "EX_nad": -1.0, 
            "EX_nadh": 1.0, 
            "EX_nadp": -1.0, 
            "EX_nadph": 1.0, 
            "EX_phosphate": -2.0, 
            "EX_pyruvate": 2.0, 
            "R00200": -2.0, 
            "R00658": 2.0, 
            "R00756": 1.0, 
            "R00771": 1.0, 
            "R00842": -1.0, 
            "R00850": 1.0, 
            "R01036": 1.0, 
            "R01061": 1.0, 
            "R01068": 1.0, 
            "R01512": -1.0, 
            "R01518": -1.0, 
            "R01748": -1.0, 
            "R10615": 1.0
        }, 
        "solvestat": 1, 
        "total_flux_no_exchange": 15.0
    }, 
    "399": {
        "modelstat": 1, 
        "num_reaction": 22, 
        "pathway": {
            "EX_adp": -2.0, 
            "EX_atp": 2.0, 
            "EX_glc": -1.0, 
            "EX_h2o": 2.0, 
            "EX_hplus": 2.0, 
            "EX_nad": -2.0, 
            "EX_nadh": 2.0, 
            "EX_phosphate": -2.0, 
            "EX_pyruvate": 2.0, 
            "R00200": -2.0, 
            "R00658": 2.0, 
            "R00756": 1.0, 
            "R00771": 1.0, 
            "R00844": -1.0, 
            "R00850": 1.0, 
            "R01036": 1.0, 
            "R01063": 1.0, 
            "R01068": 1.0, 
            "R01662": 1.0, 
            "R01748": -1.0, 
            "R01752": 1.0, 
            "R02664": -1.0
        }, 
        "solvestat": 1, 
        "total_flux_no_exchange": 15.0
    }, 
    "400": {
        "modelstat": 1, 
        "num_reaction": 23, 
        "pathway": {
            "EX_adp": -2.0, 
            "EX_atp": 2.0, 
            "EX_glc": -1.0, 
            "EX_h2o": 2.0, 
            "EX_hplus": 2.0, 
            "EX_nad": -1.0, 
            "EX_nadh": 1.0, 
            "EX_nadp": -1.0, 
            "EX_nadph": 1.0, 
            "EX_phosphate": -2.0, 
            "EX_pyruvate": 2.0, 
            "R00200": -2.0, 
            "R00658": 2.0, 
            "R00756": 1.0, 
            "R00771": 1.0, 
            "R00844": -1.0, 
            "R00850": 1.0, 
            "R01041": 1.0, 
            "R01068": 1.0, 
            "R01514": -1.0, 
            "R01748": -2.0, 
            "R10615": 1.0, 
            "R10860": 1.0
        }, 
        "solvestat": 1, 
        "total_flux_no_exchange": 15.0
    }, 
    "401": {
        "modelstat": 1, 
        "num_reaction": 21, 
        "pathway": {
            "EX_adp": -2.0, 
            "EX_atp": 2.0, 
            "EX_glc": -1.0, 
            "EX_h2o": 2.0, 
            "EX_hplus": 2.0, 
            "EX_nadp": -2.0, 
            "EX_nadph": 2.0, 
            "EX_phosphate": -2.0, 
            "EX_pyruvate": 2.0, 
            "R00200": -2.0, 
            "R00658": 2.0, 
            "R00756": 1.0, 
            "R00771": 1.0, 
            "R00842": -1.0, 
            "R00850": 1.0, 
            "R01036": 1.0, 
            "R01058": 1.0, 
            "R01068": 1.0, 
            "R01514": -1.0, 
            "R01748": -2.0, 
            "R10615": 1.0
        }, 
        "solvestat": 1, 
        "total_flux_no_exchange": 15.0
    }, 
    "402": {
        "modelstat": 1, 
        "num_reaction": 24, 
        "pathway": {
            "EX_adp": -2.0, 
            "EX_atp": 2.0, 
            "EX_glc": -1.0, 
            "EX_h2o": 2.0, 
            "EX_hplus": 2.0, 
            "EX_nad": -1.0, 
            "EX_nadh": 1.0, 
            "EX_nadp": -1.0, 
            "EX_nadph": 1.0, 
            "EX_phosphate": -2.0, 
            "EX_pyruvate": 2.0, 
            "R00200": -2.0, 
            "R00658": 2.0, 
            "R00756": 1.0, 
            "R00771": 1.0, 
            "R00844": -1.0, 
            "R00850": 1.0, 
            "R01041": 1.0, 
            "R01061": 1.0, 
            "R01068": 1.0, 
            "R01512": -1.0, 
            "R01518": -1.0, 
            "R01748": -1.0, 
            "R10615": 1.0
        }, 
        "solvestat": 1, 
        "total_flux_no_exchange": 15.0
    }, 
    "403": {
        "modelstat": 1, 
        "num_reaction": 22, 
        "pathway": {
            "EX_adp": -2.0, 
            "EX_atp": 2.0, 
            "EX_glc": -1.0, 
            "EX_h2o": 2.0, 
            "EX_hplus": 2.0, 
            "EX_nad": -2.0, 
            "EX_nadh": 2.0, 
            "EX_phosphate": -2.0, 
            "EX_pyruvate": 2.0, 
            "R00200": -2.0, 
            "R00658": 2.0, 
            "R00756": 1.0, 
            "R00771": 1.0, 
            "R00844": -1.0, 
            "R00850": 1.0, 
            "R01041": 1.0, 
            "R01061": 1.0, 
            "R01068": 1.0, 
            "R01662": 1.0, 
            "R01748": -1.0, 
            "R01752": 1.0, 
            "R02664": -1.0
        }, 
        "solvestat": 1, 
        "total_flux_no_exchange": 15.0
    }, 
    "404": {
        "modelstat": 1, 
        "num_reaction": 22, 
        "pathway": {
            "EX_adp": -2.0, 
            "EX_atp": 2.0, 
            "EX_glc": -1.0, 
            "EX_h2o": 2.0, 
            "EX_hplus": 2.0, 
            "EX_nadp": -2.0, 
            "EX_nadph": 2.0, 
            "EX_phosphate": -2.0, 
            "EX_pyruvate": 2.0, 
            "R00200": -2.0, 
            "R00658": 2.0, 
            "R00756": 1.0, 
            "R00771": 1.0, 
            "R00842": -1.0, 
            "R00850": 1.0, 
            "R01041": 1.0, 
            "R01061": 1.0, 
            "R01068": 1.0, 
            "R01662": 1.0, 
            "R01748": -1.0, 
            "R02664": -1.0, 
            "R10615": 1.0
        }, 
        "solvestat": 1, 
        "total_flux_no_exchange": 15.0
    }, 
    "405": {
        "modelstat": 1, 
        "num_reaction": 22, 
        "pathway": {
            "EX_adp": -2.0, 
            "EX_atp": 2.0, 
            "EX_glc": -1.0, 
            "EX_h2o": 2.0, 
            "EX_hplus": 2.0, 
            "EX_nadp": -2.0, 
            "EX_nadph": 2.0, 
            "EX_phosphate": -2.0, 
            "EX_pyruvate": 2.0, 
            "R00200": -2.0, 
            "R00658": 2.0, 
            "R00756": 1.0, 
            "R00771": 1.0, 
            "R00842": -1.0, 
            "R00850": 1.0, 
            "R01041": 1.0, 
            "R01063": 1.0, 
            "R01068": 1.0, 
            "R01662": 1.0, 
            "R01748": -1.0, 
            "R01752": 1.0, 
            "R02664": -1.0
        }, 
        "solvestat": 1, 
        "total_flux_no_exchange": 15.0
    }, 
    "406": {
        "modelstat": 1, 
        "num_reaction": 21, 
        "pathway": {
            "EX_adp": -2.0, 
            "EX_atp": 2.0, 
            "EX_glc": -1.0, 
            "EX_h2o": 2.0, 
            "EX_hplus": 2.0, 
            "EX_nadp": -2.0, 
            "EX_nadph": 2.0, 
            "EX_phosphate": -2.0, 
            "EX_pyruvate": 2.0, 
            "R00200": -2.0, 
            "R00658": 2.0, 
            "R00756": 1.0, 
            "R00771": 1.0, 
            "R00842": -1.0, 
            "R00850": 1.0, 
            "R01041": 1.0, 
            "R01068": 1.0, 
            "R01514": -1.0, 
            "R01748": -2.0, 
            "R10615": 1.0, 
            "R10860": 1.0
        }, 
        "solvestat": 1, 
        "total_flux_no_exchange": 15.0
    }, 
    "407": {
        "modelstat": 1, 
        "num_reaction": 22, 
        "pathway": {
            "EX_adp": -2.0, 
            "EX_atp": 2.0, 
            "EX_glc": -1.0, 
            "EX_h2o": 2.0, 
            "EX_hplus": 2.0, 
            "EX_nad": -2.0, 
            "EX_nadh": 2.0, 
            "EX_phosphate": -2.0, 
            "EX_pyruvate": 2.0, 
            "R00200": -2.0, 
            "R00658": 2.0, 
            "R00756": 1.0, 
            "R00771": 1.0, 
            "R00844": -1.0, 
            "R00850": 1.0, 
            "R01041": 1.0, 
            "R01061": 1.0, 
            "R01068": 1.0, 
            "R01512": -1.0, 
            "R01518": -1.0, 
            "R01748": -1.0, 
            "R01752": 1.0
        }, 
        "solvestat": 1, 
        "total_flux_no_exchange": 15.0
    }, 
    "408": {
        "modelstat": 1, 
        "num_reaction": 19, 
        "pathway": {
            "EX_adp": -2.0, 
            "EX_atp": 2.0, 
            "EX_glc": -1.0, 
            "EX_h2o": 2.0, 
            "EX_hplus": 2.0, 
            "EX_nad": -2.0, 
            "EX_nadh": 2.0, 
            "EX_phosphate": -2.0, 
            "EX_pyruvate": 2.0, 
            "R00200": -2.0, 
            "R00299": 1.0, 
            "R00658": 2.0, 
            "R00756": 1.0, 
            "R00771": 1.0, 
            "R01015": -1.0, 
            "R01061": 2.0, 
            "R01068": 1.0, 
            "R01662": 2.0, 
            "R02664": -2.0
        }, 
        "solvestat": 1, 
        "total_flux_no_exchange": 15.0
    }, 
    "409": {
        "modelstat": 1, 
        "num_reaction": 19, 
        "pathway": {
            "EX_adp": -2.0, 
            "EX_atp": 2.0, 
            "EX_glc": -1.0, 
            "EX_h2o": 2.0, 
            "EX_hplus": 2.0, 
            "EX_nadp": -2.0, 
            "EX_nadph": 2.0, 
            "EX_phosphate": -2.0, 
            "EX_pyruvate": 2.0, 
            "R00200": -2.0, 
            "R00307": 1.0, 
            "R00658": 2.0, 
            "R00756": 1.0, 
            "R00760": 1.0, 
            "R01015": -1.0, 
            "R01063": 2.0, 
            "R01068": 1.0, 
            "R01662": 2.0, 
            "R02664": -2.0
        }, 
        "solvestat": 1, 
        "total_flux_no_exchange": 15.0
    }, 
    "410": {
        "modelstat": 1, 
        "num_reaction": 22, 
        "pathway": {
            "EX_adp": -2.0, 
            "EX_atp": 2.0, 
            "EX_glc": -1.0, 
            "EX_h2o": 2.0, 
            "EX_hplus": 2.0, 
            "EX_nadp": -2.0, 
            "EX_nadph": 2.0, 
            "EX_phosphate": -2.0, 
            "EX_pyruvate": 2.0, 
            "R00200": -2.0, 
            "R00304": -1.0, 
            "R00658": 2.0, 
            "R00756": 1.0, 
            "R00771": 1.0, 
            "R01015": -1.0, 
            "R01058": 1.0, 
            "R01063": 1.0, 
            "R01068": 1.0, 
            "R01518": -1.0, 
            "R01662": 1.0, 
            "R02664": -1.0, 
            "R08639": 1.0
        }, 
        "solvestat": 1, 
        "total_flux_no_exchange": 15.0
    }, 
    "411": {
        "modelstat": 1, 
        "num_reaction": 21, 
        "pathway": {
            "EX_adp": -2.0, 
            "EX_atp": 2.0, 
            "EX_glc": -1.0, 
            "EX_h2o": 2.0, 
            "EX_hplus": 2.0, 
            "EX_nad": -2.0, 
            "EX_nadh": 2.0, 
            "EX_phosphate": -2.0, 
            "EX_pyruvate": 2.0, 
            "R00200": -2.0, 
            "R00658": 2.0, 
            "R00756": 1.0, 
            "R00771": 1.0, 
            "R00844": -1.0, 
            "R00850": 1.0, 
            "R01036": 1.0, 
            "R01058": 1.0, 
            "R01068": 1.0, 
            "R01514": -1.0, 
            "R01748": -2.0, 
            "R01752": 1.0
        }, 
        "solvestat": 1, 
        "total_flux_no_exchange": 15.0
    }, 
    "412": {
        "modelstat": 1, 
        "num_reaction": 24, 
        "pathway": {
            "EX_adp": -2.0, 
            "EX_atp": 2.0, 
            "EX_glc": -1.0, 
            "EX_h2o": 2.0, 
            "EX_hplus": 2.0, 
            "EX_nad": -1.0, 
            "EX_nadh": 1.0, 
            "EX_nadp": -1.0, 
            "EX_nadph": 1.0, 
            "EX_phosphate": -2.0, 
            "EX_pyruvate": 2.0, 
            "R00200": -2.0, 
            "R00658": 2.0, 
            "R00756": 1.0, 
            "R00771": 1.0, 
            "R00844": -1.0, 
            "R00850": 1.0, 
            "R01041": 1.0, 
            "R01068": 1.0, 
            "R01516": -1.0, 
            "R01748": -1.0, 
            "R02664": -1.0, 
            "R10615": 1.0, 
            "R10860": 1.0
        }, 
        "solvestat": 1, 
        "total_flux_no_exchange": 15.0
    }, 
    "413": {
        "modelstat": 1, 
        "num_reaction": 24, 
        "pathway": {
            "EX_adp": -2.0, 
            "EX_atp": 2.0, 
            "EX_glc": -1.0, 
            "EX_h2o": 2.0, 
            "EX_hplus": 2.0, 
            "EX_nad": -1.0, 
            "EX_nadh": 1.0, 
            "EX_nadp": -1.0, 
            "EX_nadph": 1.0, 
            "EX_phosphate": -2.0, 
            "EX_pyruvate": 2.0, 
            "R00200": -2.0, 
            "R00658": 2.0, 
            "R00756": 1.0, 
            "R00771": 1.0, 
            "R00844": -1.0, 
            "R00850": 1.0, 
            "R01041": 1.0, 
            "R01058": 1.0, 
            "R01068": 1.0, 
            "R01516": -1.0, 
            "R01748": -1.0, 
            "R01752": 1.0, 
            "R02664": -1.0
        }, 
        "solvestat": 1, 
        "total_flux_no_exchange": 15.0
    }, 
    "414": {
        "modelstat": 1, 
        "num_reaction": 21, 
        "pathway": {
            "EX_adp": -2.0, 
            "EX_atp": 2.0, 
            "EX_glc": -1.0, 
            "EX_h2o": 2.0, 
            "EX_hplus": 2.0, 
            "EX_nad": -2.0, 
            "EX_nadh": 2.0, 
            "EX_phosphate": -2.0, 
            "EX_pyruvate": 2.0, 
            "R00200": -2.0, 
            "R00658": 2.0, 
            "R00756": 1.0, 
            "R00771": 1.0, 
            "R00842": -1.0, 
            "R00850": 1.0, 
            "R01036": 1.0, 
            "R01068": 1.0, 
            "R01514": -1.0, 
            "R01748": -2.0, 
            "R01752": 1.0, 
            "R10860": 1.0
        }, 
        "solvestat": 1, 
        "total_flux_no_exchange": 15.0
    }, 
    "415": {
        "modelstat": 1, 
        "num_reaction": 22, 
        "pathway": {
            "EX_adp": -2.0, 
            "EX_atp": 2.0, 
            "EX_glc": -1.0, 
            "EX_h2o": 2.0, 
            "EX_hplus": 2.0, 
            "EX_nadp": -2.0, 
            "EX_nadph": 2.0, 
            "EX_phosphate": -2.0, 
            "EX_pyruvate": 2.0, 
            "R00200": -2.0, 
            "R00658": 2.0, 
            "R00756": 1.0, 
            "R00771": 1.0, 
            "R00844": -1.0, 
            "R00850": 1.0, 
            "R01041": 1.0, 
            "R01063": 1.0, 
            "R01068": 1.0, 
            "R01512": -1.0, 
            "R01518": -1.0, 
            "R01748": -1.0, 
            "R10615": 1.0
        }, 
        "solvestat": 1, 
        "total_flux_no_exchange": 15.0
    }, 
    "416": {
        "modelstat": 1, 
        "num_reaction": 24, 
        "pathway": {
            "EX_adp": -2.0, 
            "EX_atp": 2.0, 
            "EX_glc": -1.0, 
            "EX_h2o": 2.0, 
            "EX_hplus": 2.0, 
            "EX_nad": -1.0, 
            "EX_nadh": 1.0, 
            "EX_nadp": -1.0, 
            "EX_nadph": 1.0, 
            "EX_phosphate": -2.0, 
            "EX_pyruvate": 2.0, 
            "R00200": -2.0, 
            "R00658": 2.0, 
            "R00756": 1.0, 
            "R00771": 1.0, 
            "R00842": -1.0, 
            "R00850": 1.0, 
            "R01041": 1.0, 
            "R01061": 1.0, 
            "R01068": 1.0, 
            "R01662": 1.0, 
            "R01748": -1.0, 
            "R01752": 1.0, 
            "R02664": -1.0
        }, 
        "solvestat": 1, 
        "total_flux_no_exchange": 15.0
    }, 
    "417": {
        "modelstat": 1, 
        "num_reaction": 21, 
        "pathway": {
            "EX_adp": -2.0, 
            "EX_atp": 2.0, 
            "EX_glc": -1.0, 
            "EX_h2o": 2.0, 
            "EX_hplus": 2.0, 
            "EX_nadp": -2.0, 
            "EX_nadph": 2.0, 
            "EX_phosphate": -2.0, 
            "EX_pyruvate": 2.0, 
            "R00200": -2.0, 
            "R00658": 2.0, 
            "R00756": 1.0, 
            "R00771": 1.0, 
            "R00844": -1.0, 
            "R00850": 1.0, 
            "R01041": 1.0, 
            "R01058": 1.0, 
            "R01068": 1.0, 
            "R01514": -1.0, 
            "R01748": -2.0, 
            "R10615": 1.0
        }, 
        "solvestat": 1, 
        "total_flux_no_exchange": 15.0
    }, 
    "418": {
        "modelstat": 1, 
        "num_reaction": 22, 
        "pathway": {
            "EX_adp": -2.0, 
            "EX_atp": 2.0, 
            "EX_glc": -1.0, 
            "EX_h2o": 2.0, 
            "EX_hplus": 2.0, 
            "EX_nad": -2.0, 
            "EX_nadh": 2.0, 
            "EX_phosphate": -2.0, 
            "EX_pyruvate": 2.0, 
            "R00200": -2.0, 
            "R00658": 2.0, 
            "R00756": 1.0, 
            "R00771": 1.0, 
            "R00842": -1.0, 
            "R00850": 1.0, 
            "R01036": 1.0, 
            "R01068": 1.0, 
            "R01516": -1.0, 
            "R01748": -1.0, 
            "R01752": 1.0, 
            "R02664": -1.0, 
            "R10860": 1.0
        }, 
        "solvestat": 1, 
        "total_flux_no_exchange": 15.0
    }, 
    "419": {
        "modelstat": 1, 
        "num_reaction": 22, 
        "pathway": {
            "EX_adp": -2.0, 
            "EX_atp": 2.0, 
            "EX_glc": -1.0, 
            "EX_h2o": 2.0, 
            "EX_hplus": 2.0, 
            "EX_nad": -2.0, 
            "EX_nadh": 2.0, 
            "EX_phosphate": -2.0, 
            "EX_pyruvate": 2.0, 
            "R00200": -2.0, 
            "R00658": 2.0, 
            "R00756": 1.0, 
            "R00771": 1.0, 
            "R00844": -1.0, 
            "R00850": 1.0, 
            "R01036": 1.0, 
            "R01068": 1.0, 
            "R01516": -1.0, 
            "R01748": -1.0, 
            "R02664": -1.0, 
            "R10615": 1.0, 
            "R10860": 1.0
        }, 
        "solvestat": 1, 
        "total_flux_no_exchange": 15.0
    }, 
    "420": {
        "modelstat": 1, 
        "num_reaction": 22, 
        "pathway": {
            "EX_adp": -2.0, 
            "EX_atp": 2.0, 
            "EX_glc": -1.0, 
            "EX_h2o": 2.0, 
            "EX_hplus": 2.0, 
            "EX_nadp": -2.0, 
            "EX_nadph": 2.0, 
            "EX_phosphate": -2.0, 
            "EX_pyruvate": 2.0, 
            "R00200": -2.0, 
            "R00658": 2.0, 
            "R00756": 1.0, 
            "R00771": 1.0, 
            "R00842": -1.0, 
            "R00850": 1.0, 
            "R01036": 1.0, 
            "R01058": 1.0, 
            "R01068": 1.0, 
            "R01516": -1.0, 
            "R01748": -1.0, 
            "R02664": -1.0, 
            "R10615": 1.0
        }, 
        "solvestat": 1, 
        "total_flux_no_exchange": 15.0
    }, 
    "421": {
        "modelstat": 1, 
        "num_reaction": 27, 
        "pathway": {
            "EX_adp": -2.0, 
            "EX_atp": 2.0, 
            "EX_glc": -1.0, 
            "EX_h2o": 2.0, 
            "EX_hplus": 2.0, 
            "EX_nad": -1.0, 
            "EX_nadh": 1.0, 
            "EX_nadp": -1.0, 
            "EX_nadph": 1.0, 
            "EX_phosphate": -2.0, 
            "EX_pyruvate": 2.0, 
            "R00200": -1.0, 
            "R00299": 1.0, 
            "R00658": 1.0, 
            "R00835": 1.0, 
            "R00949": -1.0, 
            "R01061": 1.0, 
            "R01064": 1.0, 
            "R01516": -1.0, 
            "R01541": -1.0, 
            "R01660": 1.0, 
            "R02035": 1.0, 
            "R02036": 1.0, 
            "R02664": -1.0, 
            "R03387": 1.0, 
            "R08570": 1.0, 
            "R10616": -1.0
        }, 
        "solvestat": 1, 
        "total_flux_no_exchange": 16.0
    }, 
    "422": {
        "modelstat": 1, 
        "num_reaction": 25, 
        "pathway": {
            "EX_adp": -2.0, 
            "EX_atp": 2.0, 
            "EX_glc": -1.0, 
            "EX_h2o": 2.0, 
            "EX_hplus": 2.0, 
            "EX_nadp": -2.0, 
            "EX_nadph": 2.0, 
            "EX_phosphate": -2.0, 
            "EX_pyruvate": 2.0, 
            "R00019": -1.0, 
            "R00200": -1.0, 
            "R00230": -1.0, 
            "R00304": -1.0, 
            "R00658": 1.0, 
            "R01063": 1.0, 
            "R01196": 1.0, 
            "R01528": 1.0, 
            "R01529": 1.0, 
            "R01621": 1.0, 
            "R01662": 1.0, 
            "R02035": 1.0, 
            "R02664": -1.0, 
            "R03025": -1.0, 
            "R08639": 1.0, 
            "R09550": 1.0
        }, 
        "solvestat": 1, 
        "total_flux_no_exchange": 16.0
    }, 
    "423": {
        "modelstat": 1, 
        "num_reaction": 25, 
        "pathway": {
            "EX_adp": -2.0, 
            "EX_atp": 2.0, 
            "EX_glc": -1.0, 
            "EX_h2o": 2.0, 
            "EX_hplus": 2.0, 
            "EX_nadp": -2.0, 
            "EX_nadph": 2.0, 
            "EX_phosphate": -2.0, 
            "EX_pyruvate": 2.0, 
            "R00200": -1.0, 
            "R00248": 1.0, 
            "R00260": -1.0, 
            "R00304": -1.0, 
            "R00658": 1.0, 
            "R01374": -1.0, 
            "R01541": -1.0, 
            "R01582": 1.0, 
            "R01748": -1.0, 
            "R02035": 1.0, 
            "R02036": 1.0, 
            "R08570": 1.0, 
            "R08639": 1.0, 
            "R09550": 1.0, 
            "R10572": -1.0, 
            "R10615": 1.0
        }, 
        "solvestat": 1, 
        "total_flux_no_exchange": 16.0
    }, 
    "424": {
        "modelstat": 1, 
        "num_reaction": 25, 
        "pathway": {
            "EX_adp": -2.0, 
            "EX_atp": 2.0, 
            "EX_glc": -1.0, 
            "EX_h2o": 2.0, 
            "EX_hplus": 2.0, 
            "EX_nad": -1.0, 
            "EX_nadh": 1.0, 
            "EX_nadp": -1.0, 
            "EX_nadph": 1.0, 
            "EX_phosphate": -2.0, 
            "EX_pyruvate": 2.0, 
            "R00200": -1.0, 
            "R00307": 1.0, 
            "R00339": 2.0, 
            "R00345": 1.0, 
            "R00866": 1.0, 
            "R01015": -1.0, 
            "R01061": 1.0, 
            "R01447": 1.0, 
            "R01512": -1.0, 
            "R01514": -1.0, 
            "R01751": -2.0, 
            "R02568": 1.0, 
            "R10615": 1.0, 
            "R11074": 1.0
        }, 
        "solvestat": 1, 
        "total_flux_no_exchange": 16.0
    }, 
    "425": {
        "modelstat": 1, 
        "num_reaction": 25, 
        "pathway": {
            "EX_adp": -2.0, 
            "EX_atp": 2.0, 
            "EX_glc": -1.0, 
            "EX_h2o": 2.0, 
            "EX_hplus": 2.0, 
            "EX_nad": -2.0, 
            "EX_nadh": 2.0, 
            "EX_phosphate": -2.0, 
            "EX_pyruvate": 2.0, 
            "R00200": -1.0, 
            "R00286": 1.0, 
            "R00304": -1.0, 
            "R00658": 1.0, 
            "R00802": -1.0, 
            "R00806": -1.0, 
            "R00878": -1.0, 
            "R00959": 1.0, 
            "R01745": -1.0, 
            "R01748": -1.0, 
            "R02740": 1.0, 
            "R03277": -1.0, 
            "R03920": -1.0, 
            "R08056": 1.0, 
            "R08615": 1.0, 
            "R09447": 1.0
        }, 
        "solvestat": 1, 
        "total_flux_no_exchange": 16.0
    }, 
    "426": {
        "modelstat": 1, 
        "num_reaction": 27, 
        "pathway": {
            "EX_adp": -2.0, 
            "EX_atp": 2.0, 
            "EX_glc": -1.0, 
            "EX_h2o": 2.0, 
            "EX_hplus": 2.0, 
            "EX_nad": -1.0, 
            "EX_nadh": 1.0, 
            "EX_nadp": -1.0, 
            "EX_nadph": 1.0, 
            "EX_phosphate": -2.0, 
            "EX_pyruvate": 2.0, 
            "R00304": -1.0, 
            "R00338": 1.0, 
            "R00339": 1.0, 
            "R01063": 1.0, 
            "R01154": -1.0, 
            "R01156": -1.0, 
            "R01196": 1.0, 
            "R01512": -1.0, 
            "R01514": -1.0, 
            "R01751": -1.0, 
            "R02035": 1.0, 
            "R02036": 1.0, 
            "R05605": 1.0, 
            "R08639": 1.0, 
            "R09486": 1.0, 
            "R10520": 1.0
        }, 
        "solvestat": 1, 
        "total_flux_no_exchange": 16.0
    }, 
    "427": {
        "modelstat": 1, 
        "num_reaction": 21, 
        "pathway": {
            "EX_adp": -2.0, 
            "EX_atp": 2.0, 
            "EX_glc": -1.0, 
            "EX_h2o": 2.0, 
            "EX_hplus": 2.0, 
            "EX_nad": -2.0, 
            "EX_nadh": 2.0, 
            "EX_phosphate": -2.0, 
            "EX_pyruvate": 2.0, 
            "R00200": -1.0, 
            "R00208": 1.0, 
            "R00304": -1.0, 
            "R00658": 2.0, 
            "R00959": 1.0, 
            "R01015": -1.0, 
            "R01061": 2.0, 
            "R01070": 1.0, 
            "R01662": 2.0, 
            "R02664": -2.0, 
            "R02740": 1.0, 
            "R04779": 1.0
        }, 
        "solvestat": 1, 
        "total_flux_no_exchange": 16.0
    }, 
    "428": {
        "modelstat": 1, 
        "num_reaction": 27, 
        "pathway": {
            "EX_adp": -2.0, 
            "EX_atp": 2.0, 
            "EX_glc": -1.0, 
            "EX_h2o": 2.0, 
            "EX_hplus": 2.0, 
            "EX_nad": -1.0, 
            "EX_nadh": 1.0, 
            "EX_nadp": -1.0, 
            "EX_nadph": 1.0, 
            "EX_phosphate": -2.0, 
            "EX_pyruvate": 2.0, 
            "R00200": -1.0, 
            "R00307": 1.0, 
            "R00658": 1.0, 
            "R00866": 1.0, 
            "R01511": -1.0, 
            "R01516": -1.0, 
            "R02261": 1.0, 
            "R02263": -1.0, 
            "R02437": -1.0, 
            "R02568": 1.0, 
            "R02664": -1.0, 
            "R03014": -1.0, 
            "R03772": 1.0, 
            "R03774": 1.0, 
            "R10615": 1.0, 
            "R10995": 1.0
        }, 
        "solvestat": 1, 
        "total_flux_no_exchange": 16.0
    }, 
    "429": {
        "modelstat": 1, 
        "num_reaction": 21, 
        "pathway": {
            "EX_adp": -2.0, 
            "EX_atp": 2.0, 
            "EX_glc": -1.0, 
            "EX_h2o": 2.0, 
            "EX_hplus": 2.0, 
            "EX_nad": -2.0, 
            "EX_nadh": 2.0, 
            "EX_phosphate": -2.0, 
            "EX_pyruvate": 2.0, 
            "R00200": -1.0, 
            "R00217": 1.0, 
            "R00307": 1.0, 
            "R00346": -1.0, 
            "R00658": 2.0, 
            "R00760": 1.0, 
            "R00764": 1.0, 
            "R01015": -1.0, 
            "R01061": 2.0, 
            "R01068": 1.0, 
            "R01512": -2.0, 
            "R01518": -2.0
        }, 
        "solvestat": 1, 
        "total_flux_no_exchange": 16.0
    }, 
    "430": {
        "modelstat": 1, 
        "num_reaction": 21, 
        "pathway": {
            "EX_adp": -2.0, 
            "EX_atp": 2.0, 
            "EX_glc": -1.0, 
            "EX_h2o": 2.0, 
            "EX_hplus": 2.0, 
            "EX_nad": -2.0, 
            "EX_nadh": 2.0, 
            "EX_phosphate": -2.0, 
            "EX_pyruvate": 2.0, 
            "R00200": -1.0, 
            "R00208": 1.0, 
            "R00307": 1.0, 
            "R00658": 2.0, 
            "R00867": 1.0, 
            "R01015": -1.0, 
            "R01061": 2.0, 
            "R01662": 2.0, 
            "R01827": -1.0, 
            "R01829": 1.0, 
            "R01845": -1.0, 
            "R02664": -2.0
        }, 
        "solvestat": 1, 
        "total_flux_no_exchange": 16.0
    }, 
    "431": {
        "modelstat": 1, 
        "num_reaction": 26, 
        "pathway": {
            "EX_adp": -2.0, 
            "EX_atp": 2.0, 
            "EX_glc": -1.0, 
            "EX_h2o": 2.0, 
            "EX_hplus": 2.0, 
            "EX_nad": -1.0, 
            "EX_nadh": 1.0, 
            "EX_nadp": -1.0, 
            "EX_nadph": 1.0, 
            "EX_phosphate": -2.0, 
            "EX_pyruvate": 2.0, 
            "R00200": -1.0, 
            "R00217": 1.0, 
            "R00307": 1.0, 
            "R00346": -1.0, 
            "R00658": 2.0, 
            "R00760": 1.0, 
            "R00764": 1.0, 
            "R01015": -1.0, 
            "R01063": 1.0, 
            "R01068": 1.0, 
            "R01512": -1.0, 
            "R01516": -1.0, 
            "R01518": -1.0, 
            "R02664": -1.0, 
            "R10860": 1.0
        }, 
        "solvestat": 1, 
        "total_flux_no_exchange": 16.0
    }, 
    "432": {
        "modelstat": 1, 
        "num_reaction": 25, 
        "pathway": {
            "EX_adp": -2.0, 
            "EX_atp": 2.0, 
            "EX_glc": -1.0, 
            "EX_h2o": 2.0, 
            "EX_hplus": 2.0, 
            "EX_nad": -2.0, 
            "EX_nadh": 2.0, 
            "EX_phosphate": -2.0, 
            "EX_pyruvate": 2.0, 
            "R00200": -1.0, 
            "R00286": 1.0, 
            "R00304": -1.0, 
            "R00658": 1.0, 
            "R00802": -1.0, 
            "R00806": -1.0, 
            "R00878": -1.0, 
            "R00959": 1.0, 
            "R01745": -1.0, 
            "R01748": -1.0, 
            "R02740": 1.0, 
            "R02752": 1.0, 
            "R02754": 1.0, 
            "R03920": -1.0, 
            "R08615": 1.0, 
            "R09447": 1.0
        }, 
        "solvestat": 1, 
        "total_flux_no_exchange": 16.0
    }, 
    "433": {
        "modelstat": 1, 
        "num_reaction": 25, 
        "pathway": {
            "EX_adp": -2.0, 
            "EX_atp": 2.0, 
            "EX_glc": -1.0, 
            "EX_h2o": 2.0, 
            "EX_hplus": 2.0, 
            "EX_nad": -2.0, 
            "EX_nadh": 2.0, 
            "EX_phosphate": -2.0, 
            "EX_pyruvate": 2.0, 
            "R00238": -1.0, 
            "R00300": 1.0, 
            "R00339": 1.0, 
            "R00353": -1.0, 
            "R01010": -1.0, 
            "R01015": -1.0, 
            "R01039": 1.0, 
            "R01041": -1.0, 
            "R01061": 1.0, 
            "R01512": -1.0, 
            "R01514": -1.0, 
            "R01519": 1.0, 
            "R01538": 1.0, 
            "R01751": -1.0, 
            "R08570": 1.0, 
            "R09527": 1.0
        }, 
        "solvestat": 1, 
        "total_flux_no_exchange": 16.0
    }, 
    "434": {
        "modelstat": 1, 
        "num_reaction": 25, 
        "pathway": {
            "EX_adp": -2.0, 
            "EX_atp": 2.0, 
            "EX_glc": -1.0, 
            "EX_h2o": 2.0, 
            "EX_hplus": 2.0, 
            "EX_nad": -2.0, 
            "EX_nadh": 2.0, 
            "EX_phosphate": -2.0, 
            "EX_pyruvate": 2.0, 
            "R00220": 1.0, 
            "R00229": -1.0, 
            "R00248": -1.0, 
            "R00304": -1.0, 
            "R00586": -1.0, 
            "R00835": 1.0, 
            "R00897": -1.0, 
            "R01061": 1.0, 
            "R01512": -1.0, 
            "R01513": 1.0, 
            "R02035": 1.0, 
            "R02036": 1.0, 
            "R04173": -1.0, 
            "R05605": 1.0, 
            "R07274": 1.0, 
            "R08639": 1.0
        }, 
        "solvestat": 1, 
        "total_flux_no_exchange": 16.0
    }, 
    "435": {
        "modelstat": 1, 
        "num_reaction": 27, 
        "pathway": {
            "EX_adp": -2.0, 
            "EX_atp": 2.0, 
            "EX_glc": -1.0, 
            "EX_h2o": 2.0, 
            "EX_hplus": 2.0, 
            "EX_nad": -1.0, 
            "EX_nadh": 1.0, 
            "EX_nadp": -1.0, 
            "EX_nadph": 1.0, 
            "EX_phosphate": -2.0, 
            "EX_pyruvate": 2.0, 
            "R00200": -1.0, 
            "R00658": 1.0, 
            "R00834": -1.0, 
            "R00842": -1.0, 
            "R00850": 1.0, 
            "R01058": 1.0, 
            "R01514": -1.0, 
            "R01748": -1.0, 
            "R02035": 1.0, 
            "R02036": 1.0, 
            "R03321": -1.0, 
            "R05605": 1.0, 
            "R05607": 1.0, 
            "R05680": 1.0, 
            "R07298": -1.0, 
            "R10907": 1.0
        }, 
        "solvestat": 1, 
        "total_flux_no_exchange": 16.0
    }, 
    "436": {
        "modelstat": 1, 
        "num_reaction": 23, 
        "pathway": {
            "EX_adp": -2.0, 
            "EX_atp": 2.0, 
            "EX_glc": -1.0, 
            "EX_h2o": 2.0, 
            "EX_hplus": 2.0, 
            "EX_nadp": -2.0, 
            "EX_nadph": 2.0, 
            "EX_phosphate": -2.0, 
            "EX_pyruvate": 2.0, 
            "R00200": -2.0, 
            "R00304": -1.0, 
            "R00658": 2.0, 
            "R00756": 1.0, 
            "R00771": 1.0, 
            "R00842": -1.0, 
            "R00845": 1.0, 
            "R01063": 1.0, 
            "R01068": 1.0, 
            "R01518": -1.0, 
            "R01662": 1.0, 
            "R02664": -1.0, 
            "R08639": 1.0, 
            "R10860": 1.0
        }, 
        "solvestat": 1, 
        "total_flux_no_exchange": 16.0
    }, 
    "437": {
        "modelstat": 1, 
        "num_reaction": 24, 
        "pathway": {
            "EX_adp": -2.0, 
            "EX_atp": 2.0, 
            "EX_glc": -1.0, 
            "EX_h2o": 2.0, 
            "EX_hplus": 2.0, 
            "EX_nadp": -2.0, 
            "EX_nadph": 2.0, 
            "EX_phosphate": -2.0, 
            "EX_pyruvate": 2.0, 
            "R00200": -2.0, 
            "R00339": 1.0, 
            "R00345": 1.0, 
            "R00658": 1.0, 
            "R00756": 1.0, 
            "R00771": 1.0, 
            "R00844": -1.0, 
            "R00850": 1.0, 
            "R01041": 1.0, 
            "R01063": 1.0, 
            "R01068": 1.0, 
            "R01662": 1.0, 
            "R01751": -1.0, 
            "R02664": -1.0, 
            "R10615": 1.0
        }, 
        "solvestat": 1, 
        "total_flux_no_exchange": 16.0
    }, 
    "438": {
        "modelstat": 1, 
        "num_reaction": 23, 
        "pathway": {
            "EX_adp": -2.0, 
            "EX_atp": 2.0, 
            "EX_glc": -1.0, 
            "EX_h2o": 2.0, 
            "EX_hplus": 2.0, 
            "EX_nad": -2.0, 
            "EX_nadh": 2.0, 
            "EX_phosphate": -2.0, 
            "EX_pyruvate": 2.0, 
            "R00200": -2.0, 
            "R00658": 2.0, 
            "R00756": 1.0, 
            "R00771": 1.0, 
            "R00845": -1.0, 
            "R00850": 1.0, 
            "R01015": -1.0, 
            "R01036": 1.0, 
            "R01063": 1.0, 
            "R01068": 1.0, 
            "R01512": -1.0, 
            "R01518": -1.0, 
            "R01748": -1.0, 
            "R01752": 1.0
        }, 
        "solvestat": 1, 
        "total_flux_no_exchange": 16.0
    }, 
    "439": {
        "modelstat": 1, 
        "num_reaction": 21, 
        "pathway": {
            "EX_adp": -2.0, 
            "EX_atp": 2.0, 
            "EX_glc": -1.0, 
            "EX_h2o": 2.0, 
            "EX_hplus": 2.0, 
            "EX_nad": -2.0, 
            "EX_nadh": 2.0, 
            "EX_phosphate": -2.0, 
            "EX_pyruvate": 2.0, 
            "R00200": -2.0, 
            "R00299": 1.0, 
            "R00658": 2.0, 
            "R00756": 1.0, 
            "R00771": 1.0, 
            "R01015": -1.0, 
            "R01061": 2.0, 
            "R01068": 1.0, 
            "R01511": 1.0, 
            "R01512": -2.0, 
            "R01518": -1.0, 
            "R01748": -1.0
        }, 
        "solvestat": 1, 
        "total_flux_no_exchange": 16.0
    }, 
    "440": {
        "modelstat": 1, 
        "num_reaction": 25, 
        "pathway": {
            "EX_adp": -2.0, 
            "EX_atp": 2.0, 
            "EX_glc": -1.0, 
            "EX_h2o": 2.0, 
            "EX_hplus": 2.0, 
            "EX_nad": -1.0, 
            "EX_nadh": 1.0, 
            "EX_nadp": -1.0, 
            "EX_nadph": 1.0, 
            "EX_phosphate": -2.0, 
            "EX_pyruvate": 2.0, 
            "R00200": -1.0, 
            "R00208": 1.0, 
            "R00658": 2.0, 
            "R00756": 1.0, 
            "R00771": 1.0, 
            "R00842": -1.0, 
            "R00850": 1.0, 
            "R01036": 1.0, 
            "R01061": 1.0, 
            "R01068": 1.0, 
            "R01512": -1.0, 
            "R01514": -1.0, 
            "R01748": -2.0, 
            "R10615": 1.0
        }, 
        "solvestat": 1, 
        "total_flux_no_exchange": 16.0
    }, 
    "441": {
        "modelstat": 1, 
        "num_reaction": 21, 
        "pathway": {
            "EX_adp": -2.0, 
            "EX_atp": 2.0, 
            "EX_glc": -1.0, 
            "EX_h2o": 2.0, 
            "EX_hplus": 2.0, 
            "EX_nadp": -2.0, 
            "EX_nadph": 2.0, 
            "EX_phosphate": -2.0, 
            "EX_pyruvate": 2.0, 
            "R00200": -2.0, 
            "R00307": 1.0, 
            "R00658": 2.0, 
            "R00756": 1.0, 
            "R00760": 1.0, 
            "R00842": -1.0, 
            "R00845": 1.0, 
            "R01058": 1.0, 
            "R01068": 1.0, 
            "R01514": -2.0, 
            "R01748": -2.0, 
            "R10860": 1.0
        }, 
        "solvestat": 1, 
        "total_flux_no_exchange": 16.0
    }, 
    "442": {
        "modelstat": 1, 
        "num_reaction": 23, 
        "pathway": {
            "EX_adp": -2.0, 
            "EX_atp": 2.0, 
            "EX_glc": -1.0, 
            "EX_h2o": 2.0, 
            "EX_hplus": 2.0, 
            "EX_nad": -2.0, 
            "EX_nadh": 2.0, 
            "EX_phosphate": -2.0, 
            "EX_pyruvate": 2.0, 
            "R00200": -2.0, 
            "R00658": 2.0, 
            "R00756": 1.0, 
            "R00834": -1.0, 
            "R00842": -1.0, 
            "R00850": 1.0, 
            "R01036": 1.0, 
            "R01063": 1.0, 
            "R01068": 1.0, 
            "R01512": -1.0, 
            "R01518": -1.0, 
            "R01748": -1.0, 
            "R01752": 1.0, 
            "R07133": 1.0
        }, 
        "solvestat": 1, 
        "total_flux_no_exchange": 16.0
    }, 
    "443": {
        "modelstat": 1, 
        "num_reaction": 23, 
        "pathway": {
            "EX_adp": -2.0, 
            "EX_atp": 2.0, 
            "EX_glc": -1.0, 
            "EX_h2o": 2.0, 
            "EX_hplus": 2.0, 
            "EX_nad": -2.0, 
            "EX_nadh": 2.0, 
            "EX_phosphate": -2.0, 
            "EX_pyruvate": 2.0, 
            "R00200": -2.0, 
            "R00307": 1.0, 
            "R00658": 2.0, 
            "R00756": 1.0, 
            "R00758": 1.0, 
            "R00868": -1.0, 
            "R01015": -1.0, 
            "R01061": 1.0, 
            "R01068": 1.0, 
            "R01518": -1.0, 
            "R01662": 1.0, 
            "R02167": -1.0, 
            "R02664": -1.0, 
            "R10860": 1.0
        }, 
        "solvestat": 1, 
        "total_flux_no_exchange": 16.0
    }, 
    "444": {
        "modelstat": 1, 
        "num_reaction": 21, 
        "pathway": {
            "EX_adp": -2.0, 
            "EX_atp": 2.0, 
            "EX_glc": -1.0, 
            "EX_h2o": 2.0, 
            "EX_hplus": 2.0, 
            "EX_nadp": -2.0, 
            "EX_nadph": 2.0, 
            "EX_phosphate": -2.0, 
            "EX_pyruvate": 2.0, 
            "R00200": -2.0, 
            "R00299": 1.0, 
            "R00658": 2.0, 
            "R00756": 1.0, 
            "R00771": 1.0, 
            "R00842": -1.0, 
            "R00845": 1.0, 
            "R01058": 1.0, 
            "R01068": 1.0, 
            "R01516": -2.0, 
            "R02664": -2.0, 
            "R10860": 1.0
        }, 
        "solvestat": 1, 
        "total_flux_no_exchange": 16.0
    }, 
    "445": {
        "modelstat": 1, 
        "num_reaction": 24, 
        "pathway": {
            "EX_adp": -2.0, 
            "EX_atp": 2.0, 
            "EX_glc": -1.0, 
            "EX_h2o": 2.0, 
            "EX_hplus": 2.0, 
            "EX_nad": -1.0, 
            "EX_nadh": 1.0, 
            "EX_nadp": -1.0, 
            "EX_nadph": 1.0, 
            "EX_phosphate": -2.0, 
            "EX_pyruvate": 2.0, 
            "R00200": -2.0, 
            "R00299": 1.0, 
            "R00658": 2.0, 
            "R00756": 1.0, 
            "R00771": 1.0, 
            "R01015": -1.0, 
            "R01058": 1.0, 
            "R01061": 1.0, 
            "R01068": 1.0, 
            "R01512": -1.0, 
            "R01514": -2.0, 
            "R01748": -1.0, 
            "R08572": 1.0
        }, 
        "solvestat": 1, 
        "total_flux_no_exchange": 16.0
    }, 
    "446": {
        "modelstat": 1, 
        "num_reaction": 25, 
        "pathway": {
            "EX_adp": -2.0, 
            "EX_atp": 2.0, 
            "EX_glc": -1.0, 
            "EX_h2o": 2.0, 
            "EX_hplus": 2.0, 
            "EX_nad": -1.0, 
            "EX_nadh": 1.0, 
            "EX_nadp": -1.0, 
            "EX_nadph": 1.0, 
            "EX_phosphate": -2.0, 
            "EX_pyruvate": 2.0, 
            "R00200": -2.0, 
            "R00299": 1.0, 
            "R00658": 2.0, 
            "R00756": 1.0, 
            "R00771": 1.0, 
            "R01015": -1.0, 
            "R01061": 1.0, 
            "R01063": 1.0, 
            "R01068": 1.0, 
            "R01512": -1.0, 
            "R01514": -1.0, 
            "R01662": 1.0, 
            "R02664": -1.0, 
            "R08572": 1.0
        }, 
        "solvestat": 1, 
        "total_flux_no_exchange": 16.0
    }, 
    "447": {
        "modelstat": 1, 
        "num_reaction": 25, 
        "pathway": {
            "EX_adp": -2.0, 
            "EX_atp": 2.0, 
            "EX_glc": -1.0, 
            "EX_h2o": 2.0, 
            "EX_hplus": 2.0, 
            "EX_nad": -1.0, 
            "EX_nadh": 1.0, 
            "EX_nadp": -1.0, 
            "EX_nadph": 1.0, 
            "EX_phosphate": -2.0, 
            "EX_pyruvate": 2.0, 
            "R00200": -2.0, 
            "R00658": 2.0, 
            "R00756": 1.0, 
            "R00771": 1.0, 
            "R00849": -1.0, 
            "R00850": 1.0, 
            "R01036": 1.0, 
            "R01061": 1.0, 
            "R01068": 1.0, 
            "R01512": -1.0, 
            "R01518": -1.0, 
            "R01748": -1.0, 
            "R07358": 1.0, 
            "R10615": 1.0
        }, 
        "solvestat": 1, 
        "total_flux_no_exchange": 16.0
    }, 
    "448": {
        "modelstat": 1, 
        "num_reaction": 23, 
        "pathway": {
            "EX_adp": -2.0, 
            "EX_atp": 2.0, 
            "EX_glc": -1.0, 
            "EX_h2o": 2.0, 
            "EX_hplus": 2.0, 
            "EX_nadp": -2.0, 
            "EX_nadph": 2.0, 
            "EX_phosphate": -2.0, 
            "EX_pyruvate": 2.0, 
            "R00200": -2.0, 
            "R00307": 1.0, 
            "R00658": 2.0, 
            "R00756": 1.0, 
            "R00760": 1.0, 
            "R00842": -1.0, 
            "R00845": 1.0, 
            "R01058": 1.0, 
            "R01061": 1.0, 
            "R01068": 1.0, 
            "R01512": -1.0, 
            "R01514": -1.0, 
            "R01518": -1.0, 
            "R01748": -1.0
        }, 
        "solvestat": 1, 
        "total_flux_no_exchange": 16.0
    }, 
    "449": {
        "modelstat": 1, 
        "num_reaction": 22, 
        "pathway": {
            "EX_adp": -2.0, 
            "EX_atp": 2.0, 
            "EX_glc": -1.0, 
            "EX_h2o": 2.0, 
            "EX_hplus": 2.0, 
            "EX_nadp": -2.0, 
            "EX_nadph": 2.0, 
            "EX_phosphate": -2.0, 
            "EX_pyruvate": 2.0, 
            "R00200": -2.0, 
            "R00307": 1.0, 
            "R00339": 1.0, 
            "R00345": 1.0, 
            "R00658": 1.0, 
            "R00756": 1.0, 
            "R00760": 1.0, 
            "R01015": -1.0, 
            "R01058": 2.0, 
            "R01068": 1.0, 
            "R01514": -2.0, 
            "R01748": -1.0, 
            "R01751": -1.0
        }, 
        "solvestat": 1, 
        "total_flux_no_exchange": 16.0
    }, 
    "450": {
        "modelstat": 1, 
        "num_reaction": 25, 
        "pathway": {
            "EX_adp": -2.0, 
            "EX_atp": 2.0, 
            "EX_glc": -1.0, 
            "EX_h2o": 2.0, 
            "EX_hplus": 2.0, 
            "EX_nad": -1.0, 
            "EX_nadh": 1.0, 
            "EX_nadp": -1.0, 
            "EX_nadph": 1.0, 
            "EX_phosphate": -2.0, 
            "EX_pyruvate": 2.0, 
            "R00200": -2.0, 
            "R00658": 2.0, 
            "R00756": 1.0, 
            "R00771": 1.0, 
            "R00845": -1.0, 
            "R00850": 1.0, 
            "R01015": -1.0, 
            "R01041": 1.0, 
            "R01058": 1.0, 
            "R01068": 1.0, 
            "R01516": -1.0, 
            "R01748": -1.0, 
            "R01752": 1.0, 
            "R02664": -1.0
        }, 
        "solvestat": 1, 
        "total_flux_no_exchange": 16.0
    }, 
    "451": {
        "modelstat": 1, 
        "num_reaction": 23, 
        "pathway": {
            "EX_adp": -2.0, 
            "EX_atp": 2.0, 
            "EX_glc": -1.0, 
            "EX_h2o": 2.0, 
            "EX_hplus": 2.0, 
            "EX_nadp": -2.0, 
            "EX_nadph": 2.0, 
            "EX_phosphate": -2.0, 
            "EX_pyruvate": 2.0, 
            "R00200": -2.0, 
            "R00304": -1.0, 
            "R00658": 2.0, 
            "R00756": 1.0, 
            "R00771": 1.0, 
            "R01015": -1.0, 
            "R01058": 1.0, 
            "R01063": 1.0, 
            "R01068": 1.0, 
            "R01512": -1.0, 
            "R01516": -1.0, 
            "R01518": -1.0, 
            "R08639": 1.0, 
            "R09532": 1.0
        }, 
        "solvestat": 1, 
        "total_flux_no_exchange": 16.0
    }, 
    "452": {
        "modelstat": 1, 
        "num_reaction": 24, 
        "pathway": {
            "EX_adp": -2.0, 
            "EX_atp": 2.0, 
            "EX_glc": -1.0, 
            "EX_h2o": 2.0, 
            "EX_hplus": 2.0, 
            "EX_nad": -2.0, 
            "EX_nadh": 2.0, 
            "EX_phosphate": -2.0, 
            "EX_pyruvate": 2.0, 
            "R00200": -2.0, 
            "R00339": 1.0, 
            "R00345": 1.0, 
            "R00658": 1.0, 
            "R00756": 1.0, 
            "R00771": 1.0, 
            "R00844": -1.0, 
            "R00850": 1.0, 
            "R01036": 1.0, 
            "R01061": 1.0, 
            "R01068": 1.0, 
            "R01512": -1.0, 
            "R01518": -1.0, 
            "R01751": -1.0, 
            "R10615": 1.0
        }, 
        "solvestat": 1, 
        "total_flux_no_exchange": 16.0
    }, 
    "453": {
        "modelstat": 1, 
        "num_reaction": 23, 
        "pathway": {
            "EX_adp": -2.0, 
            "EX_atp": 2.0, 
            "EX_glc": -1.0, 
            "EX_h2o": 2.0, 
            "EX_hplus": 2.0, 
            "EX_nad": -1.0, 
            "EX_nadh": 1.0, 
            "EX_nadp": -1.0, 
            "EX_nadph": 1.0, 
            "EX_phosphate": -2.0, 
            "EX_pyruvate": 2.0, 
            "R00200": -2.0, 
            "R00299": 1.0, 
            "R00658": 2.0, 
            "R00756": 1.0, 
            "R00771": 1.0, 
            "R01015": -1.0, 
            "R01058": 1.0, 
            "R01061": 1.0, 
            "R01068": 1.0, 
            "R01515": 1.0, 
            "R01516": -2.0, 
            "R02664": -2.0
        }, 
        "solvestat": 1, 
        "total_flux_no_exchange": 16.0
    }, 
    "454": {
        "modelstat": 1, 
        "num_reaction": 24, 
        "pathway": {
            "EX_adp": -2.0, 
            "EX_atp": 2.0, 
            "EX_glc": -1.0, 
            "EX_h2o": 2.0, 
            "EX_hplus": 2.0, 
            "EX_nad": -1.0, 
            "EX_nadh": 1.0, 
            "EX_nadp": -1.0, 
            "EX_nadph": 1.0, 
            "EX_phosphate": -2.0, 
            "EX_pyruvate": 2.0, 
            "R00200": -2.0, 
            "R00658": 2.0, 
            "R00756": 1.0, 
            "R00771": 1.0, 
            "R00845": -1.0, 
            "R00850": 1.0, 
            "R01015": -1.0, 
            "R01036": 1.0, 
            "R01058": 1.0, 
            "R01068": 1.0, 
            "R01514": -1.0, 
            "R01748": -2.0, 
            "R10615": 1.0
        }, 
        "solvestat": 1, 
        "total_flux_no_exchange": 16.0
    }, 
    "455": {
        "modelstat": 1, 
        "num_reaction": 21, 
        "pathway": {
            "EX_adp": -2.0, 
            "EX_atp": 2.0, 
            "EX_glc": -1.0, 
            "EX_h2o": 2.0, 
            "EX_hplus": 2.0, 
            "EX_nad": -2.0, 
            "EX_nadh": 2.0, 
            "EX_phosphate": -2.0, 
            "EX_pyruvate": 2.0, 
            "R00200": -2.0, 
            "R00304": -1.0, 
            "R00658": 2.0, 
            "R00756": 1.0, 
            "R00771": 1.0, 
            "R01015": -1.0, 
            "R01061": 2.0, 
            "R01068": 1.0, 
            "R01512": -1.0, 
            "R01515": 1.0, 
            "R01518": -2.0, 
            "R08639": 1.0
        }, 
        "solvestat": 1, 
        "total_flux_no_exchange": 16.0
    }, 
    "456": {
        "modelstat": 1, 
        "num_reaction": 22, 
        "pathway": {
            "EX_adp": -2.0, 
            "EX_atp": 2.0, 
            "EX_glc": -1.0, 
            "EX_h2o": 2.0, 
            "EX_hplus": 2.0, 
            "EX_nad": -2.0, 
            "EX_nadh": 2.0, 
            "EX_phosphate": -2.0, 
            "EX_pyruvate": 2.0, 
            "R00200": -2.0, 
            "R00304": -1.0, 
            "R00658": 2.0, 
            "R00756": 1.0, 
            "R00834": -1.0, 
            "R01015": -1.0, 
            "R01063": 1.0, 
            "R01068": 1.0, 
            "R01512": -1.0, 
            "R01518": -2.0, 
            "R07133": 1.0, 
            "R08639": 1.0, 
            "R10860": 1.0
        }, 
        "solvestat": 1, 
        "total_flux_no_exchange": 16.0
    }, 
    "457": {
        "modelstat": 1, 
        "num_reaction": 26, 
        "pathway": {
            "EX_adp": -2.0, 
            "EX_atp": 2.0, 
            "EX_glc": -1.0, 
            "EX_h2o": 2.0, 
            "EX_hplus": 2.0, 
            "EX_nad": -1.0, 
            "EX_nadh": 1.0, 
            "EX_nadp": -1.0, 
            "EX_nadph": 1.0, 
            "EX_phosphate": -2.0, 
            "EX_pyruvate": 2.0, 
            "R00200": -2.0, 
            "R00339": 1.0, 
            "R00345": 1.0, 
            "R00658": 1.0, 
            "R00756": 1.0, 
            "R00771": 1.0, 
            "R00844": -1.0, 
            "R00850": 1.0, 
            "R01041": 1.0, 
            "R01063": 1.0, 
            "R01068": 1.0, 
            "R01662": 1.0, 
            "R01751": -1.0, 
            "R01752": 1.0, 
            "R02664": -1.0
        }, 
        "solvestat": 1, 
        "total_flux_no_exchange": 16.0
    }, 
    "458": {
        "modelstat": 1, 
        "num_reaction": 21, 
        "pathway": {
            "EX_adp": -2.0, 
            "EX_atp": 2.0, 
            "EX_glc": -1.0, 
            "EX_h2o": 2.0, 
            "EX_hplus": 2.0, 
            "EX_nad": -2.0, 
            "EX_nadh": 2.0, 
            "EX_phosphate": -2.0, 
            "EX_pyruvate": 2.0, 
            "R00200": -1.0, 
            "R00208": 1.0, 
            "R00304": -1.0, 
            "R00658": 2.0, 
            "R00756": 1.0, 
            "R00771": 1.0, 
            "R01015": -1.0, 
            "R01068": 1.0, 
            "R01514": -2.0, 
            "R01748": -2.0, 
            "R08639": 1.0, 
            "R10860": 2.0
        }, 
        "solvestat": 1, 
        "total_flux_no_exchange": 16.0
    }, 
    "459": {
        "modelstat": 1, 
        "num_reaction": 22, 
        "pathway": {
            "EX_adp": -2.0, 
            "EX_atp": 2.0, 
            "EX_glc": -1.0, 
            "EX_h2o": 2.0, 
            "EX_hplus": 2.0, 
            "EX_nadp": -2.0, 
            "EX_nadph": 2.0, 
            "EX_phosphate": -2.0, 
            "EX_pyruvate": 2.0, 
            "R00200": -2.0, 
            "R00307": 1.0, 
            "R00658": 2.0, 
            "R00756": 1.0, 
            "R00760": 1.0, 
            "R01015": -1.0, 
            "R01063": 2.0, 
            "R01068": 1.0, 
            "R01512": -1.0, 
            "R01514": -1.0, 
            "R01662": 1.0, 
            "R01748": -1.0, 
            "R09532": 1.0
        }, 
        "solvestat": 1, 
        "total_flux_no_exchange": 16.0
    }, 
    "460": {
        "modelstat": 1, 
        "num_reaction": 22, 
        "pathway": {
            "EX_adp": -2.0, 
            "EX_atp": 2.0, 
            "EX_glc": -1.0, 
            "EX_h2o": 2.0, 
            "EX_hplus": 2.0, 
            "EX_nad": -2.0, 
            "EX_nadh": 2.0, 
            "EX_phosphate": -2.0, 
            "EX_pyruvate": 2.0, 
            "R00200": -1.0, 
            "R00208": 1.0, 
            "R00307": 1.0, 
            "R00658": 2.0, 
            "R00756": 1.0, 
            "R00760": 1.0, 
            "R01015": -1.0, 
            "R01061": 2.0, 
            "R01068": 1.0, 
            "R01512": -2.0, 
            "R01514": -1.0, 
            "R01518": -1.0, 
            "R01748": -1.0
        }, 
        "solvestat": 1, 
        "total_flux_no_exchange": 16.0
    }, 
    "461": {
        "modelstat": 1, 
        "num_reaction": 24, 
        "pathway": {
            "EX_adp": -2.0, 
            "EX_atp": 2.0, 
            "EX_glc": -1.0, 
            "EX_h2o": 2.0, 
            "EX_hplus": 2.0, 
            "EX_nad": -2.0, 
            "EX_nadh": 2.0, 
            "EX_phosphate": -2.0, 
            "EX_pyruvate": 2.0, 
            "R00200": -2.0, 
            "R00339": 1.0, 
            "R00345": 1.0, 
            "R00658": 1.0, 
            "R00756": 1.0, 
            "R00771": 1.0, 
            "R00844": -1.0, 
            "R00850": 1.0, 
            "R01036": 1.0, 
            "R01061": 1.0, 
            "R01068": 1.0, 
            "R01662": 1.0, 
            "R01751": -1.0, 
            "R02664": -1.0, 
            "R10615": 1.0
        }, 
        "solvestat": 1, 
        "total_flux_no_exchange": 16.0
    }, 
    "462": {
        "modelstat": 1, 
        "num_reaction": 24, 
        "pathway": {
            "EX_adp": -2.0, 
            "EX_atp": 2.0, 
            "EX_glc": -1.0, 
            "EX_h2o": 2.0, 
            "EX_hplus": 2.0, 
            "EX_nad": -1.0, 
            "EX_nadh": 1.0, 
            "EX_nadp": -1.0, 
            "EX_nadph": 1.0, 
            "EX_phosphate": -2.0, 
            "EX_pyruvate": 2.0, 
            "R00200": -2.0, 
            "R00304": -1.0, 
            "R00658": 2.0, 
            "R00756": 1.0, 
            "R00771": 1.0, 
            "R00949": -1.0, 
            "R01015": -1.0, 
            "R01058": 1.0, 
            "R01061": 1.0, 
            "R01068": 1.0, 
            "R01518": -2.0, 
            "R01660": 1.0, 
            "R08639": 1.0
        }, 
        "solvestat": 1, 
        "total_flux_no_exchange": 16.0
    }, 
    "463": {
        "modelstat": 1, 
        "num_reaction": 24, 
        "pathway": {
            "EX_adp": -2.0, 
            "EX_atp": 2.0, 
            "EX_glc": -1.0, 
            "EX_h2o": 2.0, 
            "EX_hplus": 2.0, 
            "EX_nad": -1.0, 
            "EX_nadh": 1.0, 
            "EX_nadp": -1.0, 
            "EX_nadph": 1.0, 
            "EX_phosphate": -2.0, 
            "EX_pyruvate": 2.0, 
            "R00200": -2.0, 
            "R00658": 2.0, 
            "R00756": 1.0, 
            "R00834": -1.0, 
            "R00842": -1.0, 
            "R00850": 1.0, 
            "R01041": 1.0, 
            "R01058": 1.0, 
            "R01068": 1.0, 
            "R01514": -1.0, 
            "R01748": -2.0, 
            "R01752": 1.0, 
            "R07133": 1.0
        }, 
        "solvestat": 1, 
        "total_flux_no_exchange": 16.0
    }, 
    "464": {
        "modelstat": 1, 
        "num_reaction": 24, 
        "pathway": {
            "EX_adp": -2.0, 
            "EX_atp": 2.0, 
            "EX_glc": -1.0, 
            "EX_h2o": 2.0, 
            "EX_hplus": 2.0, 
            "EX_nad": -1.0, 
            "EX_nadh": 1.0, 
            "EX_nadp": -1.0, 
            "EX_nadph": 1.0, 
            "EX_phosphate": -2.0, 
            "EX_pyruvate": 2.0, 
            "R00200": -2.0, 
            "R00307": 1.0, 
            "R00658": 2.0, 
            "R00756": 1.0, 
            "R00766": -1.0, 
            "R00805": -1.0, 
            "R00806": 1.0, 
            "R01015": -1.0, 
            "R01063": 1.0, 
            "R01068": 1.0, 
            "R01512": -1.0, 
            "R01518": -2.0, 
            "R10860": 1.0
        }, 
        "solvestat": 1, 
        "total_flux_no_exchange": 16.0
    }, 
    "465": {
        "modelstat": 1, 
        "num_reaction": 27, 
        "pathway": {
            "EX_adp": -2.0, 
            "EX_atp": 2.0, 
            "EX_glc": -1.0, 
            "EX_h2o": 2.0, 
            "EX_hplus": 2.0, 
            "EX_nad": -1.0, 
            "EX_nadh": 1.0, 
            "EX_nadp": -1.0, 
            "EX_nadph": 1.0, 
            "EX_phosphate": -2.0, 
            "EX_pyruvate": 2.0, 
            "R00200": -1.0, 
            "R00658": 1.0, 
            "R00703": 1.0, 
            "R00756": 1.0, 
            "R00771": 1.0, 
            "R00844": -1.0, 
            "R00850": 1.0, 
            "R01048": 1.0, 
            "R01063": 1.0, 
            "R01068": 1.0, 
            "R01446": 1.0, 
            "R01512": -1.0, 
            "R01516": -1.0, 
            "R02664": -1.0, 
            "R07139": 1.0, 
            "R10715": -1.0
        }, 
        "solvestat": 1, 
        "total_flux_no_exchange": 16.0
    }, 
    "466": {
        "modelstat": 1, 
        "num_reaction": 23, 
        "pathway": {
            "EX_adp": -2.0, 
            "EX_atp": 2.0, 
            "EX_glc": -1.0, 
            "EX_h2o": 2.0, 
            "EX_hplus": 2.0, 
            "EX_nadp": -2.0, 
            "EX_nadph": 2.0, 
            "EX_phosphate": -2.0, 
            "EX_pyruvate": 2.0, 
            "R00200": -2.0, 
            "R00658": 2.0, 
            "R00756": 1.0, 
            "R00771": 1.0, 
            "R00842": -1.0, 
            "R00850": 1.0, 
            "R00949": -1.0, 
            "R01036": 1.0, 
            "R01063": 1.0, 
            "R01068": 1.0, 
            "R01518": -1.0, 
            "R01660": 1.0, 
            "R01748": -1.0, 
            "R10615": 1.0
        }, 
        "solvestat": 1, 
        "total_flux_no_exchange": 16.0
    }, 
    "467": {
        "modelstat": 1, 
        "num_reaction": 22, 
        "pathway": {
            "EX_adp": -2.0, 
            "EX_atp": 2.0, 
            "EX_glc": -1.0, 
            "EX_h2o": 2.0, 
            "EX_hplus": 2.0, 
            "EX_nad": -2.0, 
            "EX_nadh": 2.0, 
            "EX_phosphate": -2.0, 
            "EX_pyruvate": 2.0, 
            "R00200": -2.0, 
            "R00307": 1.0, 
            "R00658": 2.0, 
            "R00756": 1.0, 
            "R00766": -1.0, 
            "R00805": -1.0, 
            "R00806": 1.0, 
            "R01015": -1.0, 
            "R01061": 1.0, 
            "R01068": 1.0, 
            "R01512": -1.0, 
            "R01518": -2.0, 
            "R10860": 1.0
        }, 
        "solvestat": 1, 
        "total_flux_no_exchange": 16.0
    }, 
    "468": {
        "modelstat": 1, 
        "num_reaction": 25, 
        "pathway": {
            "EX_adp": -2.0, 
            "EX_atp": 2.0, 
            "EX_glc": -1.0, 
            "EX_h2o": 2.0, 
            "EX_hplus": 2.0, 
            "EX_nad": -1.0, 
            "EX_nadh": 1.0, 
            "EX_nadp": -1.0, 
            "EX_nadph": 1.0, 
            "EX_phosphate": -2.0, 
            "EX_pyruvate": 2.0, 
            "R00200": -2.0, 
            "R00304": -1.0, 
            "R00658": 2.0, 
            "R00756": 1.0, 
            "R00771": 1.0, 
            "R00844": -1.0, 
            "R00845": 1.0, 
            "R01058": 1.0, 
            "R01061": 1.0, 
            "R01068": 1.0, 
            "R01518": -1.0, 
            "R01662": 1.0, 
            "R02664": -1.0, 
            "R08639": 1.0
        }, 
        "solvestat": 1, 
        "total_flux_no_exchange": 16.0
    }, 
    "469": {
        "modelstat": 1, 
        "num_reaction": 23, 
        "pathway": {
            "EX_adp": -2.0, 
            "EX_atp": 2.0, 
            "EX_glc": -1.0, 
            "EX_h2o": 2.0, 
            "EX_hplus": 2.0, 
            "EX_nadp": -2.0, 
            "EX_nadph": 2.0, 
            "EX_phosphate": -2.0, 
            "EX_pyruvate": 2.0, 
            "R00200": -2.0, 
            "R00658": 2.0, 
            "R00756": 1.0, 
            "R00834": -1.0, 
            "R00842": -1.0, 
            "R00850": 1.0, 
            "R01041": 1.0, 
            "R01063": 1.0, 
            "R01068": 1.0, 
            "R01512": -1.0, 
            "R01518": -1.0, 
            "R01748": -1.0, 
            "R07133": 1.0, 
            "R10615": 1.0
        }, 
        "solvestat": 1, 
        "total_flux_no_exchange": 16.0
    }, 
    "470": {
        "modelstat": 1, 
        "num_reaction": 22, 
        "pathway": {
            "EX_adp": -2.0, 
            "EX_atp": 2.0, 
            "EX_glc": -1.0, 
            "EX_h2o": 2.0, 
            "EX_hplus": 2.0, 
            "EX_nadp": -2.0, 
            "EX_nadph": 2.0, 
            "EX_phosphate": -2.0, 
            "EX_pyruvate": 2.0, 
            "R00200": -2.0, 
            "R00307": 1.0, 
            "R00658": 2.0, 
            "R00756": 1.0, 
            "R00758": 1.0, 
            "R00868": -1.0, 
            "R01015": -1.0, 
            "R01058": 2.0, 
            "R01068": 1.0, 
            "R01516": -1.0, 
            "R01518": -1.0, 
            "R02167": -1.0, 
            "R02664": -1.0
        }, 
        "solvestat": 1, 
        "total_flux_no_exchange": 16.0
    }, 
    "471": {
        "modelstat": 1, 
        "num_reaction": 23, 
        "pathway": {
            "EX_adp": -2.0, 
            "EX_atp": 2.0, 
            "EX_glc": -1.0, 
            "EX_h2o": 2.0, 
            "EX_hplus": 2.0, 
            "EX_nad": -2.0, 
            "EX_nadh": 2.0, 
            "EX_phosphate": -2.0, 
            "EX_pyruvate": 2.0, 
            "R00200": -2.0, 
            "R00304": -1.0, 
            "R00658": 2.0, 
            "R00756": 1.0, 
            "R00771": 1.0, 
            "R00844": -1.0, 
            "R00845": 1.0, 
            "R01061": 1.0, 
            "R01068": 1.0, 
            "R01518": -1.0, 
            "R01662": 1.0, 
            "R02664": -1.0, 
            "R08639": 1.0, 
            "R10860": 1.0
        }, 
        "solvestat": 1, 
        "total_flux_no_exchange": 16.0
    }, 
    "472": {
        "modelstat": 1, 
        "num_reaction": 25, 
        "pathway": {
            "EX_adp": -2.0, 
            "EX_atp": 2.0, 
            "EX_glc": -1.0, 
            "EX_h2o": 2.0, 
            "EX_hplus": 2.0, 
            "EX_nad": -1.0, 
            "EX_nadh": 1.0, 
            "EX_nadp": -1.0, 
            "EX_nadph": 1.0, 
            "EX_phosphate": -2.0, 
            "EX_pyruvate": 2.0, 
            "R00200": -2.0, 
            "R00307": 1.0, 
            "R00658": 2.0, 
            "R00756": 1.0, 
            "R00758": 1.0, 
            "R00868": -1.0, 
            "R01015": -1.0, 
            "R01063": 1.0, 
            "R01068": 1.0, 
            "R01518": -1.0, 
            "R01662": 1.0, 
            "R02167": -1.0, 
            "R02664": -1.0, 
            "R10860": 1.0
        }, 
        "solvestat": 1, 
        "total_flux_no_exchange": 16.0
    }, 
    "473": {
        "modelstat": 1, 
        "num_reaction": 23, 
        "pathway": {
            "EX_adp": -2.0, 
            "EX_atp": 2.0, 
            "EX_glc": -1.0, 
            "EX_h2o": 2.0, 
            "EX_hplus": 2.0, 
            "EX_nadp": -2.0, 
            "EX_nadph": 2.0, 
            "EX_phosphate": -2.0, 
            "EX_pyruvate": 2.0, 
            "R00200": -2.0, 
            "R00658": 2.0, 
            "R00756": 1.0, 
            "R00771": 1.0, 
            "R00842": -1.0, 
            "R00850": 1.0, 
            "R01041": 1.0, 
            "R01063": 1.0, 
            "R01068": 1.0, 
            "R01512": -1.0, 
            "R01516": -1.0, 
            "R01752": 1.0, 
            "R02664": -1.0, 
            "R08572": 1.0
        }, 
        "solvestat": 1, 
        "total_flux_no_exchange": 16.0
    }, 
    "474": {
        "modelstat": 1, 
        "num_reaction": 22, 
        "pathway": {
            "EX_adp": -2.0, 
            "EX_atp": 2.0, 
            "EX_glc": -1.0, 
            "EX_h2o": 2.0, 
            "EX_hplus": 2.0, 
            "EX_nadp": -2.0, 
            "EX_nadph": 2.0, 
            "EX_phosphate": -2.0, 
            "EX_pyruvate": 2.0, 
            "R00200": -2.0, 
            "R00304": -1.0, 
            "R00658": 2.0, 
            "R00756": 1.0, 
            "R00771": 1.0, 
            "R00844": -1.0, 
            "R00845": 1.0, 
            "R01058": 2.0, 
            "R01068": 1.0, 
            "R01514": -1.0, 
            "R01518": -1.0, 
            "R01748": -1.0, 
            "R08639": 1.0
        }, 
        "solvestat": 1, 
        "total_flux_no_exchange": 16.0
    }, 
    "475": {
        "modelstat": 1, 
        "num_reaction": 23, 
        "pathway": {
            "EX_adp": -2.0, 
            "EX_atp": 2.0, 
            "EX_glc": -1.0, 
            "EX_h2o": 2.0, 
            "EX_hplus": 2.0, 
            "EX_nad": -2.0, 
            "EX_nadh": 2.0, 
            "EX_phosphate": -2.0, 
            "EX_pyruvate": 2.0, 
            "R00200": -2.0, 
            "R00658": 2.0, 
            "R00756": 1.0, 
            "R00771": 1.0, 
            "R00845": -1.0, 
            "R00850": 1.0, 
            "R01015": -1.0, 
            "R01041": 1.0, 
            "R01061": 1.0, 
            "R01068": 1.0, 
            "R01512": -1.0, 
            "R01518": -1.0, 
            "R01748": -1.0, 
            "R01752": 1.0
        }, 
        "solvestat": 1, 
        "total_flux_no_exchange": 16.0
    }, 
    "476": {
        "modelstat": 1, 
        "num_reaction": 22, 
        "pathway": {
            "EX_adp": -2.0, 
            "EX_atp": 2.0, 
            "EX_glc": -1.0, 
            "EX_h2o": 2.0, 
            "EX_hplus": 2.0, 
            "EX_nadp": -2.0, 
            "EX_nadph": 2.0, 
            "EX_phosphate": -2.0, 
            "EX_pyruvate": 2.0, 
            "R00200": -2.0, 
            "R00304": -1.0, 
            "R00658": 2.0, 
            "R00756": 1.0, 
            "R00771": 1.0, 
            "R01015": -1.0, 
            "R01058": 2.0, 
            "R01068": 1.0, 
            "R01514": -1.0, 
            "R01516": -1.0, 
            "R02664": -1.0, 
            "R08572": 1.0, 
            "R08639": 1.0
        }, 
        "solvestat": 1, 
        "total_flux_no_exchange": 16.0
    }, 
    "477": {
        "modelstat": 1, 
        "num_reaction": 21, 
        "pathway": {
            "EX_adp": -2.0, 
            "EX_atp": 2.0, 
            "EX_glc": -1.0, 
            "EX_h2o": 2.0, 
            "EX_hplus": 2.0, 
            "EX_nadp": -2.0, 
            "EX_nadph": 2.0, 
            "EX_phosphate": -2.0, 
            "EX_pyruvate": 2.0, 
            "R00200": -2.0, 
            "R00304": -1.0, 
            "R00658": 2.0, 
            "R00756": 1.0, 
            "R00771": 1.0, 
            "R01015": -1.0, 
            "R01063": 2.0, 
            "R01068": 1.0, 
            "R01512": -1.0, 
            "R01515": 1.0, 
            "R01518": -2.0, 
            "R08639": 1.0
        }, 
        "solvestat": 1, 
        "total_flux_no_exchange": 16.0
    }, 
    "478": {
        "modelstat": 1, 
        "num_reaction": 22, 
        "pathway": {
            "EX_adp": -2.0, 
            "EX_atp": 2.0, 
            "EX_glc": -1.0, 
            "EX_h2o": 2.0, 
            "EX_hplus": 2.0, 
            "EX_nadp": -2.0, 
            "EX_nadph": 2.0, 
            "EX_phosphate": -2.0, 
            "EX_pyruvate": 2.0, 
            "R00200": -2.0, 
            "R00307": 1.0, 
            "R00658": 2.0, 
            "R00756": 1.0, 
            "R00760": 1.0, 
            "R01015": -1.0, 
            "R01058": 1.0, 
            "R01063": 1.0, 
            "R01068": 1.0, 
            "R01511": 1.0, 
            "R01512": -1.0, 
            "R01514": -1.0, 
            "R01748": -2.0
        }, 
        "solvestat": 1, 
        "total_flux_no_exchange": 16.0
    }, 
    "479": {
        "modelstat": 1, 
        "num_reaction": 23, 
        "pathway": {
            "EX_adp": -2.0, 
            "EX_atp": 2.0, 
            "EX_glc": -1.0, 
            "EX_h2o": 2.0, 
            "EX_hplus": 2.0, 
            "EX_nad": -2.0, 
            "EX_nadh": 2.0, 
            "EX_phosphate": -2.0, 
            "EX_pyruvate": 2.0, 
            "R00200": -2.0, 
            "R00307": 1.0, 
            "R00658": 2.0, 
            "R00756": 1.0, 
            "R00760": 1.0, 
            "R01015": -1.0, 
            "R01061": 1.0, 
            "R01068": 1.0, 
            "R01512": -1.0, 
            "R01514": -1.0, 
            "R01516": -1.0, 
            "R01748": -1.0, 
            "R09532": 1.0, 
            "R10860": 1.0
        }, 
        "solvestat": 1, 
        "total_flux_no_exchange": 16.0
    }, 
    "480": {
        "modelstat": 1, 
        "num_reaction": 23, 
        "pathway": {
            "EX_adp": -2.0, 
            "EX_atp": 2.0, 
            "EX_glc": -1.0, 
            "EX_h2o": 2.0, 
            "EX_hplus": 2.0, 
            "EX_nad": -2.0, 
            "EX_nadh": 2.0, 
            "EX_phosphate": -2.0, 
            "EX_pyruvate": 2.0, 
            "R00200": -2.0, 
            "R00658": 2.0, 
            "R00756": 1.0, 
            "R00771": 1.0, 
            "R00844": -1.0, 
            "R00850": 1.0, 
            "R01036": 1.0, 
            "R01061": 1.0, 
            "R01068": 1.0, 
            "R01515": 1.0, 
            "R01516": -1.0, 
            "R01748": -1.0, 
            "R02664": -1.0, 
            "R10615": 1.0
        }, 
        "solvestat": 1, 
        "total_flux_no_exchange": 16.0
    }, 
    "481": {
        "modelstat": 1, 
        "num_reaction": 25, 
        "pathway": {
            "EX_adp": -2.0, 
            "EX_atp": 2.0, 
            "EX_glc": -1.0, 
            "EX_h2o": 2.0, 
            "EX_hplus": 2.0, 
            "EX_nad": -1.0, 
            "EX_nadh": 1.0, 
            "EX_nadp": -1.0, 
            "EX_nadph": 1.0, 
            "EX_phosphate": -2.0, 
            "EX_pyruvate": 2.0, 
            "R00200": -2.0, 
            "R00307": 1.0, 
            "R00658": 2.0, 
            "R00756": 1.0, 
            "R00760": 1.0, 
            "R00949": -1.0, 
            "R01015": -1.0, 
            "R01063": 1.0, 
            "R01068": 1.0, 
            "R01516": -1.0, 
            "R01518": -1.0, 
            "R01660": 1.0, 
            "R02664": -1.0, 
            "R10860": 1.0
        }, 
        "solvestat": 1, 
        "total_flux_no_exchange": 16.0
    }, 
    "482": {
        "modelstat": 1, 
        "num_reaction": 24, 
        "pathway": {
            "EX_adp": -2.0, 
            "EX_atp": 2.0, 
            "EX_glc": -1.0, 
            "EX_h2o": 2.0, 
            "EX_hplus": 2.0, 
            "EX_nadp": -2.0, 
            "EX_nadph": 2.0, 
            "EX_phosphate": -2.0, 
            "EX_pyruvate": 2.0, 
            "R00200": -2.0, 
            "R00307": 1.0, 
            "R00339": 1.0, 
            "R00345": 1.0, 
            "R00658": 1.0, 
            "R00756": 1.0, 
            "R00760": 1.0, 
            "R01015": -1.0, 
            "R01058": 1.0, 
            "R01063": 1.0, 
            "R01068": 1.0, 
            "R01514": -1.0, 
            "R01662": 1.0, 
            "R01751": -1.0, 
            "R02664": -1.0
        }, 
        "solvestat": 1, 
        "total_flux_no_exchange": 16.0
    }, 
    "483": {
        "modelstat": 1, 
        "num_reaction": 23, 
        "pathway": {
            "EX_adp": -2.0, 
            "EX_atp": 2.0, 
            "EX_glc": -1.0, 
            "EX_h2o": 2.0, 
            "EX_hplus": 2.0, 
            "EX_nad": -2.0, 
            "EX_nadh": 2.0, 
            "EX_phosphate": -2.0, 
            "EX_pyruvate": 2.0, 
            "R00200": -1.0, 
            "R00220": 1.0, 
            "R00299": 1.0, 
            "R00581": -1.0, 
            "R00658": 1.0, 
            "R00756": 1.0, 
            "R00771": 1.0, 
            "R01015": -1.0, 
            "R01061": 2.0, 
            "R01068": 1.0, 
            "R01388": 1.0, 
            "R01512": -2.0, 
            "R01514": -1.0, 
            "R01518": -1.0
        }, 
        "solvestat": 1, 
        "total_flux_no_exchange": 16.0
    }, 
    "484": {
        "modelstat": 1, 
        "num_reaction": 24, 
        "pathway": {
            "EX_adp": -2.0, 
            "EX_atp": 2.0, 
            "EX_glc": -1.0, 
            "EX_h2o": 2.0, 
            "EX_hplus": 2.0, 
            "EX_nad": -2.0, 
            "EX_nadh": 2.0, 
            "EX_phosphate": -2.0, 
            "EX_pyruvate": 2.0, 
            "R00200": -2.0, 
            "R00307": 1.0, 
            "R00339": 1.0, 
            "R00345": 1.0, 
            "R00658": 1.0, 
            "R00756": 1.0, 
            "R00760": 1.0, 
            "R01015": -1.0, 
            "R01061": 1.0, 
            "R01068": 1.0, 
            "R01512": -1.0, 
            "R01514": -1.0, 
            "R01518": -1.0, 
            "R01751": -1.0, 
            "R10860": 1.0
        }, 
        "solvestat": 1, 
        "total_flux_no_exchange": 16.0
    }, 
    "485": {
        "modelstat": 1, 
        "num_reaction": 26, 
        "pathway": {
            "EX_adp": -2.0, 
            "EX_atp": 2.0, 
            "EX_glc": -1.0, 
            "EX_h2o": 2.0, 
            "EX_hplus": 2.0, 
            "EX_nad": -1.0, 
            "EX_nadh": 1.0, 
            "EX_nadp": -1.0, 
            "EX_nadph": 1.0, 
            "EX_phosphate": -2.0, 
            "EX_pyruvate": 2.0, 
            "R00200": -1.0, 
            "R00208": 1.0, 
            "R00658": 2.0, 
            "R00756": 1.0, 
            "R00771": 1.0, 
            "R00844": -1.0, 
            "R00850": 1.0, 
            "R01041": 1.0, 
            "R01063": 1.0, 
            "R01068": 1.0,
[truncated: 2,620,086 more chars]
